# Supplementary material for: Genomic divergence within non-photosynthetic cyanobacterial endosymbionts in rhopalodiacean diatoms
Source: Sci Rep. 2017 Oct 12;7:13075. doi: 10.1038/s41598-017-13578-8 (PMC5638926; doi:10.1038/s41598-017-13578-8)
Supplement: Supplementary file 2 — Table S1 [file 41598_2017_13578_MOESM2_ESM.xls]

## Sheet: Sheet1
Table S1: List for protein coding genes on the RgSB genome
Locus ID	Putative product	Locus ID for orthologue in the EtSB genome
RGRSB_0001	hypothetical protein	ETSB_0062
RGRSB_0002	phosphoglucomutase	ETSB_0064
RGRSB_0003	peptidyl-tRNA hydrolase	ETSB_0065
RGRSB_0004	ribosomal protein PSRP-3/Ycf65	ETSB_0066
RGRSB_0005	F0F1 ATP synthase subunit epsilon	ETSB_0067
RGRSB_0006	F0F1 ATP synthase subunit beta	ETSB_0068
RGRSB_0008	exopolyphosphatase	ETSB_0069
RGRSB_0009	4-hydroxybenzoate polyprenyltransferase	ETSB_0070
RGRSB_0011	putative L-asparaginase II	ETSB_0071
RGRSB_0012	hypothetical protein	not found
RGRSB_0013	putative Iojap-related protein	ETSB_0072
RGRSB_0014	peptidase S8/S53 subtilisin kexin sedolisin	ETSB_0073
RGRSB_0015	ATP-dependent Clp protease regulatory subunit	ETSB_0074
RGRSB_0016	ribosomal-protein-alanine acetyltransferase	ETSB_0075
RGRSB_0017	tRNA modification GTPase TrmE	ETSB_0076
RGRSB_0018	DNA helicase	ETSB_0077
RGRSB_0019	putative bacterioferritin comigratory protein	ETSB_0078
RGRSB_0020	hypothetical protein	ETSB_0079
RGRSB_0021	cobyric acid synthase	not found
RGRSB_0022	hypothetical protein	ETSB_0081
RGRSB_0024	cobalt-precorrin-6x reductase	not found
RGRSB_0025	hypothetical protein	not found
RGRSB_0027	hypothetical protein	ETSB_0084
RGRSB_0028	phospholipid/glycerol acyltransferase	ETSB_0085
RGRSB_0029	hypothetical protein	ETSB_0086
RGRSB_0030	hypothetical protein	ETSB_0087
RGRSB_0031	hypothetical protein	not found
RGRSB_0033	Tetratricopeptide TPR_2 repeat protein	ETSB_0090
RGRSB_0034	S-formylglutathione hydrolase	not found
RGRSB_0035	peptidase M52, hydrogen uptake protein	ETSB_0091
RGRSB_0036	(Fe-S)-binding protein	ETSB_0092
RGRSB_0037	nutrient-stress induced DNA binding protein	ETSB_0093
RGRSB_0038	cobalamin biosynthesis protein/P47K	not found
RGRSB_0039	bacitracin resistance protein	ETSB_0095
RGRSB_0041	1-deoxy-D-xylulose-5-phosphate synthase	ETSB_0096
RGRSB_0042	glutaredoxin 3	ETSB_0097
RGRSB_0043	protease	ETSB_0098
RGRSB_0044	hypothetical protein	ETSB_0099
RGRSB_0045	hypothetical protein	ETSB_0100
RGRSB_0046	hypothetical protein	ETSB_0101
RGRSB_0047	ArsR family transcriptional regulator	ETSB_0102
RGRSB_0048	hypothetical protein	ETSB_0103
RGRSB_0049	hypothetical protein	ETSB_0104
RGRSB_0050	abortive infection protein	ETSB_0105
RGRSB_0051	hypothetical protein	ETSB_0106
RGRSB_0052	ABC transporter ATP-binding protein	ETSB_0107
RGRSB_0054	ssDNA-specific exonuclease RecJ	ETSB_0108
RGRSB_0055	hypothetical protein	ETSB_0109
RGRSB_0056	methyltransferase	ETSB_0110
RGRSB_0057	imidazole glycerol phosphate synthase subunit HisH	ETSB_0111
RGRSB_0058	2-octaprenyl-6-methoxyphenyl hydroxylase	ETSB_0112
RGRSB_0059	esterase	ETSB_0113
RGRSB_0060	N-acetyltransferase	ETSB_0114
RGRSB_0061	Tic22 family protein	ETSB_0115
RGRSB_0062	putative Tic22-like protein	ETSB_0116
RGRSB_0063	protoporphyrinogen oxidase	ETSB_0117
RGRSB_0064	glycosyl transferase	ETSB_0118
RGRSB_0065	PA-phosphatase-like phosphoesterase	ETSB_0119
RGRSB_0066	ferrochelatase	ETSB_0121
RGRSB_0068	HAD-superfamily phosphatase	ETSB_0123
RGRSB_0069	carbohydrate kinase PfkB family	ETSB_0124
RGRSB_0070	carboxyl-terminal protease	ETSB_0125
RGRSB_0071	cell division septal protein	ETSB_0126
RGRSB_0072	cell division protein	ETSB_0127
RGRSB_0073	rRNA SAM-dependent methyltransferase	ETSB_0128
RGRSB_0074	hypothetical protein	ETSB_0129
RGRSB_0075	magnesium and cobalt transport protein	not found
RGRSB_0076	transcription-repair coupling factor	ETSB_0131
RGRSB_0078	hypothetical protein	ETSB_0132
RGRSB_0079	hypothetical protein	ETSB_0133
RGRSB_0080	30S ribosomal protein S16	ETSB_0134
RGRSB_0082	NAD(P)H-quinone oxidoreductase subunit D	ETSB_0135
RGRSB_0083	putative cobalt ABC transporter permease	ETSB_0137
RGRSB_0084	ABC transporter ATP-binding protein	ETSB_0138
RGRSB_0085	hypothetical protein	ETSB_0139
RGRSB_0087	putative Rieske 2Fe-2S family protein	ETSB_0140
RGRSB_0089	hypothetical protein	ETSB_0142
RGRSB_0091	hypothetical protein	ETSB_0143
RGRSB_0092	heat shock protein Hsp20	ETSB_0144
RGRSB_0093	NAD(P)H-quinone oxidoreductase subunit F	ETSB_0145
RGRSB_0094	Phosphorylase superfamily	ETSB_0146
RGRSB_0095	N-acyl-L-amino acid amidohydrolase	ETSB_0147
RGRSB_0097	preprotein translocase subunit SecA	ETSB_0149
RGRSB_0098	quinolinate synthetase	ETSB_0151
RGRSB_0099	Zn-dependent hydrolase of the beta-lactamase fold-like protein	ETSB_0152
RGRSB_0101	anti-sigma-factor antagonist	ETSB_0153
RGRSB_0102	putative ribonuclease III	ETSB_0154
RGRSB_0103	hypothetical protein	ETSB_0155
RGRSB_0104	sulfate transporter	ETSB_0156
RGRSB_0105	oxygen independent coprophorphyrinogen III oxidase 1	ETSB_0157
RGRSB_0107	hypothetical protein	ETSB_0160
RGRSB_0108	aldo/keto reductase family oxidoreductase	ETSB_0161
RGRSB_0109	RNA-binding protein	ETSB_0163
RGRSB_0110	hypothetical protein	ETSB_0165
RGRSB_0111	aspartyl-tRNA synthetase	ETSB_0166
RGRSB_0112	aldehyde dehydrogenase	ETSB_0167
RGRSB_0114	3-isopropylmalate dehydrogenase	ETSB_0168
RGRSB_0115	hypothetical protein	ETSB_0169
RGRSB_0116	putative alpha-glucosidase	ETSB_0170
RGRSB_0117	K+ transport system, NAD-binding component	ETSB_0171
RGRSB_0118	K+ transporter	ETSB_0172
RGRSB_0119	amidase	ETSB_0173
RGRSB_0120	hypothetical protein	not found
RGRSB_0121	DNA-directed RNA polymerase subunit omega	ETSB_0175
RGRSB_0122	hypothetical protein	ETSB_0176
RGRSB_0123	hypothetical protein	ETSB_0177
RGRSB_0124	sulfur carrier protein ThiS	ETSB_0178
RGRSB_0125	threonine synthase	ETSB_0179
RGRSB_0126	hypothetical protein	ETSB_0180
RGRSB_0127	adenylylsulfate kinase	ETSB_0181
RGRSB_0128	transketolase	ETSB_0182
RGRSB_0130	dolichyl-phosphate-mannose synthase	ETSB_0184
RGRSB_0132	putative six-hairpin glycosidase familly protein	ETSB_0185
RGRSB_0133	S-layer protein	ETSB_0186
RGRSB_0134	glucose-1-phosphate adenylyltransferase	ETSB_0187
RGRSB_0135	putative D-alanyl-D-alanine carboxypeptidase	ETSB_0188
RGRSB_0136	dehydrogenase-like protein	ETSB_0189
RGRSB_0138	virulence factor MviN-like protein	ETSB_0190
RGRSB_0139	hypothetical protein	ETSB_0191
RGRSB_0141	hypothetical protein	ETSB_0192
RGRSB_0142	hypothetical protein	ETSB_0193
RGRSB_0143	hypothetical protein	ETSB_0194
RGRSB_0144	Non-specific serine/threonine protein kinase	ETSB_0195
RGRSB_0145	hypothetical protein	ETSB_0196
RGRSB_0146	S-adenosyl-L-homocysteine hydrolase	ETSB_0197
RGRSB_0147	exopolysaccharide synthesis protein	ETSB_0198
RGRSB_0148	FeS-containing oxidoreductase	ETSB_0199
RGRSB_0149	apocytochrome f	ETSB_0200
RGRSB_0150	cytochrome b6-f complex iron-sulfur subunit	ETSB_0201
RGRSB_0151	amidase	ETSB_0202
RGRSB_0152	NLP/P60 protein	ETSB_0203
RGRSB_0153	N-acetyltransferase	ETSB_0204
RGRSB_0154	putative YrdC-like RNA-binding protein	ETSB_0205
RGRSB_0156	hypothetical protein	ETSB_0206
RGRSB_0157	tyrosyl-tRNA synthetase	ETSB_0207
RGRSB_0158	putative methylenetetrahydrofolate reductase	ETSB_0208
RGRSB_0159	tryptophanyl-tRNA synthetase	ETSB_0209
RGRSB_0160	cytochrome b6-f complex subunit PetN	ETSB_0210
RGRSB_0161	hypothetical protein	ETSB_0211
RGRSB_0163	hypothetical protein	ETSB_0213
RGRSB_0164	glucosylceramidase	ETSB_0214
RGRSB_0165	hypothetical protein	ETSB_0215
RGRSB_0166	hypothetical protein	ETSB_0216
RGRSB_0167	putative carbonic anhydrase	not found
RGRSB_0168	beta-carotene hydroxylase	ETSB_0218
RGRSB_0169	hypothetical protein	ETSB_0219
RGRSB_0170	photosystem I assembly protein	not found
RGRSB_0171	hypothetical protein	ETSB_0220
RGRSB_0172	ABC transporter ATP-binding protein	ETSB_0222
RGRSB_0173	hypothetical protein	ETSB_0223
RGRSB_0174	acetylglutamate kinase	ETSB_0224
RGRSB_0175	glycerol-3-phosphate dehydrogenase	ETSB_0225
RGRSB_0176	glucosylglycerol-phosphate synthase	ETSB_0226
RGRSB_0177	thioredoxin M	ETSB_0227
RGRSB_0178	glycogen synthase	ETSB_0228
RGRSB_0179	protease	ETSB_0229
RGRSB_0180	hypothetical protein	not found
RGRSB_0182	guanylate kinase	ETSB_0232
RGRSB_0183	hypothetical protein	ETSB_0233
RGRSB_0184	ribosomal RNA large subunit methyltransferase N	ETSB_0234
RGRSB_0185	glutathione dependent formaldehyde dehydrogenase	not found
RGRSB_0186	beta-glucosidase	ETSB_0237
RGRSB_0187	ribosome-binding factor A	ETSB_0238
RGRSB_0188	1-(5-phosphoribosyl)-5-[(5-phosphoribosylamino) methylideneamino] imidazole-4-carboxamide isomerase	ETSB_0239
RGRSB_0189	magnesium-protoporphyrin IX monomethyl ester cyclase	not found
RGRSB_0190	hypothetical protein	ETSB_0241
RGRSB_0191	riboflavin synthase subunit alpha	ETSB_0242
RGRSB_0192	hypothetical protein	ETSB_0243
RGRSB_0194	cysteinyl-tRNA synthetase	ETSB_0245
RGRSB_0195	threonyl-tRNA synthetase	ETSB_0246
RGRSB_0196	ATP-binding protein of amino acid ABC transporter	ETSB_0247
RGRSB_0197	hypothetical protein	ETSB_0248
RGRSB_0198	magnesium chelatase, ATPase subunit I	not found
RGRSB_0199	peptide deformylase	ETSB_0250
RGRSB_0200	CrcB protein	not found
RGRSB_0201	guanosine-3',5'-bis(diphosphate) 3'-diphosphatase	ETSB_0251
RGRSB_0202	hypothetical protein	ETSB_0252
RGRSB_0203	protease	ETSB_0253
RGRSB_0204	hypothetical protein	ETSB_0254
RGRSB_0205	ABC transporter	ETSB_0255
RGRSB_0206	serin-threonin phosphatase	ETSB_0256
RGRSB_0207	N-acetyltransferase	ETSB_0257
RGRSB_0208	group 2 sigma-70 RNA polymerase sigma factor E	ETSB_0258
RGRSB_0209	primosome assembly protein PriA	ETSB_0259
RGRSB_0210	pseudouridine synthase	ETSB_0260
RGRSB_0212	succinate-semialdehyde dehydrogenase	not found
RGRSB_0213	acetolactate synthase	not found
RGRSB_0215	peptidyl-prolyl cis-trans isomerase B	ETSB_0262
RGRSB_0216	polyphosphate kinase	ETSB_0263
RGRSB_0217	UDP-N-acetylmuramoyl-tripeptide--D-alanyl-D-alanine ligase	ETSB_0264
RGRSB_0218	alpha/beta hydrolase	ETSB_0265
RGRSB_0220	putative dihydrouridine synthase TIM-barrel protein nifR3	not found
RGRSB_0222	outer membrane efflux protein	ETSB_0267
RGRSB_0225	inositol monophosphate family protein	ETSB_0270
RGRSB_0226	hypothetical protein	ETSB_0271
RGRSB_0227	chloride channel protein	ETSB_0272
RGRSB_0228	inorganic polyphosphate/ATP-NAD kinase	ETSB_0273
RGRSB_0229	UDP-N-acetylglucosamine 2-epimerase	ETSB_0274
RGRSB_0230	OstA family protein	ETSB_0275
RGRSB_0231	ABC transporter ATP-binding protein	ETSB_0276
RGRSB_0232	putative permease YjgP/YjgQ	ETSB_0277
RGRSB_0233	ABC transporter ATP-binding protein	ETSB_0278
RGRSB_0234	dihydrokaempferol 4-reductase	ETSB_0279
RGRSB_0236	hypothetical protein	ETSB_0281
RGRSB_0237	gamma-glutamyl phosphate reductase	ETSB_0282
RGRSB_0238	spermine synthase	ETSB_0283
RGRSB_0239	bifunctional cobalamin (vitamin B12) biosynthesis/precorrin-3B C17-methyltransferase	not found
RGRSB_0240	transporter protein	ETSB_0285
RGRSB_0241	threonine synthase	ETSB_0286
RGRSB_0242	hypothetical protein	ETSB_0288
RGRSB_0243	hypothetical protein	ETSB_0289
RGRSB_0244	NADH dehydrogenase subunit N	ETSB_0290
RGRSB_0246	hypothetical protein	ETSB_0291
RGRSB_0248	binding protein dependent transport systems inner membrane component	ETSB_0293
RGRSB_0249	adenine phosphoribosyltransferase	ETSB_0294
RGRSB_0250	hypothetical protein	ETSB_0295
RGRSB_0251	hypothetical protein	ETSB_0296
RGRSB_0252	S-adenosylmethionine decarboxylase	ETSB_0297
RGRSB_0253	hypothetical protein	ETSB_0298
RGRSB_0254	chromosome segregation protein SMC	not found
RGRSB_0255	glycerol kinase	ETSB_0300
RGRSB_0256	hypothetical protein	ETSB_0302
RGRSB_0257	hypothetical protein	ETSB_0303
RGRSB_0258	cyclopropane-fatty-acyl-phospholipid synthase	ETSB_0305
RGRSB_0259	penicillin binding protein, transpeptidase	ETSB_0306
RGRSB_0261	family 2 glycosyl transferase	ETSB_0309
RGRSB_0262	hypothetical protein	ETSB_0310
RGRSB_0263	Ser/Thr phosphatase	ETSB_0311
RGRSB_0264	argininosuccinate lyase	ETSB_0312
RGRSB_0266	hypothetical protein	not found
RGRSB_0268	hypothetical protein	ETSB_0313
RGRSB_0269	carboxypeptidase	ETSB_0314
RGRSB_0270	malic oxidoreductase	ETSB_0315
RGRSB_0271	pyridine nucleotide transhydrogenase subunit beta	ETSB_0316
RGRSB_0272	putative nicotinamide nucleotide transhydrogenase subunit alpha 2 (A2)	ETSB_0317
RGRSB_0273	putative nicotinamide nucleotide transhydrogenase subunit alpha 1 (A1)	ETSB_0318
RGRSB_0274	molybdenum ABC transporter periplasmic binding protein	ETSB_0319
RGRSB_0275	GTPase ObgE	ETSB_0320
RGRSB_0276	Mo-dependent nitrogenase	ETSB_0321
RGRSB_0277	hypothetical protein	ETSB_0322
RGRSB_0278	S-layer OprB family carbohydrate-selective porin	ETSB_0323
RGRSB_0280	aspartyl/glutamyl-tRNA amidotransferase subunit A	ETSB_0324
RGRSB_0281	peptidase U62	ETSB_0325
RGRSB_0282	cell division protein	ETSB_0327
RGRSB_0283	hypothetical protein	ETSB_0328
RGRSB_0284	hypothetical protein	ETSB_0329
RGRSB_0285	permease	ETSB_0330
RGRSB_0286	precorrin-6y c5,15-methyltransferase	not found
RGRSB_0287	precorrin-8X methylmutase	ETSB_0332
RGRSB_0288	amino acid ABC transporter permease	ETSB_0333
RGRSB_0289	extracellular solute-binding protein	ETSB_0334
RGRSB_0290	hypothetical protein	ETSB_0335
RGRSB_0292	hypothetical protein	ETSB_0336
RGRSB_0293	S-adenosyl-methyltransferase MraW	ETSB_0337
RGRSB_0294	circadian clock protein KaiC	ETSB_0338
RGRSB_0295	circadian clock protein KaiB	not found
RGRSB_0296	circadian clock protein	ETSB_0340
RGRSB_0297	two-component sensor histidine kinase	not found
RGRSB_0298	1-acyl-sn-glycerol-3-phosphate acyltransferase	ETSB_0342
RGRSB_0300	putative cobalt ABC transporter permease	ETSB_0344
RGRSB_0302	UDP-N-acetylmuramoylalanyl-D-glutamate--2,6-diaminopimelate ligase	ETSB_0345
RGRSB_0303	fatty acid desaturase	ETSB_0346
RGRSB_0304	transcriptional regulator	ETSB_0347
RGRSB_0305	peptidase M61, glycyl monoaminopeptidase	ETSB_0348
RGRSB_0306	branched-chain amino acid aminotransferase	ETSB_0349
RGRSB_0307	two-component sensor histidine kinase	ETSB_0350
RGRSB_0308	ferritin	ETSB_0351
RGRSB_0309	putative peptidase U62, modulator of DNA gyrase	ETSB_0352
RGRSB_0310	alanine dehydrogenase	ETSB_0353
RGRSB_0312	putative permease	ETSB_0356
RGRSB_0313	leucyl-tRNA synthetase	ETSB_0357
RGRSB_0314	50S ribosomal protein L35	ETSB_0358
RGRSB_0315	50S ribosomal protein L20	ETSB_0359
RGRSB_0316	Hrp-dependent type III effector protein	not found
RGRSB_0317	radical SAM protein	not found
RGRSB_0318	anti-sigma-factor antagonist	ETSB_0364
RGRSB_0320	nucleotide sugar epimerase	ETSB_0365
RGRSB_0322	putative succinyl-CoA synthetase subunit alpha	ETSB_0366
RGRSB_0323	putative succinyl-CoA synthetase subunit beta	ETSB_0367
RGRSB_0325	protease	ETSB_0370
RGRSB_0326	TonB family protein	ETSB_0371
RGRSB_0327	peptidase M50	not found
RGRSB_0328	ornithine carbamoyltransferase	ETSB_0373
RGRSB_0331	hypothetical protein	ETSB_0376
RGRSB_0332	hypothetical protein	ETSB_0377
RGRSB_0333	translation initiation factor IF-2	ETSB_0378
RGRSB_0334	hypothetical protein	ETSB_0379
RGRSB_0335	transcription elongation factor NusA	ETSB_0380
RGRSB_0336	hypothetical protein	ETSB_0381
RGRSB_0337	hypothetical protein	not found
RGRSB_0338	WD repeat-containing protein	ETSB_0382
RGRSB_0339	sulfate adenylyltransferase	ETSB_0383
RGRSB_0340	dihydroorotase	ETSB_0384
RGRSB_0341	hypothetical protein	ETSB_0385
RGRSB_0342	hypothetical protein	ETSB_0386
RGRSB_0343	aromatic acid decarboxylase	ETSB_0387
RGRSB_0344	inositol monophosphatase family protein	ETSB_0389
RGRSB_0345	hypothetical protein	not found
RGRSB_0346	sugar ABC transporter membrane protein	not found
RGRSB_0347	hypothetical protein	ETSB_0391
RGRSB_0348	sugar ABC transporter ATP-binding protein	not found
RGRSB_0350	aspartyl/glutamyl-tRNA amidotransferase subunit B	ETSB_0392
RGRSB_0352	5-methyltetrahydrofolate--homocysteine methyltransferase	ETSB_0394
RGRSB_0354	4-hydroxy-3-methylbut-2-en-1-yl diphosphate synthase	ETSB_0396
RGRSB_0355	30S ribosomal protein S20	ETSB_0397
RGRSB_0356	TatD-related deoxyribonuclease	ETSB_0398
RGRSB_0357	DNA-directed RNA polymerase subunit beta	ETSB_0399
RGRSB_0358	DNA-directed RNA polymerase subunit beta'	ETSB_0400
RGRSB_0359	two-component response regulator	ETSB_0401
RGRSB_0360	N6 adenine-specific DNA methyltransferase, D12 class	ETSB_0403
RGRSB_0363	nitroreductase	not found
RGRSB_0364	tRNA uridine 5-carboxymethylaminomethyl modification protein GidA	ETSB_0404
RGRSB_0365	hypothetical protein	ETSB_0405
RGRSB_0366	UbiD family decarboxylase	ETSB_0406
RGRSB_0368	WD40-like beta-propeller protein	ETSB_0408
RGRSB_0369	WD40-like beta-propeller protein	ETSB_0409
RGRSB_0370	Ycf66 family protein	ETSB_0410
RGRSB_0371	citrate synthase	ETSB_0411
RGRSB_0372	GTP-binding protein LepA	ETSB_0412
RGRSB_0373	hypothetical protein	ETSB_0413
RGRSB_0374	stationary phase survival protein SurE	not found
RGRSB_0376	dihydrolipoamide dehydrogenase	ETSB_0415
RGRSB_0377	arogenate dehydrogenase	ETSB_0416
RGRSB_0378	Na+/H+ antiporter	ETSB_0418
RGRSB_0379	N-acetylmuramoyl-L-alanine amidase	ETSB_0419
RGRSB_0380	glutamate racemase	ETSB_0420
RGRSB_0381	hypothetical protein	ETSB_0421
RGRSB_0382	solanesyl diphosphate synthase	ETSB_0422
RGRSB_0383	heat shock protein	ETSB_0423
RGRSB_0385	hypothetical protein	not found
RGRSB_0386	NADH dehydrogenase subunit M	ETSB_0425
RGRSB_0387	hypothetical protein	not found
RGRSB_0388	exonuclease SbcD	ETSB_0426
RGRSB_0389	penicillin-binding protein 1A	ETSB_0427
RGRSB_0390	homoserine kinase	ETSB_0428
RGRSB_0391	protease	ETSB_0429
RGRSB_0392	two-component sensor histidine kinase	ETSB_0430
RGRSB_0393	hypothetical protein	ETSB_0432
RGRSB_0394	hypothetical protein	ETSB_0433
RGRSB_0395	ssDNA-specific exonuclease RecJ	ETSB_0434
RGRSB_0396	hypothetical protein	ETSB_0435
RGRSB_0397	hypothetical protein	ETSB_0436
RGRSB_0398	hypothetical protein	ETSB_0437
RGRSB_0401	hypothetical protein	ETSB_0439
RGRSB_0402	Thf1-like protein	ETSB_0440
RGRSB_0403	hypothetical protein	ETSB_0441
RGRSB_0404	ammonium transport protein	ETSB_0442
RGRSB_0405	hypothetical protein	not found
RGRSB_0406	glycine cleavage system protein H	ETSB_0444
RGRSB_0408	S-layer protein	ETSB_0446
RGRSB_0409	RNA-binding protein	ETSB_0447
RGRSB_0410	ribose-5-phosphate isomerase A	ETSB_0448
RGRSB_0412	(dimethylallyl)adenosine tRNA methylthiotransferase	ETSB_0449
RGRSB_0413	hypothetical protein	ETSB_0450
RGRSB_0414	hypothetical protein	ETSB_0451
RGRSB_0415	formamidopyrimidine-DNA glycosylase	ETSB_0452
RGRSB_0416	ATP synthase subunit 1	ETSB_0453
RGRSB_0417	F0F1 ATP synthase subunit A	ETSB_0454
RGRSB_0418	F0F1 ATP synthase subunit C	ETSB_0455
RGRSB_0419	F0F1 ATP synthase subunit B'	ETSB_0456
RGRSB_0420	F0F1 ATP synthase subunit B	ETSB_0457
RGRSB_0421	F0F1 ATP synthase subunit delta	ETSB_0458
RGRSB_0422	F0F1 ATP synthase subunit alpha	ETSB_0459
RGRSB_0423	F0F1 ATP synthase subunit gamma	ETSB_0460
RGRSB_0425	deoxyribose-phosphate aldolase	ETSB_0462
RGRSB_0426	DNA repair protein RecO	ETSB_0463
RGRSB_0427	major facilitator superfamily protein	ETSB_0464
RGRSB_0428	magnesium chelatase subunit H	not found
RGRSB_0429	branched-chain alpha-keto acid dehydrogenase subunit E2	ETSB_0466
RGRSB_0430	hypothetical protein	ETSB_0467
RGRSB_0431	hypothetical protein	ETSB_0468
RGRSB_0432	bifunctional phosphoribosylaminoimidazolecarboxamide formyltransferase/IMP cyclohydrolase	ETSB_0469
RGRSB_0433	penicillin-binding protein 1B	ETSB_0470
RGRSB_0435	cysteine synthase A	ETSB_0474
RGRSB_0436	phosphoribosylformylglycinamidine synthase I	ETSB_0475
RGRSB_0437	phosphoribosylformylglycinamidine synthase subunit PurS	ETSB_0476
RGRSB_0438	peptidase M50	ETSB_0477
RGRSB_0439	hypothetical protein	not found
RGRSB_0440	NHL repeat containing protein	ETSB_0479
RGRSB_0441	hypothetical protein	ETSB_0480
RGRSB_0442	superoxide dismutase, Ni	ETSB_0481
RGRSB_0444	transcriptional regulator, AbrB family	ETSB_0483
RGRSB_0445	abortive infection protein	ETSB_0484
RGRSB_0447	hypothetical protein	ETSB_0486
RGRSB_0448	pyruvate dehydrogenase E1 component alpha subunit	ETSB_0487
RGRSB_0449	molecular chaperone DnaJ	ETSB_0488
RGRSB_0450	30S ribosomal protein S21	ETSB_0489
RGRSB_0451	translation initiation factor Sui1	ETSB_0490
RGRSB_0453	cytosine deaminase	not found
RGRSB_0454	histidinol phosphate aminotransferase	ETSB_0493
RGRSB_0455	heat shock protein 90	ETSB_0494
RGRSB_0457	tRNA-dihydrouridine synthase A	ETSB_0496
RGRSB_0459	50S ribosomal protein L3	ETSB_0498
RGRSB_0460	50S ribosomal protein L4	ETSB_0499
RGRSB_0461	50S ribosomal protein L23	ETSB_0500
RGRSB_0462	50S ribosomal protein L2	ETSB_0501
RGRSB_0463	30S ribosomal protein S19	ETSB_0502
RGRSB_0464	50S ribosomal protein L22	ETSB_0503
RGRSB_0465	30S ribosomal protein S3	ETSB_0504
RGRSB_0466	50S ribosomal protein L16	ETSB_0505
RGRSB_0467	50S ribosomal protein L29	ETSB_0506
RGRSB_0468	30S ribosomal protein S17	ETSB_0507
RGRSB_0469	50S ribosomal protein L14	ETSB_0508
RGRSB_0470	50S ribosomal protein L24	ETSB_0509
RGRSB_0471	50S ribosomal protein L5	ETSB_0510
RGRSB_0472	30S ribosomal protein S8	ETSB_0511
RGRSB_0473	50S ribosomal protein L6	ETSB_0512
RGRSB_0474	50S ribosomal protein L18	ETSB_0513
RGRSB_0475	30S ribosomal protein S5	ETSB_0514
RGRSB_0476	50S ribosomal protein L15	ETSB_0515
RGRSB_0477	preprotein translocase subunit SecY	ETSB_0516
RGRSB_0478	adenylate kinase	ETSB_0517
RGRSB_0479	translation initiation factor IF-1	ETSB_0518
RGRSB_0480	50S ribosomal protein L36	ETSB_0519
RGRSB_0481	30S ribosomal protein S13	ETSB_0520
RGRSB_0482	ribosomal protein S11	ETSB_0521
RGRSB_0483	DNA-directed RNA polymerase subunit alpha	ETSB_0522
RGRSB_0484	50S ribosomal protein L17	ETSB_0523
RGRSB_0485	tRNA pseudouridine synthase A	ETSB_0524
RGRSB_0486	50S ribosomal protein L13	ETSB_0525
RGRSB_0487	30S ribosomal protein S9	ETSB_0526
RGRSB_0488	50S ribosomal protein L31	ETSB_0527
RGRSB_0489	peptide chain release factor 1	ETSB_0528
RGRSB_0491	cation efflux system protein	ETSB_0529
RGRSB_0492	DNA polymerase III subunit alpha	ETSB_0530
RGRSB_0493	phosphoadenosine phosphosulfate reductase	ETSB_0531
RGRSB_0494	uridylate kinase	ETSB_0532
RGRSB_0495	ribosome recycling factor	ETSB_0533
RGRSB_0496	UPF YGGT-containing protein	ETSB_0534
RGRSB_0497	hypothetical protein	ETSB_0535
RGRSB_0498	lipid-A-disaccharide synthase	ETSB_0536
RGRSB_0499	hypothetical protein	ETSB_0537
RGRSB_0500	N-acyl-L-amino acid amidohydrolase	ETSB_0538
RGRSB_0501	hypothetical protein	ETSB_0539
RGRSB_0502	phospho-N-acetylmuramoyl-pentapeptide-transferase	ETSB_0540
RGRSB_0503	hemolysin A	ETSB_0541
RGRSB_0504	protochlorophyllide reductase iron-sulfur ATP-binding protein	not found
RGRSB_0505	light-independent protochlorophyllide reductase subunit N	not found
RGRSB_0506	sporulation protein	ETSB_0545
RGRSB_0507	DNA gyrase subunit A	ETSB_0546
RGRSB_0508	glycogen debranching protein	ETSB_0547
RGRSB_0509	putative Fe-S metabolism associated SufE	ETSB_0548
RGRSB_0510	hypothetical protein	not found
RGRSB_0511	NifS-like class-V aminotransferase, cysteine desulfurase	ETSB_0549
RGRSB_0512	rfrA pentapeptide repeat-containing protein	ETSB_0550
RGRSB_0513	hypothetical protein	ETSB_0551
RGRSB_0514	hypothetical protein	ETSB_0552
RGRSB_0516	phosphate ABC transporter substrate-binding protein	ETSB_0554
RGRSB_0517	phosphate ABC transporter permease	ETSB_0555
RGRSB_0518	phosphate ABC transporter permease	ETSB_0556
RGRSB_0519	phosphate ABC transporter ATP-binding protein	ETSB_0557
RGRSB_0520	phosphate ABC transporter ATP-binding protein	ETSB_0558
RGRSB_0521	Nicotinate-nucleotide-dimethylbenzimidazole phosphoribosyltransferase	not found
RGRSB_0522	hypothetical protein	ETSB_0560
RGRSB_0523	hypothetical protein	ETSB_0562
RGRSB_0524	DNA repair protein RadA	ETSB_0563
RGRSB_0525	two-component response regulator	ETSB_0564
RGRSB_0526	cobalt-precorrin-6A synthase	not found
RGRSB_0527	rhodanese	ETSB_0566
RGRSB_0528	hypothetical protein	ETSB_0567
RGRSB_0529	hypothetical protein	ETSB_0568
RGRSB_0530	hypothetical protein	ETSB_0569
RGRSB_0531	hypothetical protein	ETSB_0570
RGRSB_0532	molecular chaperone DnaK	ETSB_0571
RGRSB_0533	MFS superfamily transporter	ETSB_0572
RGRSB_0534	group 1 glycosyl transferase	ETSB_0573
RGRSB_0536	seryl-tRNA synthetase	ETSB_0574
RGRSB_0537	hypothetical protein	ETSB_0575
RGRSB_0538	(3R)-hydroxymyristoyl-ACP dehydratase	ETSB_0576
RGRSB_0539	Mg2+ transporter	ETSB_0577
RGRSB_0540	acetolactate synthase 3 regulatory subunit	ETSB_0578
RGRSB_0541	hypothetical protein	ETSB_0579
RGRSB_0542	hypothetical protein	ETSB_0581
RGRSB_0543	hypothetical protein	ETSB_0582
RGRSB_0544	putative 2-hydroxyhepta-2,4-diene-1,7-dioate isomerase	ETSB_0583
RGRSB_0545	30S ribosomal protein S6	ETSB_0584
RGRSB_0546	hypothetical protein	ETSB_0585
RGRSB_0547	3-dehydroquinate dehydratase	ETSB_0586
RGRSB_0548	UDP-3-O-(3-hydroxymyristoyl) glucosamine N-acyltransferase	ETSB_0587
RGRSB_0549	ferredoxin thioredoxin reductase, variable chain	ETSB_0588
RGRSB_0550	dTDP-glucose 4,6-dehydratase	not found
RGRSB_0553	4'-phosphopantetheinyl transferase	ETSB_0591
RGRSB_0555	aspartate carbamoyltransferase catalytic subunit	ETSB_0593
RGRSB_0556	hypothetical protein	ETSB_0594
RGRSB_0558	type 2 NADH dehydrogenase	ETSB_0596
RGRSB_0559	hypothetical protein	ETSB_0597
RGRSB_0561	VIC family potassium channel protein	ETSB_0598
RGRSB_0562	glycerol dehydrogenase	ETSB_0600
RGRSB_0563	hypothetical protein	ETSB_0601
RGRSB_0564	phosphoglycerate kinase	ETSB_0602
RGRSB_0565	plastocyanin	ETSB_0603
RGRSB_0566	aspartate aminotransferase	ETSB_0604
RGRSB_0568	anhydro-N-acetylmuramic acid kinase	ETSB_0606
RGRSB_0569	phosphatidate cytidylyltransferase	ETSB_0607
RGRSB_0570	precorrin-6B methylase	ETSB_0608
RGRSB_0571	queuine tRNA-ribosyltransferase	ETSB_0609
RGRSB_0573	S-layer protein	ETSB_0610
RGRSB_0574	phosphate uptake regulator	ETSB_0611
RGRSB_0575	methionine aminopeptidase	not found
RGRSB_0576	ferredoxin-NADP oxidoreductase	ETSB_0613
RGRSB_0578	hypothetical protein	ETSB_0615
RGRSB_0579	nucleoside triphosphate pyrophosphohydrolase	not found
RGRSB_0580	signal peptidase I	ETSB_0617
RGRSB_0581	hydrogenase accessory protein	ETSB_0618
RGRSB_0582	hydrogenase expression/synthesis	ETSB_0619
RGRSB_0583	putative AB-hydrolase YheT	not found
RGRSB_0584	two-component response regulator	ETSB_0620
RGRSB_0585	DNA mismatch repair protein	ETSB_0621
RGRSB_0586	polynucleotide phosphorylase/polyadenylase	ETSB_0629
RGRSB_0587	hypothetical protein	ETSB_0628
RGRSB_0588	hypothetical protein	ETSB_0627
RGRSB_0589	hypothetical protein	ETSB_0626
RGRSB_0590	hypothetical protein	ETSB_0625
RGRSB_0591	two-component sensor histidine kinase	ETSB_0624
RGRSB_0592	putative GTP cyclohydrolase I	ETSB_0623
RGRSB_0595	putative Na-K-Cl cotransporter	ETSB_0631
RGRSB_0596	c-type cytochrome biogenesis protein	ETSB_0633
RGRSB_0597	c-type cytochrome biogenesis protein	ETSB_0634
RGRSB_0598	hypothetical protein	ETSB_0635
RGRSB_0599	valyl-tRNA synthetase	ETSB_0636
RGRSB_0600	hypothetical protein	ETSB_0637
RGRSB_0601	phosphoribosylglycinamide formyltransferase	ETSB_0638
RGRSB_0602	oxygenase	ETSB_0639
RGRSB_0603	putative chromosome segregation and condensation protein ScpB	not found
RGRSB_0604	cytochrome c class I	ETSB_0640
RGRSB_0606	glycosyl transferase family protein	ETSB_0642
RGRSB_0607	bifunctional sterol desaturase/short chain dehydrogenase	ETSB_0643
RGRSB_0608	ABC transporter ATP-binding protein	ETSB_0644
RGRSB_0609	hypothetical protein	ETSB_0645
RGRSB_0610	proteinase inhibitor I4 serpin	ETSB_0646
RGRSB_0611	putative biopolymer transport protein	ETSB_0647
RGRSB_0612	biopolymer transport protein	ETSB_0648
RGRSB_0613	hypothetical protein	ETSB_0649
RGRSB_0614	periplasmic polyamine-binding protein of ABC transporter	ETSB_0650
RGRSB_0615	hypothetical protein	ETSB_0651
RGRSB_0616	mannose-6-phosphate isomerase	ETSB_0652
RGRSB_0617	dehydrogenase (flavoprotein)-like protein	ETSB_0653
RGRSB_0618	hypothetical protein	ETSB_0655
RGRSB_0619	bifunctional uroporphyrin-III C-methyltransferase/uroporphyrinogen-III synthase	ETSB_0656
RGRSB_0620	glycine dehydrogenase	ETSB_0657
RGRSB_0621	excinuclease ABC subunit B	ETSB_0658
RGRSB_0622	mannose-1-phosphate guanyltransferase	ETSB_0659
RGRSB_0623	putative chromosome segregation and condensation protein ScpA	not found
RGRSB_0624	putative L-cysteine/cystine lyase	not found
RGRSB_0625	recombinase B	ETSB_0662
RGRSB_0626	hypothetical protein	ETSB_0663
RGRSB_0627	hypothetical protein	ETSB_0664
RGRSB_0629	hypothetical protein	ETSB_0666
RGRSB_0630	hypothetical protein	ETSB_0667
RGRSB_0631	alanyl-tRNA synthetase	ETSB_0668
RGRSB_0633	hypothetical protein	ETSB_0670
RGRSB_0634	SDR family dehydrogenase/reductase	ETSB_0671
RGRSB_0635	hypothetical protein	ETSB_0672
RGRSB_0638	hypothetical protein	ETSB_0675
RGRSB_0640	hypothetical protein	ETSB_0677
RGRSB_0643	hypothetical protein	ETSB_0679
RGRSB_0644	hypothetical protein	ETSB_0680
RGRSB_0645	carbamoyltransferase	ETSB_0681
RGRSB_0647	RNA polymerase sigma factor RpoD	ETSB_0683
RGRSB_0648	hypothetical protein	ETSB_0684
RGRSB_0649	acid phosphatase/vanadium-dependent haloperoxidase-like protein	ETSB_0685
RGRSB_0650	geranylgeranyl pyrophosphate synthase	ETSB_0687
RGRSB_0652	TPR repeat-containing protein	ETSB_0689
RGRSB_0654	dTDP-glucose 4,6-dehydratase	ETSB_0691
RGRSB_0655	UDP-glucose dehydrogenase	ETSB_0692
RGRSB_0656	hypothetical protein	ETSB_0693
RGRSB_0657	peptidase M23B	ETSB_0696
RGRSB_0659	RNA-metabolising metallo-beta-lactamase	ETSB_0697
RGRSB_0660	dihydrodipicolinate synthase	ETSB_0698
RGRSB_0661	aspartate-semialdehyde dehydrogenase	ETSB_0699
RGRSB_0662	trigger factor	ETSB_0700
RGRSB_0663	ATP-dependent Clp protease proteolytic subunit	ETSB_0702
RGRSB_0664	ATP-dependent protease ATP-binding subunit ClpX	ETSB_0703
RGRSB_0666	putative 5-formyltetrahydrofolate cyclo-ligase	ETSB_0705
RGRSB_0667	DNA polymerase III subunit delta	ETSB_0707
RGRSB_0668	hypothetical protein	ETSB_0708
RGRSB_0669	hypothetical protein	ETSB_0710
RGRSB_0670	C-5 cytosine-specific DNA methylase	ETSB_0711
RGRSB_0671	exodeoxyribonuclease III	ETSB_0712
RGRSB_0672	carboxyl-terminal processing protease	ETSB_0713
RGRSB_0673	glycosyl transferase	ETSB_0714
RGRSB_0674	phytoene desaturase	ETSB_0715
RGRSB_0675	phytoene synthase	ETSB_0716
RGRSB_0677	hypothetical protein	not found
RGRSB_0678	4-diphosphocytidyl-2-C-methyl-D-erythritol kinase	ETSB_0718
RGRSB_0680	N-acetyltransferase	ETSB_0720
RGRSB_0681	Holliday junction resolvase-like protein	ETSB_0721
RGRSB_0682	aminopeptidase P	ETSB_0722
RGRSB_0683	hypothetical protein	ETSB_0723
RGRSB_0684	putative permease YjgP/YjgQ	ETSB_0724
RGRSB_0685	SDR family dehydrogenase/reductase	ETSB_0725
RGRSB_0686	ketol-acid reductoisomerase	ETSB_0726
RGRSB_0687	magnesium chelatase, ATPase subunit D	not found
RGRSB_0688	hypothetical protein	ETSB_0727
RGRSB_0690	hypothetical protein	ETSB_0730
RGRSB_0691	Rare lipoprotein A	ETSB_0731
RGRSB_0692	glutamate-1-semialdehyde aminotransferase	ETSB_0732
RGRSB_0695	peptide transport system permease	ETSB_0733
RGRSB_0696	hypothetical protein	not found
RGRSB_0697	sodium-coupled permease	ETSB_0736
RGRSB_0698	cell division protein	ETSB_0737
RGRSB_0699	hypothetical protein	ETSB_0740
RGRSB_0700	transmembrane anti-sigma factor	ETSB_0741
RGRSB_0701	RNA polymerase sigma factor RpoE	ETSB_0742
RGRSB_0703	hypothetical protein	ETSB_0743
RGRSB_0704	long-chain-fatty-acid CoA ligase	ETSB_0744
RGRSB_0706	hypothetical protein	ETSB_0745
RGRSB_0707	ribonuclease H	ETSB_0746
RGRSB_0708	ammonium/methylammonium permease	ETSB_0747
RGRSB_0709	riboflavin biosynthesis protein	ETSB_0748
RGRSB_0710	50S ribosomal protein L33	ETSB_0749
RGRSB_0711	30S ribosomal protein S18	ETSB_0750
RGRSB_0712	ribonuclease II	ETSB_0751
RGRSB_0713	hypothetical protein	ETSB_0752
RGRSB_0714	hypothetical protein	ETSB_0754
RGRSB_0716	porphobilinogen deaminase	ETSB_0756
RGRSB_0717	coproporphyrinogen III oxidase	ETSB_0757
RGRSB_0718	zeta-carotene desaturase	ETSB_0758
RGRSB_0719	putative involved in polyketide (linear poly-beta-ketones) synthesis	ETSB_0759
RGRSB_0720	thiamine-phosphate pyrophosphorylase	ETSB_0760
RGRSB_0721	thiamine biosynthesis protein ThiS	ETSB_0761
RGRSB_0722	O-methyltransferase family protein	ETSB_0762
RGRSB_0723	acetolactate synthase 3 catalytic subunit	ETSB_0763
RGRSB_0724	hypothetical protein	ETSB_0764
RGRSB_0725	UDP-N-acetyl-D-mannosaminuronic acid transferase	ETSB_0766
RGRSB_0727	aspartate aminotransferase	ETSB_0767
RGRSB_0728	hypothetical protein	ETSB_0768
RGRSB_0729	extracellular solute-binding protein	ETSB_0769
RGRSB_0730	ABC transporter permease	ETSB_0771
RGRSB_0731	N-(5'-phosphoribosyl)anthranilate isomerase	ETSB_0772
RGRSB_0733	abortive infection protein	ETSB_0773
RGRSB_0734	glycosyl transferase	ETSB_0774
RGRSB_0735	hypothetical protein	ETSB_0775
RGRSB_0736	phosphoglycerate mutase	ETSB_0776
RGRSB_0737	isopropylmalate isomerase small subunit	ETSB_0777
RGRSB_0738	putative 4Fe-4S cluster binding protein	ETSB_0778
RGRSB_0739	light-independent protochlorophyllide reductase subunit B	not found
RGRSB_0740	putative PUCC protein	not found
RGRSB_0741	signal peptidase I	ETSB_0780
RGRSB_0742	dihydroorotase	ETSB_0781
RGRSB_0743	glucosylglycerolphosphate phosphatase	ETSB_0782
RGRSB_0744	hypothetical protein	ETSB_0783
RGRSB_0745	phosphoenolpyruvate carboxylase	ETSB_0784
RGRSB_0746	hypothetical protein	ETSB_0785
RGRSB_0747	DNA polymerase III subunits gamma and tau	ETSB_0786
RGRSB_0748	hypothetical protein	not found
RGRSB_0750	integral membrane protein interacts with FtsH	ETSB_0789
RGRSB_0751	hypothetical protein	ETSB_0790
RGRSB_0752	hypothetical protein	ETSB_0791
RGRSB_0755	peptide chain release factor 2	ETSB_0797
RGRSB_0756	hypothetical protein	ETSB_0798
RGRSB_0757	50S ribosomal protein L28	ETSB_0799
RGRSB_0758	mannose-1-phosphate guanylyltransferase	ETSB_0800
RGRSB_0759	ABC transporter	not found
RGRSB_0760	metallophosphoesterase	ETSB_0804
RGRSB_0762	molecular chaperone DnaJ	ETSB_0806
RGRSB_0763	putative transcriptional regulator AbrB	ETSB_0807
RGRSB_0764	BadM/Rrf2 family transcriptional regulator	ETSB_0808
RGRSB_0765	cobalamin biosynthetic protein	not found
RGRSB_0766	L-threonine-O-3-phosphate decarboxylase	not found
RGRSB_0767	DNA binding protein HU	not found
RGRSB_0768	cob(I)alamin adenosyltransferase	not found
RGRSB_0769	hypothetical protein	ETSB_0812
RGRSB_0770	RNA polymerase sigma factor	ETSB_0813
RGRSB_0771	hypothetical protein	ETSB_0814
RGRSB_0772	hypothetical protein	ETSB_0815
RGRSB_0773	glutamyl-tRNA synthetase	ETSB_0816
RGRSB_0774	mannosyl transferase	ETSB_0818
RGRSB_0775	mannosyl transferase B	ETSB_0819
RGRSB_0776	hypothetical protein	ETSB_0820
RGRSB_0777	histidinol-phosphate phosphatase	ETSB_0821
RGRSB_0778	phosphoheptose isomerase	ETSB_0822
RGRSB_0779	putative GDP-L-fucose synthase	ETSB_0823
RGRSB_0780	Agmatine deiminase	ETSB_0824
RGRSB_0781	nitrilase/cyanide hydratase and apolipoprotein N-acyltransferase	ETSB_0825
RGRSB_0782	putative peptidase S66, LD-carboxypeptidase A	ETSB_0826
RGRSB_0784	glycosyl transferase family protein	ETSB_0828
RGRSB_0785	argininosuccinate synthase	ETSB_0829
RGRSB_0786	SsrA-binding protein	ETSB_0830
RGRSB_0787	hypothetical protein	ETSB_0831
RGRSB_0788	hypothetical protein	ETSB_0832
RGRSB_0789	peptidoglycan-binding M23B family peptidase	ETSB_0833
RGRSB_0790	low molecular weight phosphotyrosine protein phosphatase	ETSB_0834
RGRSB_0791	G-D-S-L family lipolytic protein	ETSB_0835
RGRSB_0792	hypothetical protein	not found
RGRSB_0794	Sec-independent protein translocase protein	ETSB_0837
RGRSB_0795	hypothetical protein	ETSB_0838
RGRSB_0796	2-C-methyl-D-erythritol 4-phosphate cytidylyltransferase	ETSB_0839
RGRSB_0797	hypothetical protein	ETSB_0840
RGRSB_0798	DNA polymerase III subunit alpha	ETSB_0841
RGRSB_0801	hypothetical protein	ETSB_0843
RGRSB_0803	extracellular solute-binding protein	ETSB_0845
RGRSB_0804	hypothetical protein	ETSB_0846
RGRSB_0805	small GTP-binding protein	ETSB_0847
RGRSB_0806	hypothetical protein	ETSB_0848
RGRSB_0807	lipid-A-disaccharide synthase	ETSB_0849
RGRSB_0808	UDP-N-acetylglucosamine acyltransferase	ETSB_0850
RGRSB_0810	ferredoxin	ETSB_0852
RGRSB_0811	dihydrodipicolinate reductase	ETSB_0853
RGRSB_0812	hypothetical protein	ETSB_0854
RGRSB_0813	transcriptional regulator	ETSB_0855
RGRSB_0815	hypothetical protein	ETSB_0857
RGRSB_0816	hypothetical protein	ETSB_0858
RGRSB_0817	lipoyl synthase	ETSB_0859
RGRSB_0818	two-component hybrid sensor and regulator	ETSB_0860
RGRSB_0819	two-component hybrid sensor and regulator	ETSB_0861
RGRSB_0820	N-acetyltransferase	ETSB_0862
RGRSB_0821	RNA methylase	ETSB_0863
RGRSB_0822	ribonucleoside-diphosphate reductase subunit beta	ETSB_0864
RGRSB_0823	ribonucleoside-diphosphate reductase subunit alpha	ETSB_0865
RGRSB_0825	PRC-barrel protein	ETSB_0869
RGRSB_0826	oxidoreductase	ETSB_0870
RGRSB_0827	hypothetical protein	ETSB_0871
RGRSB_0828	hypothetical protein	ETSB_0872
RGRSB_0829	hypothetical protein	ETSB_0873
RGRSB_0830	hypothetical protein	ETSB_0874
RGRSB_0831	hypothetical protein	ETSB_0875
RGRSB_0832	hopanoid biosynthesis associated radical SAM protein HpnJ	ETSB_0876
RGRSB_0833	hypothetical protein	ETSB_0877
RGRSB_0834	excinuclease ABC subunit A	ETSB_0878
RGRSB_0835	leucyl/phenylalanyl-tRNA--protein transferase	ETSB_0879
RGRSB_0836	30S ribosomal protein S14	ETSB_0880
RGRSB_0837	cell envelope-like transcriptional attenuator	ETSB_0881
RGRSB_0838	1-deoxy-D-xylulose 5-phosphate reductoisomerase	ETSB_0882
RGRSB_0839	mutator MutT protein	ETSB_0884
RGRSB_0841	hypothetical protein	ETSB_0886
RGRSB_0842	RNA polymerase sigma factor SigD	ETSB_0887
RGRSB_0843	anthranilate phosphoribosyltransferase	ETSB_0888
RGRSB_0845	2-C-methyl-D-erythritol 2,4-cyclodiphosphate synthase	ETSB_0890
RGRSB_0846	asparaginyl-tRNA synthetase	ETSB_0891
RGRSB_0847	hypothetical protein	ETSB_0892
RGRSB_0848	putative methionine sulfoxide reductase B	ETSB_0893
RGRSB_0849	glutathione S-transferase	ETSB_0894
RGRSB_0850	glycyl-tRNA synthetase subunit beta	ETSB_0895
RGRSB_0851	hypothetical protein	ETSB_0897
RGRSB_0852	putative riboflavin-specific deaminase	ETSB_0898
RGRSB_0853	hypothetical protein	ETSB_0899
RGRSB_0854	putative ribonuclease H	ETSB_0900
RGRSB_0855	putative 5-oxoprolinase (ATP-hydrolyzing)	not found
RGRSB_0856	hypothetical protein	not found
RGRSB_0857	histidine triad family protein	ETSB_0903
RGRSB_0858	iron-sulfur cluster assembly accessory protein	ETSB_0906
RGRSB_0859	TPR repeat protein	ETSB_0907
RGRSB_0860	peptidase M48 Ste24p	ETSB_0908
RGRSB_0861	putative methyltransferase	ETSB_0909
RGRSB_0862	hypothetical protein	ETSB_0910
RGRSB_0863	hypothetical protein	ETSB_0911
RGRSB_0864	glycosyl transferase family protein	ETSB_0912
RGRSB_0865	hypothetical protein	ETSB_0913
RGRSB_0866	hypothetical protein	ETSB_0914
RGRSB_0867	type 12 methyltransferase	ETSB_0915
RGRSB_0868	hypothetical protein	ETSB_0916
RGRSB_0869	glycosyl transferase	ETSB_0917
RGRSB_0870	hypothetical protein	ETSB_0918
RGRSB_0871	FkbM family methyltransferase	ETSB_0919
RGRSB_0872	family 2 glycosyl transferase	ETSB_0920
RGRSB_0873	hypothetical protein	ETSB_0921
RGRSB_0874	hypothetical protein	ETSB_0922
RGRSB_0875	oxidoreductase biliverdin reductase	ETSB_0923
RGRSB_0876	2Fe-2S ferredoxin	ETSB_0924
RGRSB_0878	putative Rad3-related DNA helicase	ETSB_0926
RGRSB_0879	proto-chlorophyllide reductase 57 kD subunit	not found
RGRSB_0880	2-phosphosulfolactate phosphatase	not found
RGRSB_0882	acetate kinase	ETSB_0928
RGRSB_0883	hypothetical protein	ETSB_0930
RGRSB_0884	hypothetical protein	not found
RGRSB_0885	hypothetical protein	ETSB_0931
RGRSB_0886	hypothetical protein	not found
RGRSB_0887	pyridoxine 5'-phosphate synthase	ETSB_0932
RGRSB_0888	ABC transporter ATP-binding protein	ETSB_0933
RGRSB_0889	Holliday junction DNA helicase RuvB	ETSB_0934
RGRSB_0890	putative terpenoid synthase	ETSB_0935
RGRSB_0891	glycyl-tRNA synthetase subunit alpha	ETSB_0939
RGRSB_0893	constitutive low affinity CO2 uptake protein	ETSB_0941
RGRSB_0894	putative tRNA (guanosine-2'-O-)-methyltransferase	ETSB_0942
RGRSB_0897	hypothetical protein	ETSB_0944
RGRSB_0898	metallophosphoesterase	ETSB_0946
RGRSB_0900	prephenate dehydratase	ETSB_0947
RGRSB_0901	ribonuclease E	ETSB_0948
RGRSB_0903	putative dephospho-CoA kinase	ETSB_0952
RGRSB_0904	hypothetical protein	ETSB_0953
RGRSB_0905	NifS-like class-V aminotransferase, cysteine desulfurase	ETSB_0954
RGRSB_0907	carboxyl-terminal protease	ETSB_0956
RGRSB_0908	hypothetical protein	ETSB_0957
RGRSB_0909	nucleic acid-binding OB-fold tRNA/helicase-type	ETSB_0958
RGRSB_0910	bifunctional 5,10-methylene-tetrahydrofolate dehydrogenase/ 5,10-methylene-tetrahydrofolate cyclohydrolase	ETSB_0959
RGRSB_0911	hypothetical protein	ETSB_0960
RGRSB_0912	glutathione reductase	ETSB_0961
RGRSB_0913	hypothetical protein	ETSB_0962
RGRSB_0914	6-pyruvoyl-tetrahydropterin synthase	ETSB_0963
RGRSB_0915	hypothetical protein	ETSB_0964
RGRSB_0916	thioredoxin peroxidase	ETSB_0965
RGRSB_0917	hypothetical protein	ETSB_0967
RGRSB_0918	hypothetical protein	ETSB_0968
RGRSB_0919	heat shock protein Hsp40	ETSB_0969
RGRSB_0920	hypothetical protein	ETSB_0970
RGRSB_0921	hypothetical protein	ETSB_0971
RGRSB_0923	carbamoyl phosphate synthase small subunit	ETSB_0973
RGRSB_0924	putative transcriptional regulator	ETSB_0974
RGRSB_0926	hypothetical protein	ETSB_0975
RGRSB_0927	sirohydrochlorin ferrochelatase	not found
RGRSB_0929	Tetratricopeptide TPR_2 repeat protein	ETSB_0977
RGRSB_0930	phosphoribosylaminoimidazole carboxylase	ETSB_0978
RGRSB_0931	N-acetyl-glucosamine-6-phosphate deacetylase	ETSB_0979
RGRSB_0932	hypothetical protein	ETSB_0980
RGRSB_0934	glycosyl transferase family protein	ETSB_0982
RGRSB_0936	SOS function regulatory protein	ETSB_0984
RGRSB_0938	small GTP-binding protein	ETSB_0986
RGRSB_0939	hypothetical protein	ETSB_0987
RGRSB_0940	acetyl-CoA carboxylase biotin carboxylase subunit	ETSB_0988
RGRSB_0941	glucose-6-phosphate isomerase	ETSB_0989
RGRSB_0942	thiamine biosynthesis protein ThiC	ETSB_0990
RGRSB_0944	recombination protein RecR	ETSB_0991
RGRSB_0945	hypothetical protein	ETSB_0992
RGRSB_0946	ferredoxin-dependent glutamate synthase	ETSB_0993
RGRSB_0947	hypothetical protein	ETSB_0994
RGRSB_0948	peptidase M23	ETSB_0995
RGRSB_0949	homoserine dehydrogenase	ETSB_0996
RGRSB_0950	FAD dependent oxidoreductase	ETSB_0997
RGRSB_0952	hypothetical protein	ETSB_0998
RGRSB_0954	family 2 glycosyl transferase	ETSB_1001
RGRSB_0955	putative alpha-helical ferredoxin	ETSB_1002
RGRSB_0956	hypothetical protein	ETSB_1003
RGRSB_0958	cytochrome b6-f complex subunit PetL	ETSB_1004
RGRSB_0959	3-dehydroquinate synthase	ETSB_1005
RGRSB_0960	hypothetical protein	ETSB_1007
RGRSB_0961	hypothetical protein	ETSB_1008
RGRSB_0962	ribulose-phosphate 3-epimerase	ETSB_1009
RGRSB_0963	hypothetical protein	not found
RGRSB_0964	molecular chaperone DnaJ	ETSB_1010
RGRSB_0965	twin arginine translocase protein A	ETSB_1011
RGRSB_0966	lipoprotein signal peptidase	ETSB_1012
RGRSB_0967	putative BioY protein	ETSB_1013
RGRSB_0968	biotin synthetase	not found
RGRSB_0969	putative pterin-4-alpha-carbinolamine dehydratase	ETSB_1015
RGRSB_0971	hypothetical protein	ETSB_1017
RGRSB_0972	ferredoxin thioredoxin reductase catalytic chain	ETSB_1018
RGRSB_0973	phosphate starvation-inducible protein	ETSB_1019
RGRSB_0974	NAD(P)H-quinone oxidoreductase subunit H	ETSB_1020
RGRSB_0976	putative cell cycle control PP-loop ATPase MesJ/YaeO	ETSB_1021
RGRSB_0978	putative DNA-binding/iron metalloprotein/AP endonuclease	ETSB_1022
RGRSB_0979	glutaredoxin	ETSB_1023
RGRSB_0980	adenylosuccinate synthetase	ETSB_1024
RGRSB_0981	50S ribosomal protein L25	ETSB_1025
RGRSB_0982	6,7-dimethyl-8-ribityllumazine synthase	ETSB_1026
RGRSB_0983	phosphoribosyltransferase	not found
RGRSB_0984	hypothetical protein	not found
RGRSB_0986	glucose inhibited division protein B	ETSB_1028
RGRSB_0987	OppC in a binding protein-dependent transport system	ETSB_1029
RGRSB_0989	NifU-like protein	ETSB_1030
RGRSB_0990	ribonuclease D	ETSB_1031
RGRSB_0991	radical SAM protein	ETSB_1032
RGRSB_0992	putative band 7 protein, cation conductance	ETSB_1033
RGRSB_0993	delta-aminolevulinic acid dehydratase	ETSB_1034
RGRSB_0994	pseudouridine synthase	ETSB_1035
RGRSB_0995	hypothetical protein	ETSB_1036
RGRSB_0996	hypothetical protein	ETSB_1037
RGRSB_0997	hypothetical protein	ETSB_1038
RGRSB_0998	hydroxyglutarate oxidase	ETSB_1039
RGRSB_0999	DNA topoisomerase I	ETSB_1040
RGRSB_1001	sugar fermentation stimulation protein	ETSB_1041
RGRSB_1002	pyrroline-5-carboxylate reductase	ETSB_1042
RGRSB_1003	hypothetical protein	ETSB_1043
RGRSB_1004	alanine racemase	ETSB_1044
RGRSB_1005	PII interaction protein X	not found
RGRSB_1006	putative phosphate transporter phosphate binding protein	ETSB_1046
RGRSB_1007	L,L-diaminopimelate aminotransferase	ETSB_0061
RGRSB_1008	6-phosphogluconate dehydrogenase	ETSB_0060
RGRSB_1009	adenosylcobinamide kinase/adenosylcobinamide-phosphate guanylyltransferase	not found
RGRSB_1010	hypothetical protein	not found
RGRSB_1011	hypothetical protein	ETSB_0058
RGRSB_1014	hypothetical protein	ETSB_0055
RGRSB_1015	hypothetical protein	ETSB_0054
RGRSB_1016	aminomethyl transferase, glycine cleavage T protein	ETSB_0052
RGRSB_1018	hypothetical protein	ETSB_0048
RGRSB_1019	phosphoenolpyruvate synthase	not found
RGRSB_1020	glyceraldehyde-3-phosphate dehydrogenase	ETSB_0045
RGRSB_1021	putative phosphoketolase	ETSB_0044
RGRSB_1022	hypothetical protein	ETSB_0043
RGRSB_1023	putative K+-dependent Na+/Ca+ exchanger protein	ETSB_0042
RGRSB_1024	hypothetical protein	ETSB_0041
RGRSB_1025	prolipoprotein diacylglyceryl transferase	ETSB_0040
RGRSB_1026	hypothetical protein	ETSB_0039
RGRSB_1028	cupin	ETSB_0037
RGRSB_1029	DNA polymerase III subunit delta'	ETSB_0035
RGRSB_1030	hypothetical protein	ETSB_0034
RGRSB_1031	cation-transporting P-type ATPase	ETSB_0033
RGRSB_1033	DNA polymerase III subunit beta	ETSB_0032
RGRSB_1034	hypothetical protein	ETSB_0031
RGRSB_1035	hypothetical protein	ETSB_0030
RGRSB_1037	HAD-superfamily hydrolase	ETSB_0029
RGRSB_1038	alpha-glucosidase	ETSB_0028
RGRSB_1039	DNA uptake protein	ETSB_0026
RGRSB_1040	cell envelope-related transcriptional attenuator	ETSB_0025
RGRSB_1041	serine/threonine protein kinase	ETSB_0024
RGRSB_1044	lipoyltransferase	ETSB_0023
RGRSB_1045	light repressed protein	ETSB_0022
RGRSB_1047	putative alpha-mannosidase	ETSB_0021
RGRSB_1048	glyoxalase II	ETSB_0020
RGRSB_1049	sulfite reductase subunit beta	ETSB_0019
RGRSB_1050	chorismate synthase	ETSB_0018
RGRSB_1051	putative nucleotidyl transferase	ETSB_0017
RGRSB_1052	putative GHMP kinase, LmbP protein	ETSB_0016
RGRSB_1053	putative RNA-binding S4 protein	ETSB_0014
RGRSB_1054	RNA polymerase sigma factor	ETSB_0013
RGRSB_1055	OstA family protein	ETSB_0012
RGRSB_1058	bifunctional aconitate hydratase 2/2-methylisocitrate dehydratase	ETSB_0007
RGRSB_1060	hypothetical protein	ETSB_0005
RGRSB_1062	O-antigen polymerase	ETSB_0002
RGRSB_1063	hypothetical protein	ETSB_0001
RGRSB_1065	N-acetyl-gamma-glutamyl-phosphate reductase	ETSB_1926
RGRSB_1067	molecular chaperone DnaJ	ETSB_1928
RGRSB_1068	putative carotenoid isomerase	ETSB_1929
RGRSB_1069	ABC transporter	ETSB_1930
RGRSB_1070	hypothetical protein	ETSB_1931
RGRSB_1071	elongation factor TS	ETSB_1932
RGRSB_1072	30S ribosomal protein S2	ETSB_1933
RGRSB_1073	methionine aminopeptidase	ETSB_1934
RGRSB_1075	permease of sugar ABC transporter	ETSB_1936
RGRSB_1076	Ribonuclease III	ETSB_1937
RGRSB_1077	hypothetical protein	ETSB_1939
RGRSB_1078	photomixotrophic growth-like protein	ETSB_1940
RGRSB_1079	putative 23S rRNA methyltransferase/RumA	ETSB_1941
RGRSB_1080	DNA repair helicase	ETSB_1942
RGRSB_1081	pyridoxamine 5'-phosphate oxidase	ETSB_1943
RGRSB_1082	putative permease	ETSB_1944
RGRSB_1083	glycogen branching protein	ETSB_1945
RGRSB_1084	hypothetical protein	ETSB_1946
RGRSB_1085	hypothetical protein	ETSB_1925
RGRSB_1086	proton extrusion protein PcxA	ETSB_1924
RGRSB_1087	hypothetical protein	ETSB_1923
RGRSB_1088	hypothetical protein	ETSB_1922
RGRSB_1089	cytochrome b6-f complex subunit PetG	ETSB_1921
RGRSB_1090	putative ATPase, cell wall biosynthesis	ETSB_1920
RGRSB_1091	hypothetical protein	ETSB_1919
RGRSB_1093	putative aldose 1-epimerase	ETSB_1917
RGRSB_1094	amino acid ABC transporter permease	ETSB_1914
RGRSB_1095	hypothetical protein	ETSB_1913
RGRSB_1096	glucokinase	ETSB_1912
RGRSB_1097	putative cytidine/deoxycytidylate deaminase	ETSB_1911
RGRSB_1098	deoxyuridine 5'triphosphate nucleotidohydrolase	ETSB_1910
RGRSB_1099	thymidylate synthase	ETSB_1909
RGRSB_1100	putative thymidylate kinase	ETSB_1907
RGRSB_1101	hypothetical protein	ETSB_1906
RGRSB_1102	ATP-dependent Clp protease ATP-binding subunit	ETSB_1905
RGRSB_1103	3-oxoacyl-ACP reductase	ETSB_1904
RGRSB_1104	phosphoribosylformylglycinamidine synthase II	ETSB_1903
RGRSB_1105	amidophosphoribosyltransferase	ETSB_1902
RGRSB_1106	putative exonuclease SbcC	ETSB_1900
RGRSB_1107	hypothetical protein	ETSB_1899
RGRSB_1108	hypothetical protein	ETSB_1898
RGRSB_1109	dihydroneopterin aldolase	not found
RGRSB_1110	putative rhomboid-like protein	ETSB_1896
RGRSB_1111	CDP-diacylglycerol--glycerol-3-phosphate 3-phosphatidyltransferase	ETSB_1895
RGRSB_1112	30S ribosomal protein S10	ETSB_1893
RGRSB_1113	elongation factor Tu	ETSB_1892
RGRSB_1114	elongation factor G	ETSB_1891
RGRSB_1115	30S ribosomal protein S7	ETSB_1890
RGRSB_1116	30S ribosomal protein S12	ETSB_1889
RGRSB_1117	iron-sulfur cluster assembly accessory protein	ETSB_1888
RGRSB_1119	thiamine monophosphate kinase	ETSB_1886
RGRSB_1121	putative adenosine/AMP deaminase	ETSB_1885
RGRSB_1123	Maf-like protein	ETSB_1883
RGRSB_1124	serine O-acetyltransferase	ETSB_1882
RGRSB_1125	hypothetical protein	ETSB_1880
RGRSB_1127	HNH endonuclease	ETSB_1878
RGRSB_1128	hypothetical protein	ETSB_1877
RGRSB_1129	serine hydroxymethyltransferase	ETSB_1876
RGRSB_1130	glycosyl transferase family protein	ETSB_1875
RGRSB_1131	spermine synthase	ETSB_1874
RGRSB_1132	aldo/keto reductase	ETSB_1873
RGRSB_1133	folylpolyglutamate synthase	ETSB_1872
RGRSB_1134	extracellular solute-binding protein	ETSB_1871
RGRSB_1135	putative resolvase, RNase H-like fold	ETSB_1870
RGRSB_1136	hypothetical protein	ETSB_1869
RGRSB_1137	nitrogen-responsive regulatory protein	ETSB_1868
RGRSB_1138	enoyl-(acyl carrier protein) reductase	ETSB_1867
RGRSB_1140	putative biopterin transport-related protein BT1	ETSB_1865
RGRSB_1143	hypothetical protein	ETSB_1861
RGRSB_1145	tetratricopeptide TPR_2	ETSB_1859
RGRSB_1146	ABC transporter ATP-binding protein	ETSB_1858
RGRSB_1147	hypothetical protein	ETSB_1857
RGRSB_1149	putative prenyltransferase	ETSB_1854
RGRSB_1150	alkyl hydroperoxide reductase	ETSB_1853
RGRSB_1151	hypothetical protein	ETSB_1852
RGRSB_1152	hopene-associated glycosyltransferase HpnB	ETSB_1851
RGRSB_1153	bifunctional phosphoribosyl-AMP cyclohydrolase/phosphoribosyl-ATP pyrophosphatase	ETSB_1849
RGRSB_1154	acetylornithine aminotransferase	ETSB_1848
RGRSB_1155	peptidase M22 glycoprotease	ETSB_1847
RGRSB_1156	cytosine-specific DNA methyltransferase	not found
RGRSB_1157	hypothetical protein	ETSB_1845
RGRSB_1158	tRNA pseudouridine synthase B	ETSB_1844
RGRSB_1159	hypothetical protein	ETSB_1843
RGRSB_1160	hypothetical protein	ETSB_1841
RGRSB_1161	inosine 5-monophosphate dehydrogenase	ETSB_1840
RGRSB_1162	carbamoyl phosphate synthase large subunit	ETSB_1839
RGRSB_1163	phosphoglucomutase/phosphomannomutase	ETSB_1838
RGRSB_1164	hypothetical protein	ETSB_1836
RGRSB_1165	two-component sensor histidine kinase	ETSB_1834
RGRSB_1167	two-component response regulator	ETSB_1833
RGRSB_1168	putative creatininase	ETSB_1832
RGRSB_1169	30S ribosomal protein S1	ETSB_1830
RGRSB_1171	LuxR family transcriptional regulator	ETSB_1829
RGRSB_1172	hypothetical protein	ETSB_1828
RGRSB_1174	photosystem I biogenesis protein	ETSB_1827
RGRSB_1175	disulfide bond formation protein	ETSB_1826
RGRSB_1176	hypothetical protein	not found
RGRSB_1180	leucyl aminopeptidase	ETSB_1825
RGRSB_1181	cytochrome c assembly protein	ETSB_1824
RGRSB_1182	CTP synthetase	ETSB_1823
RGRSB_1183	elongation factor P	ETSB_1822
RGRSB_1184	acetyl-CoA carboxylase, biotin carboxyl carrier protein	ETSB_1821
RGRSB_1187	adenylosuccinate lyase	ETSB_1820
RGRSB_1189	hypothetical protein	ETSB_1818
RGRSB_1190	ribonuclease III	ETSB_1817
RGRSB_1191	hypothetical protein	ETSB_1816
RGRSB_1194	hypothetical protein	ETSB_1814
RGRSB_1195	acyl-phosphate glycerol-3-phosphate acyltransferase	ETSB_1813
RGRSB_1196	fructose-1,6-bisphosphate aldolase	ETSB_1812
RGRSB_1197	putative ATPase	ETSB_1811
RGRSB_1198	hypothetical protein	ETSB_1808
RGRSB_1199	hypothetical protein	ETSB_1807
RGRSB_1200	metalloprotease	ETSB_1806
RGRSB_1201	diacylglycerol kinase	ETSB_1805
RGRSB_1202	anthranilate synthase component II	ETSB_1804
RGRSB_1204	hypothetical protein	not found
RGRSB_1206	LysR family transcriptional regulator	ETSB_1803
RGRSB_1208	hypothetical protein	ETSB_1801
RGRSB_1209	hypothetical protein	ETSB_1800
RGRSB_1210	(Fe-S)-binding protein	ETSB_1799
RGRSB_1211	DsrE/DsrF family oxidoreductase	ETSB_1798
RGRSB_1212	hypothetical protein	ETSB_1797
RGRSB_1213	putative modulator of DNA gyrase	ETSB_1796
RGRSB_1214	hypothetical protein	ETSB_1795
RGRSB_1215	putative ABC-2 type transporter	ETSB_1794
RGRSB_1216	ABC transporter ATP-binding protein	ETSB_1793
RGRSB_1217	6-phosphogluconolactonase	ETSB_1792
RGRSB_1218	hypothetical protein	ETSB_1791
RGRSB_1219	hypothetical protein	ETSB_1790
RGRSB_1220	transcription antitermination protein NusB	ETSB_1789
RGRSB_1221	RNA methyltransferase TrmH, group 3	ETSB_1788
RGRSB_1222	putative nucleotidyltransferase/Poly(A) polymerase	ETSB_1787
RGRSB_1223	carbohydrate kinase	ETSB_1786
RGRSB_1225	hypothetical protein	ETSB_1784
RGRSB_1226	OxPPCycle protein	ETSB_1783
RGRSB_1227	glucose-6-phosphate 1-dehydrogenase	ETSB_1782
RGRSB_1228	fructose-1,6-bisphosphatase	ETSB_1781
RGRSB_1229	hypothetical protein	ETSB_1780
RGRSB_1230	ribose-phosphate pyrophosphokinase	ETSB_1779
RGRSB_1231	dithiobiotin synthetase	ETSB_1778
RGRSB_1232	arginyl-tRNA synthetase	ETSB_1777
RGRSB_1233	hypothetical protein	ETSB_1775
RGRSB_1234	hypothetical protein	ETSB_1774
RGRSB_1235	cobyrinic acid a,c-diamide synthase	not found
RGRSB_1236	S-layer protein	ETSB_1772
RGRSB_1237	Ap-4-A phosphorylase II-like protein	ETSB_1771
RGRSB_1238	pyruvate kinase	ETSB_1770
RGRSB_1239	hopanoid biosynthesis associated radical SAM protein HpnH	ETSB_1769
RGRSB_1240	hypothetical protein	ETSB_1768
RGRSB_1242	putative modulator of DNA gyrase	ETSB_1767
RGRSB_1243	hydrogenase maturation protein	ETSB_1766
RGRSB_1244	putative hydrogenase expression/formation protein	ETSB_1765
RGRSB_1245	protoheme IX farnesyltransferase	ETSB_1764
RGRSB_1246	putative cytochrome oxidase assembly	ETSB_1763
RGRSB_1247	tRNA delta-2-isopentenylpyrophosphate transferase	ETSB_1762
RGRSB_1248	ABC transporter ATP-binding protein	ETSB_1761
RGRSB_1250	DNA gyrase subunit B	ETSB_1759
RGRSB_1251	DNA gyrase subunit A	ETSB_1758
RGRSB_1252	recombination and DNA strand exchange inhibitor protein	ETSB_1757
RGRSB_1253	UDP-N-acetylmuramoyl-L-alanyl-D-glutamate synthetase	ETSB_1756
RGRSB_1254	preprotein translocase subunit SecF	ETSB_1755
RGRSB_1255	preprotein translocase subunit SecD	ETSB_1754
RGRSB_1256	pyruvate dehydrogenase E1 component beta subunit	ETSB_1753
RGRSB_1257	hypothetical protein	ETSB_1752
RGRSB_1258	ATP phosphoribosyltransferase catalytic subunit	ETSB_1751
RGRSB_1259	D-alanyl-alanine synthetase A	ETSB_1750
RGRSB_1262	putative transcriptional regulator	ETSB_1747
RGRSB_1263	cysteine desulfurase activator complex subunit SufB	ETSB_1746
RGRSB_1264	iron-sulfur assembly ATPase	ETSB_1745
RGRSB_1265	putative iron-sulfur assembly protein	ETSB_1744
RGRSB_1266	cysteine desulfurase	ETSB_1743
RGRSB_1268	spore maturation protein B	ETSB_1741
RGRSB_1270	3-oxoacyl-(acyl carrier protein) synthase II	ETSB_1740
RGRSB_1271	acyl carrier protein	ETSB_1739
RGRSB_1272	putative peptidase C14, caspase catalytic	ETSB_1738
RGRSB_1273	isocitrate dehydrogenase	ETSB_1737
RGRSB_1277	hypothetical protein	ETSB_1732
RGRSB_1278	Mov34/MPN/PAD-1 family protein	ETSB_1731
RGRSB_1279	glycoside/pentoside/hexuronide:cation symporter, GPH family	not found
RGRSB_1280	UBA/THIF-type NAD/FAD binding protein	ETSB_1729
RGRSB_1282	septum formation inhibitor	ETSB_1727
RGRSB_1283	septum site-determining protein	ETSB_1726
RGRSB_1284	cell division topological specificity factor MinE	ETSB_1725
RGRSB_1285	signal recognition particle protein	ETSB_1724
RGRSB_1286	hypothetical protein	ETSB_1723
RGRSB_1287	hypothetical protein	ETSB_1722
RGRSB_1288	putative polysaccharide pyruvyl transferase	ETSB_1721
RGRSB_1289	4-alpha-glucanotransferase	ETSB_1720
RGRSB_1290	putative Ham1-like protein	ETSB_1718
RGRSB_1291	hypothetical protein	ETSB_1717
RGRSB_1292	GTP cyclohydrolase I	ETSB_1716
RGRSB_1293	short chain dehydrogenase	ETSB_1715
RGRSB_1294	acetyl-CoA carboxylase carboxyltransferase subunit alpha	ETSB_1714
RGRSB_1295	hypothetical protein	ETSB_1713
RGRSB_1296	hypothetical protein	ETSB_1712
RGRSB_1297	processing protease	ETSB_1711
RGRSB_1298	hypothetical protein	ETSB_1710
RGRSB_1299	50S ribosomal protein L7/L12	ETSB_1709
RGRSB_1300	50S ribosomal protein L10	ETSB_1708
RGRSB_1301	50S ribosomal protein L1	ETSB_1707
RGRSB_1302	50S ribosomal protein L11	ETSB_1706
RGRSB_1303	transcription antitermination protein NusG	ETSB_1705
RGRSB_1304	protein translocase subunit secE/sec61 gamma	ETSB_1704
RGRSB_1305	50S ribosomal protein L19	ETSB_1703
RGRSB_1306	hypothetical protein	ETSB_1702
RGRSB_1307	putative bicarbonate transporter	ETSB_1701
RGRSB_1308	UDP-glucose 4-epimerase	ETSB_1700
RGRSB_1309	hypothetical protein	ETSB_1699
RGRSB_1310	hypothetical protein	ETSB_1698
RGRSB_1311	putative fructosamine kinase	ETSB_1697
RGRSB_1312	hypothetical protein	ETSB_1695
RGRSB_1313	ATP-dependent Clp protease proteolytic subunit	ETSB_1694
RGRSB_1314	hypothetical protein	ETSB_1693
RGRSB_1315	putative transport protein	ETSB_1691
RGRSB_1316	hypothetical protein	ETSB_1690
RGRSB_1317	peptidase M50	ETSB_1689
RGRSB_1318	hypothetical protein	ETSB_1688
RGRSB_1319	precorrin-2 methyltransferase	not found
RGRSB_1320	methionine sulfoxide reductase A	ETSB_1685
RGRSB_1322	translation initiation factor IF-3	ETSB_1684
RGRSB_1324	tRNA (uracil-5-)-methyltransferase Gid	not found
RGRSB_1325	methionyl-tRNA formyltransferase	ETSB_1683
RGRSB_1326	fatty acid desaturase	ETSB_1681
RGRSB_1327	aluminium resistance protein	ETSB_1680
RGRSB_1328	two-component sensor histidine kinase	ETSB_1679
RGRSB_1329	putative alpha-isopropylmalate/homocitrate synthase family transferase	ETSB_1678
RGRSB_1330	DNA repair protein	ETSB_1673
RGRSB_1331	biotin/lipoate A/B protein ligase	ETSB_1672
RGRSB_1332	hypothetical protein	ETSB_1671
RGRSB_1333	ferric uptake regulation protein	not found
RGRSB_1334	quaternary amine ABC transporter substrate-binding protein	not found
RGRSB_1335	hypothetical protein	ETSB_1670
RGRSB_1336	hypothetical protein	ETSB_1669
RGRSB_1338	hypothetical protein	ETSB_1668
RGRSB_1339	UDP-N-acetylenolpyruvoylglucosamine reductase	ETSB_1667
RGRSB_1340	UDP-N-acetylmuramate--L-alanine ligase	ETSB_1666
RGRSB_1341	glyceraldehyde-3-phosphate dehydrogenase	not found
RGRSB_1344	hypothetical protein	ETSB_1663
RGRSB_1345	poly(A) polymerase/tRNA nucleotidyltransferase family protein	ETSB_1662
RGRSB_1347	hypothetical protein	ETSB_1661
RGRSB_1348	putative ATP-dependent Clp protease adaptor protein	ETSB_1660
RGRSB_1350	glutamine synthetase	ETSB_1658
RGRSB_1351	glycosyl transferase	not found
RGRSB_1352	Na+/H+ antiporter	ETSB_1656
RGRSB_1353	glycine cleavage system aminomethyltransferase T	ETSB_1655
RGRSB_1355	ROK family protein	ETSB_1654
RGRSB_1357	poly(A) polymerase/tRNA nucleotidyltransferase family protein	ETSB_1653
RGRSB_1359	hypothetical protein	ETSB_1652
RGRSB_1360	radical SAM protein	ETSB_1651
RGRSB_1361	DNA-directed RNA polymerase subunit gamma	ETSB_1650
RGRSB_1362	glycosyl transferase	ETSB_1649
RGRSB_1363	hypothetical protein	ETSB_1648
RGRSB_1364	tRNA (guanine-N(1)-)-methyltransferase	ETSB_1646
RGRSB_1365	3,4-dihydroxy-2-butanone 4-phosphate synthase	ETSB_1645
RGRSB_1366	tRNA/rRNA methyltransferase	ETSB_1644
RGRSB_1367	UDP-N-acetylglucosamine 1-carboxyvinyltransferase	ETSB_1643
RGRSB_1368	hypothetical protein	ETSB_1642
RGRSB_1369	acriflavin resistance protein	ETSB_1641
RGRSB_1370	MiaB-like tRNA modifying enzyme YliG	ETSB_1640
RGRSB_1371	ATP-dependent RNA helicase	ETSB_1639
RGRSB_1373	two-component response regulator	ETSB_1638
RGRSB_1374	two-component sensor histidine kinase	ETSB_1637
RGRSB_1375	low-redox potential cytochrome	ETSB_1636
RGRSB_1376	riboflavin biosynthesis protein	ETSB_1635
RGRSB_1377	hypothetical protein	ETSB_1634
RGRSB_1379	hypothetical protein	ETSB_1632
RGRSB_1380	uracil phosphoribosyltransferase	ETSB_1631
RGRSB_1381	hypothetical protein	ETSB_1630
RGRSB_1382	precorrin-4 C(11)-methyltransferase	not found
RGRSB_1384	hypothetical protein	ETSB_1628
RGRSB_1385	ribonuclease III	ETSB_1627
RGRSB_1386	GntR family transcriptional regulator	ETSB_1626
RGRSB_1387	hypothetical protein	ETSB_1625
RGRSB_1388	hypothetical protein	ETSB_1624
RGRSB_1389	ribulose-bisphosphate carboxylase	not found
RGRSB_1394	carbon dioxide concentrating mechanism protein	not found
RGRSB_1395	NAD(P)H-quinone oxidoreductase subunit F	ETSB_1618
RGRSB_1396	NAD(P)H-quinone oxidoreductase subunit D	ETSB_1617
RGRSB_1397	L-aspartate oxidase	ETSB_1615
RGRSB_1398	hypothetical protein	ETSB_1614
RGRSB_1399	cobalamin synthase	not found
RGRSB_1400	putative pre-peptidase	ETSB_1612
RGRSB_1401	hypothetical protein	ETSB_1611
RGRSB_1402	penicillin-binding protein	ETSB_1610
RGRSB_1403	cytochrome c oxidase subunit II	ETSB_1609
RGRSB_1404	cytochrome c oxidase subunit I	ETSB_1608
RGRSB_1405	cytochrome c oxidase subunit III	ETSB_1607
RGRSB_1406	putative arsenical pump-driving ATPase	ETSB_1606
RGRSB_1407	hypothetical protein	ETSB_1605
RGRSB_1408	dihydroxy-acid dehydratase	ETSB_1604
RGRSB_1409	pantothenate kinase	ETSB_1603
RGRSB_1410	putative YfcH-like cell division inhibitor	ETSB_1602
RGRSB_1411	putative cytochrome b6-f complex subunit	ETSB_1601
RGRSB_1412	4-hydroxythreonine-4-phosphate dehydrogenase	ETSB_1600
RGRSB_1413	chaperonin GroEL	ETSB_1599
RGRSB_1414	co-chaperonin GroES	ETSB_1598
RGRSB_1415	serine esterase	ETSB_1597
RGRSB_1416	nucleoside diphosphate kinase	ETSB_1596
RGRSB_1417	50S ribosomal protein L21	ETSB_1595
RGRSB_1418	50S ribosomal protein L27	ETSB_1594
RGRSB_1419	3-phosphoshikimate 1-carboxyvinyltransferase	ETSB_1593
RGRSB_1420	DASS family sodium/sulfate transporter	not found
RGRSB_1421	aspartate kinase	ETSB_1592
RGRSB_1422	phosphoglyceromutase	ETSB_1591
RGRSB_1423	preprotein translocase subunit SecG	ETSB_1590
RGRSB_1424	peptidase metallopeptidase	ETSB_1589
RGRSB_1425	NADH dehydrogenase subunit O	ETSB_1588
RGRSB_1426	inorganic pyrophosphatase	ETSB_1587
RGRSB_1427	hypothetical protein	ETSB_1586
RGRSB_1428	hypothetical protein	ETSB_1585
RGRSB_1430	circadian phase modifier CpmA-like protein	ETSB_1582
RGRSB_1431	Holliday junction DNA helicase RuvA	ETSB_1581
RGRSB_1433	ABC transporter ATP-binding protein	ETSB_1579
RGRSB_1434	putative Uracil-DNA glycosylase superfamily protein	ETSB_1578
RGRSB_1435	mechanosensitive ion channel protein MscS	not found
RGRSB_1437	rfrA pentapeptide repeat-containing protein	ETSB_1575
RGRSB_1438	cytochrome b6	ETSB_1574
RGRSB_1439	cytochrome b6-f complex subunit IV	ETSB_1573
RGRSB_1440	secreted protein MPB70 precursor	ETSB_1572
RGRSB_1441	peroxiredoxin	ETSB_1571
RGRSB_1442	FUR family transcriptional regulator	ETSB_1570
RGRSB_1443	ABC transporter ATP-binding protein	ETSB_1569
RGRSB_1445	cation-transporting ATPase	ETSB_1567
RGRSB_1446	hypothetical protein	ETSB_1566
RGRSB_1448	hypothetical protein	ETSB_1563
RGRSB_1449	ABC transporter	ETSB_1562
RGRSB_1450	putative ABC-2 type transport system permease	ETSB_1561
RGRSB_1451	ABC transporter ATP-binding protein	ETSB_1560
RGRSB_1452	glutamyl-tRNA (Gln) amidotransferase subunit C	ETSB_1559
RGRSB_1454	phosphoglycerate mutase	not found
RGRSB_1455	integral membrane protein TerC	ETSB_1556
RGRSB_1456	DNA mismatch repair protein MutS	ETSB_1555
RGRSB_1457	hypothetical protein	ETSB_1554
RGRSB_1458	N-acetylmuramic acid 6-phosphate etherase	ETSB_1553
RGRSB_1459	cation efflux system protein	ETSB_1552
RGRSB_1461	phosphoribulokinase	ETSB_1551
RGRSB_1462	hypothetical protein	ETSB_1550
RGRSB_1463	gamma-glutamyl phosphate reductase	ETSB_1549
RGRSB_1464	GTP-binding protein EngA	ETSB_1548
RGRSB_1465	hypothetical protein	ETSB_1547
RGRSB_1466	Cobyrinic acid ac-diamide synthase	not found
RGRSB_1467	hypothetical protein	ETSB_1545
RGRSB_1468	adaptive-response sensory kinase	ETSB_1544
RGRSB_1469	hypothetical protein	ETSB_1542
RGRSB_1471	family 2 glycosyl transferase	ETSB_1540
RGRSB_1472	hypothetical protein	not found
RGRSB_1473	hypothetical protein	ETSB_1539
RGRSB_1474	glyoxalase I	ETSB_1538
RGRSB_1475	orotate phosphoribosyltransferase	ETSB_1537
RGRSB_1476	hypothetical protein	ETSB_1536
RGRSB_1477	ATP-requiring DNA helicase	ETSB_1535
RGRSB_1478	glycosyl transferase family protein	ETSB_1533
RGRSB_1479	ATP-dependent Clp protease ATP-binding subunit	ETSB_1532
RGRSB_1481	NAD synthetase	ETSB_1529
RGRSB_1482	hypothetical protein	not found
RGRSB_1483	nicotinic acid mononucleotide adenylyltransferase	ETSB_1527
RGRSB_1485	hypothetical protein	ETSB_1525
RGRSB_1486	triosephosphate isomerase	ETSB_1524
RGRSB_1487	dihydropteroate synthase	ETSB_1523
RGRSB_1488	arginine decarboxylase	ETSB_1522
RGRSB_1489	anthranilate synthase component I	ETSB_1521
RGRSB_1491	ABC transporter ATP-binding protein	ETSB_1520
RGRSB_1495	cobalamin biosynthesis protein CbiM-like protein	not found
RGRSB_1496	DNA primase	ETSB_1519
RGRSB_1497	phospholipid/glycerol acyltransferase	ETSB_1518
RGRSB_1498	bifunctional ornithine acetyltransferase/N-acetylglutamate synthase	ETSB_1517
RGRSB_1500	UDP-N-acetylglucosamine--N-acetylmuramyl-(pentapeptide) pyrophosphoryl -undecaprenol N-acetylglucosamine transferase	ETSB_1515
RGRSB_1501	hypothetical protein	ETSB_1514
RGRSB_1502	thioredoxin	ETSB_1513
RGRSB_1503	ATP-dependent DNA helicase	ETSB_1512
RGRSB_1504	putative 4-hydroxybenzoyl-CoA thioesterase	ETSB_1511
RGRSB_1506	abortive infection protein	ETSB_1509
RGRSB_1508	ATP-dependent Clp protease adaptor protein ClpS	ETSB_1508
RGRSB_1509	glucosamine-6-phosphate deaminase	ETSB_1507
RGRSB_1510	hypothetical protein	ETSB_1506
RGRSB_1511	hypothetical protein	ETSB_1505
RGRSB_1512	histidyl-tRNA synthetase	ETSB_1504
RGRSB_1513	hypothetical protein	ETSB_1503
RGRSB_1514	putative cytidine/deoxycytidylate deaminase	ETSB_1502
RGRSB_1515	hypothetical protein	ETSB_1501
RGRSB_1516	undecaprenyl pyrophosphate synthase	ETSB_1500
RGRSB_1517	hypothetical protein	ETSB_1499
RGRSB_1518	diaminopimelate decarboxylase	ETSB_1498
RGRSB_1519	putative 6-pyruvoyl tetrahydrobiopterin synthase	ETSB_1497
RGRSB_1520	peptidase M48 Ste24p	ETSB_1496
RGRSB_1521	UDP-N-acetylmuramyl tripeptide synthase	ETSB_1495
RGRSB_1522	DNA polymerase I	ETSB_1493
RGRSB_1523	isoleucyl-tRNA synthetase	ETSB_1492
RGRSB_1524	rare lipoprotein A	ETSB_1491
RGRSB_1525	bifunctional pantoate ligase/cytidylate kinase	ETSB_1490
RGRSB_1526	LysR family transcriptional regulator	ETSB_1489
RGRSB_1527	putative NnrU protein	ETSB_1488
RGRSB_1528	glycosyl transferase family protein	ETSB_1487
RGRSB_1529	glycosyl transferase family protein	ETSB_1486
RGRSB_1530	hypothetical protein	ETSB_1485
RGRSB_1531	putative nitrogenase-associated protein	ETSB_1484
RGRSB_1532	hypothetical protein	ETSB_1483
RGRSB_1533	nifT/fixU	ETSB_1482
RGRSB_1534	iron-sulfur cofactor synthesis protein	ETSB_1481
RGRSB_1535	trans-homoaconitate synthase	ETSB_1480
RGRSB_1536	hypothetical protein	ETSB_1479
RGRSB_1537	hypothetical protein	ETSB_1478
RGRSB_1538	serine O-acetyltransferase	ETSB_1477
RGRSB_1539	nitrogenase cofactor biosynthesis protein	ETSB_1476
RGRSB_1540	4Fe-4S ferredoxin	not found
RGRSB_1541	nitrogenase cofactor synthesis protein	ETSB_1474
RGRSB_1542	iron-sulfur cluster assembly protein	not found
RGRSB_1543	nitrogenase iron protein	ETSB_1472
RGRSB_1544	nitrogenase molybdenum-iron protein subunit alpha	ETSB_1471
RGRSB_1545	nitrogenase molybdenum-iron protein subunit beta	ETSB_1470
RGRSB_1546	nitrogenase molybdenum-iron cofactor biosynthesis protein	ETSB_1468
RGRSB_1547	nitrogenase molybdenum-cofactor biosynthesis protein NifN	ETSB_1467
RGRSB_1548	nitrogen fixation protein	ETSB_1466
RGRSB_1549	nitrogen fixation protein	ETSB_1465
RGRSB_1550	hypothetical protein	ETSB_1464
RGRSB_1551	nitrogenase stabilizing/protective protein	ETSB_1463
RGRSB_1552	putative molybdenum cofactor biosynthesis/nitrogen fixation-like protein	ETSB_1462
RGRSB_1553	Fe-S cluster biosynthesis nitrogen fixation-like protein	ETSB_1461
RGRSB_1554	2Fe-2S ferredoxin	ETSB_1460
RGRSB_1555	hypothetical protein	ETSB_1459
RGRSB_1556	hypothetical protein	ETSB_1458
RGRSB_1557	hypothetical protein	ETSB_1457
RGRSB_1558	HSR1-like GTP-binding protein	ETSB_1456
RGRSB_1559	ferrous iron transport protein B	ETSB_1455
RGRSB_1560	ferrous iron transport protein A	ETSB_1454
RGRSB_1561	putative molybdate ABC transporter permease	ETSB_1453
RGRSB_1562	4Fe-4S ferredoxin	ETSB_1452
RGRSB_1563	hypothetical protein	ETSB_1451
RGRSB_1564	hypothetical protein	ETSB_1450
RGRSB_1565	radical SAM protein	ETSB_1449
RGRSB_1566	hypothetical protein	not found
RGRSB_1567	NADH dehydrogenase subunit J	ETSB_1447
RGRSB_1568	NADH dehydrogenase subunit B	ETSB_1446
RGRSB_1569	NADH dehydrogenase subunit A	ETSB_1445
RGRSB_1570	organic solvent resistence ABC transporter ATPase periplasmic protein	ETSB_1444
RGRSB_1571	ABC transporter ATP-binding protein	ETSB_1443
RGRSB_1572	peptidase M56 BlaR1	ETSB_1442
RGRSB_1573	transcriptional regulator	ETSB_1441
RGRSB_1574	diaminopimelate epimerase	ETSB_1440
RGRSB_1575	two-component response regulator	not found
RGRSB_1576	glycogen debranching protein	ETSB_1438
RGRSB_1577	hypothetical protein	ETSB_1437
RGRSB_1578	sulfolipid sulfoquinovosyldiacylglycerol biosynthesis protein	ETSB_1436
RGRSB_1579	orotidine 5'-phosphate decarboxylase	ETSB_1435
RGRSB_1580	hypothetical protein	ETSB_1434
RGRSB_1582	hypothetical protein	ETSB_1433
RGRSB_1583	putative UvrD/REP helicase	ETSB_1432
RGRSB_1584	putative pathogenesis-like protein	ETSB_1431
RGRSB_1586	GTP-binding protein Era	ETSB_1427
RGRSB_1587	putative adenylate cyclase	ETSB_1426
RGRSB_1588	GTP-binding protein TypA	ETSB_1425
RGRSB_1590	hypothetical protein	ETSB_1414
RGRSB_1591	hypothetical protein	ETSB_1415
RGRSB_1592	S-adenosylmethionine--tRNA ribosyltransferase-isomerase	ETSB_1416
RGRSB_1593	hypothetical protein	ETSB_1417
RGRSB_1594	bifunctional N-acetylglucosamine-1-phosphate uridyltransferase/glucosamine-1-phosphate acetyltransferase	ETSB_1418
RGRSB_1595	hypothetical protein	ETSB_1419
RGRSB_1597	FAD dependent oxidoreductase	ETSB_1422
RGRSB_1598	hypothetical protein	ETSB_1423
RGRSB_1599	ABC transporter	ETSB_1413
RGRSB_1600	UPF YGGT-containing protein	ETSB_1412
RGRSB_1602	hypothetical protein	ETSB_1410
RGRSB_1603	NADH dehydrogenase subunit K	ETSB_1409
RGRSB_1604	NADH dehydrogenase subunit J	ETSB_1408
RGRSB_1605	NADH dehydrogenase subunit I	ETSB_1407
RGRSB_1606	NADH dehydrogenase subunit H	ETSB_1406
RGRSB_1607	haloacid dehalogenase-like hydrolase, type 3	ETSB_1404
RGRSB_1608	3-methyl-2-oxobutanoate hydroxymethyltransferase	ETSB_1403
RGRSB_1609	Mg-protoporphyrin IX methyl transferase	not found
RGRSB_1611	hypothetical protein	ETSB_1401
RGRSB_1613	glutamine ABC transporter substrate-binding protein of	ETSB_1399
RGRSB_1615	tRNA (guanine-N(7)-)-methyltransferase	ETSB_1397
RGRSB_1616	metallophosphoesterase	ETSB_1396
RGRSB_1617	GMP synthase	ETSB_1395
RGRSB_1619	imidazoleglycerol-phosphate dehydratase	ETSB_1392
RGRSB_1620	hypothetical protein	ETSB_1391
RGRSB_1621	hypothetical protein	ETSB_1390
RGRSB_1622	putative amine oxidase	ETSB_1389
RGRSB_1623	AIG2 family protein	ETSB_1388
RGRSB_1624	hypothetical protein	ETSB_1387
RGRSB_1625	hypothetical protein	not found
RGRSB_1626	carbohydrate kinase	ETSB_1384
RGRSB_1628	cysteine synthase A	ETSB_1383
RGRSB_1629	hypothetical protein	ETSB_1382
RGRSB_1630	S-adenosylmethionine synthetase	ETSB_1381
RGRSB_1632	hypothetical protein	ETSB_1379
RGRSB_1633	bifunctional pyrimidine regulatory protein PyrR/uracil phosphoribosyltransferase	ETSB_1378
RGRSB_1634	competence-damage protein	ETSB_1377
RGRSB_1636	permease	ETSB_1374
RGRSB_1637	putative dienelactone hydrolase	ETSB_1373
RGRSB_1638	DNA ligase	ETSB_1371
RGRSB_1641	diacylglycerol kinase catalytic subunit	ETSB_1370
RGRSB_1642	exoenzyme S synthesis protein B	ETSB_1369
RGRSB_1643	lipoyl synthase	ETSB_1368
RGRSB_1644	hypothetical protein	ETSB_1367
RGRSB_1645	hypothetical protein	ETSB_1366
RGRSB_1646	succinylglutamate desuccinylase	ETSB_1365
RGRSB_1647	putative S6 modification enzyme	ETSB_1364
RGRSB_1649	phenylalanyl-tRNA synthetase subunit beta	ETSB_1363
RGRSB_1650	NAD-dependent epimerase/dehydratase	ETSB_1362
RGRSB_1651	ABC transporter ATP-binding protein	ETSB_1361
RGRSB_1652	putative ABC transporter permease, ABC-2	ETSB_1360
RGRSB_1653	cytochrome b6-f complex subunit PetP	ETSB_1359
RGRSB_1654	putative anion-transporting ATPase	ETSB_1358
RGRSB_1655	bacteriochlorophyll/chlorophyll a synthase	not found
RGRSB_1656	hypothetical protein	ETSB_1356
RGRSB_1657	biotin acetyl CoA carboxylase ligase	ETSB_1355
RGRSB_1658	hypothetical protein	ETSB_1354
RGRSB_1660	hypothetical protein	ETSB_1351
RGRSB_1661	3-deoxy-7-phosphoheptulonate synthase	ETSB_1350
RGRSB_1662	30S ribosomal protein S15	ETSB_1349
RGRSB_1663	uroporphyrin-III C-methyltransferase	ETSB_1348
RGRSB_1664	hypothetical protein	ETSB_1347
RGRSB_1665	4Fe-4S ferredoxin	ETSB_1346
RGRSB_1666	thioredoxin	ETSB_1345
RGRSB_1667	FAD binding protein	ETSB_1344
RGRSB_1669	transcriptional regulator NrdR	ETSB_1342
RGRSB_1670	30S ribosomal protein S1	ETSB_1341
RGRSB_1673	lytic transglycosylase	ETSB_1340
RGRSB_1674	hypothetical protein	ETSB_1339
RGRSB_1675	XRE family transcriptional regulator	ETSB_1338
RGRSB_1676	hypothetical protein	ETSB_1337
RGRSB_1677	hydrogenase expression/formation protein	ETSB_1336
RGRSB_1678	putative peptidase M50	ETSB_1335
RGRSB_1679	endonuclease III	ETSB_1334
RGRSB_1680	50S ribosomal protein L34	ETSB_1333
RGRSB_1681	ribonuclease P	ETSB_1332
RGRSB_1682	hypothetical protein	not found
RGRSB_1683	putative inner membrane protein translocase component YidC	ETSB_1331
RGRSB_1684	hypothetical protein	ETSB_1330
RGRSB_1685	hypothetical protein	ETSB_1329
RGRSB_1686	N-acetylmannosamine-6-phosphate 2-epimerase	ETSB_1328
RGRSB_1687	two-component hybrid sensor and regulator	ETSB_1327
RGRSB_1688	cobaltochelatase	not found
RGRSB_1691	putative BolA-like protein	ETSB_1325
RGRSB_1692	glutaredoxin-like protein	ETSB_1324
RGRSB_1693	hypothetical protein	ETSB_1323
RGRSB_1694	OmpR family two-component response regulator	ETSB_1322
RGRSB_1695	C-3',4' desaturase CrtD	ETSB_1321
RGRSB_1696	putative phosphatidate cytidylyltransferase	ETSB_1320
RGRSB_1697	DegT/DnrJ/EryC1/StrS aminotransferase family protein	ETSB_1319
RGRSB_1698	ATP-dependent Clp protease-like protein	ETSB_1317
RGRSB_1699	ATP-dependent Clp protease proteolytic subunit	ETSB_1316
RGRSB_1700	hypothetical protein	ETSB_1315
RGRSB_1701	hypothetical protein	ETSB_1314
RGRSB_1702	histidinol dehydrogenase	ETSB_1313
RGRSB_1703	acetyl-CoA carboxylase subunit beta	ETSB_1311
RGRSB_1704	sulfolipid biosynthesis protein	ETSB_1310
RGRSB_1705	GTP-dependent nucleic acid-binding protein EngD	ETSB_1307
RGRSB_1706	putative phenazine biosynthesis PhzC/PhzF protein	ETSB_1306
RGRSB_1707	nitroreductase	not found
RGRSB_1709	hypothetical protein	ETSB_1304
RGRSB_1710	hypothetical protein	ETSB_1303
RGRSB_1711	4-hydroxy-3-methylbut-2-enyl diphosphate reductase	ETSB_1302
RGRSB_1712	heat shock protein Hsp40	ETSB_1301
RGRSB_1713	molecular chaperone DnaK	ETSB_1300
RGRSB_1715	peptide chain release factor 3	ETSB_1299
RGRSB_1716	putative histone-like DNA-binding protein	ETSB_1298
RGRSB_1717	putative metal-dependent phosphohydrolase	ETSB_1297
RGRSB_1718	chaperone protein DnaJ	ETSB_1295
RGRSB_1719	SirA family protein	ETSB_1294
RGRSB_1720	ribosome-associated GTPase	ETSB_1293
RGRSB_1721	D-3-phosphoglycerate dehydrogenase	ETSB_1292
RGRSB_1722	50S ribosomal protein L11 methyltransferase	ETSB_1291
RGRSB_1723	50S ribosomal protein L32	ETSB_1289
RGRSB_1724	putative peptidase S13, D-Ala-D-Ala carboxypeptidase C	ETSB_1288
RGRSB_1725	putative glycerol-3-phosphate acyltransferase PlsX	ETSB_1287
RGRSB_1726	3-oxoacyl-ACP synthase	ETSB_1286
RGRSB_1727	malonyl coenzyme A-acyl carrier protein transacylase	ETSB_1285
RGRSB_1728	keto-hydroxyglutarate-aldolase/keto-deoxy-phosphogluconate aldolase	ETSB_1284
RGRSB_1730	hydrogenase isoenzymes formation protein	ETSB_1283
RGRSB_1732	30S ribosomal protein S4	ETSB_1281
RGRSB_1733	tetrapyrrole methylase family protein	ETSB_1280
RGRSB_1734	putative PfkB	ETSB_1279
RGRSB_1735	hypothetical protein	ETSB_1278
RGRSB_1736	tRNA-specific 2-thiouridylase MnmA	ETSB_1277
RGRSB_1737	NAD(P)H-quinone oxidoreductase subunit 2	ETSB_1276
RGRSB_1738	phosphoribosylaminoimidazole-succinocarboxamide synthase	ETSB_1275
RGRSB_1739	surface antigen D15-like protein	ETSB_1274
RGRSB_1740	UDP-3-O-[3-hydroxymyristoyl] N-acetylglucosamine deacetylase	ETSB_1272
RGRSB_1741	2Fe-2S ferredoxin	not found
RGRSB_1742	inositol monophophatase	ETSB_1270
RGRSB_1744	ATP phosphoribosyltransferase regulatory subunit	ETSB_1268
RGRSB_1745	imidazole glycerol phosphate synthase subunit HisF	ETSB_1267
RGRSB_1746	ferredoxin	not found
RGRSB_1747	CobB/CobQ-like glutamine amidotransferase	ETSB_1265
RGRSB_1748	hypothetical protein	ETSB_1264
RGRSB_1749	two component transcriptional regulator	ETSB_1263
RGRSB_1750	hypothetical protein	ETSB_1262
RGRSB_1751	hypothetical protein	ETSB_1261
RGRSB_1752	methionyl-tRNA synthetase	ETSB_1260
RGRSB_1753	elongation factor G	ETSB_1259
RGRSB_1754	isopropylmalate isomerase large subunit	ETSB_1258
RGRSB_1755	hypothetical protein	ETSB_1257
RGRSB_1757	hypothetical protein	ETSB_1253
RGRSB_1759	coenzyme A biosynthesis protein	ETSB_1252
RGRSB_1760	undecaprenyl-phosphate galactosephosphotransferase	ETSB_1251
RGRSB_1761	group 1 glycosyl transferase	ETSB_1250
RGRSB_1762	single-stranded DNA-binding protein	ETSB_1249
RGRSB_1763	rod shape-determining protein MreB	ETSB_1248
RGRSB_1764	rod shape-determining protein	ETSB_1247
RGRSB_1765	rod shape-determining protein MreD	ETSB_1246
RGRSB_1766	glucosamine--fructose-6-phosphate aminotransferase	ETSB_1245
RGRSB_1767	hypothetical protein	ETSB_1244
RGRSB_1768	H+/Ca2+ exchanger	ETSB_1243
RGRSB_1770	small GTP-binding protein	ETSB_1242
RGRSB_1771	NAD-dependent epimerase/dehydratase	ETSB_1241
RGRSB_1772	uroporphyrinogen decarboxylase	ETSB_1240
RGRSB_1773	mechanosensitive ion channel MscS	ETSB_1239
RGRSB_1774	hypothetical protein	ETSB_1237
RGRSB_1775	hypothetical protein	ETSB_1236
RGRSB_1776	von Willebrand factor A	ETSB_1235
RGRSB_1777	cell division protein	ETSB_1234
RGRSB_1778	hypothetical protein	ETSB_1233
RGRSB_1780	putative NrtC-like protein	ETSB_1231
RGRSB_1782	apolipoprotein N-acyltransferase	ETSB_1229
RGRSB_1783	zinc ABC transporter periplasmic binding protein	ETSB_1228
RGRSB_1784	zinc ABC transporter ATP-binding protein	ETSB_1227
RGRSB_1785	zinc ABC transporter permease	ETSB_1226
RGRSB_1786	hypothetical protein	not found
RGRSB_1787	cobalamin synthesis protein P47K	ETSB_1225
RGRSB_1788	lysine decarboxylase	ETSB_1224
RGRSB_1789	protease IV, 36K short form	ETSB_1223
RGRSB_1790	chorismate mutase	ETSB_1222
RGRSB_1791	hypothetical protein	ETSB_1221
RGRSB_1792	putative rod shape-determining protein	ETSB_1220
RGRSB_1793	MRP protein-like protein	ETSB_1219
RGRSB_1794	fibrillin	ETSB_1218
RGRSB_1795	phycocyanobilin:ferredoxin oxidoreductase	not found
RGRSB_1797	phosphopyruvate hydratase	ETSB_1215
RGRSB_1798	penicillin-binding protein 1A	ETSB_1214
RGRSB_1801	fumarate hydratase	ETSB_1211
RGRSB_1803	recombination protein F	ETSB_1210
RGRSB_1804	hypothetical protein	ETSB_1209
RGRSB_1805	hypothetical protein	ETSB_1207
RGRSB_1806	hypothetical protein	ETSB_1205
RGRSB_1807	lysyl-tRNA synthetase	ETSB_1204
RGRSB_1808	hypothetical protein	ETSB_1203
RGRSB_1809	hypothetical protein	ETSB_1202
RGRSB_1810	hypothetical protein	ETSB_1201
RGRSB_1811	phosphoribosylglycinamide synthetase	ETSB_1200
RGRSB_1812	hypothetical protein	ETSB_1199
RGRSB_1813	glucose-methanol-choline oxidoreductase	ETSB_1198
RGRSB_1814	cytochrome c oxidase subunit III	ETSB_1197
RGRSB_1815	cytochrome c oxidase subunit I	ETSB_1196
RGRSB_1816	cytochrome c oxidase subunit II	ETSB_1195
RGRSB_1817	hypothetical protein	ETSB_1194
RGRSB_1818	hypothetical protein	ETSB_1193
RGRSB_1819	FAD-dependent pyridine nucleotide-disulfide oxidoreductase	ETSB_1192
RGRSB_1820	hypothetical protein	ETSB_1191
RGRSB_1821	putative permease	ETSB_1190
RGRSB_1822	solute-binding family protein 3	ETSB_1189
RGRSB_1824	DNA photolyase	ETSB_1188
RGRSB_1825	NUDIX hydrolase	not found
RGRSB_1826	2-amino-4-hydroxy-6-hydroxymethyldihydropteridine pyrophosphokinase	ETSB_1186
RGRSB_1827	ATP-dependent DNA helicase RecG	ETSB_1184
RGRSB_1828	mannose-6-phosphate isomerase	ETSB_1183
RGRSB_1831	ribosomal biogenesis GTPase	ETSB_1181
RGRSB_1832	hypothetical protein	ETSB_1180
RGRSB_1834	glutaredoxin	ETSB_1178
RGRSB_1836	peptidyl-prolyl cis-trans isomerase	ETSB_1176
RGRSB_1837	squalene-hopene cyclase	ETSB_1175
RGRSB_1838	hypothetical protein	ETSB_1174
RGRSB_1839	bifunctional glycine oxidase/thiamine biosynthesis protein	ETSB_1172
RGRSB_1840	O-antigen polymerase	ETSB_1171
RGRSB_1841	peptidase M15D vanX D-ala-D-ala dipeptidase	ETSB_1170
RGRSB_1842	peptidase M23	not found
RGRSB_1843	excinuclease ABC subunit C	ETSB_1168
RGRSB_1844	permease of sugar ABC transporter	ETSB_1167
RGRSB_1845	phosphopantothenoylcysteine decarboxylase/phosphopantothenate/cysteine ligase	ETSB_1166
RGRSB_1846	hypothetical protein	ETSB_1165
RGRSB_1847	stationary phase survival protein SurE	ETSB_1164
RGRSB_1848	phenylalanyl-tRNA synthetase subunit alpha	ETSB_1162
RGRSB_1852	FAD dependent oxidoreductase	ETSB_1160
RGRSB_1854	glycosyl transferase	ETSB_1158
RGRSB_1855	putative glycosyl transferase, group 1	ETSB_1157
RGRSB_1857	phosphoglucosamine mutase	ETSB_1156
RGRSB_1859	hypothetical protein	ETSB_1154
RGRSB_1860	2-isopropylmalate synthase	ETSB_1152
RGRSB_1861	methylthioadenosine phosphorylase	ETSB_1151
RGRSB_1862	glutathione synthetase	ETSB_1150
RGRSB_1863	hypothetical protein	ETSB_1148
RGRSB_1864	hypothetical protein	ETSB_1147
RGRSB_1865	hypothetical protein	ETSB_1146
RGRSB_1866	ATP adenylyltransferase	ETSB_1145
RGRSB_1867	hypothetical protein	ETSB_1144
RGRSB_1868	16S rRNA-processing protein RimM	ETSB_1143
RGRSB_1869	shikimate 5-dehydrogenase	ETSB_1142
RGRSB_1870	dimethyladenosine transferase	ETSB_1141
RGRSB_1872	[NiFe] uptake hydrogenase small subunit	ETSB_1139
RGRSB_1873	[NiFe] uptake hydrogenase large subunit	ETSB_1138
RGRSB_1874	hypothetical protein	ETSB_1136
RGRSB_1875	putative YCF41	ETSB_1135
RGRSB_1877	transaldolase AB family	ETSB_1132
RGRSB_1878	hypothetical protein	ETSB_1131
RGRSB_1880	hypothetical protein	ETSB_1130
RGRSB_1882	ABC transporter permease	ETSB_1128
RGRSB_1883	RND family efflux transporter MFP subunit	ETSB_1127
RGRSB_1884	chaperonin GroEL	ETSB_1125
RGRSB_1886	Holliday junction resolvase	ETSB_1124
RGRSB_1887	nitrilase/cyanide hydratase and apolipoprotein N-acyltransferase	ETSB_1123
RGRSB_1888	hypothetical protein	ETSB_1122
RGRSB_1889	recombinase A	ETSB_1121
RGRSB_1890	pentapeptide repeat-containing protein	ETSB_1119
RGRSB_1891	30S ribosomal protein S21	ETSB_1118
RGRSB_1892	shikimate kinase	ETSB_1117
RGRSB_1893	G-D-S-L family lipolytic protein	ETSB_1116
RGRSB_1894	sugar ABC transporter ATP-binding protein	ETSB_1115
RGRSB_1895	NADH dehydrogenase subunit L	ETSB_1114
RGRSB_1896	hypothetical protein	ETSB_1113
RGRSB_1897	tryptophan synthase subunit alpha	ETSB_1112
RGRSB_1898	hypothetical protein	ETSB_1111
RGRSB_1899	ABC transporter ATP-binding protein	ETSB_1109
RGRSB_1901	DegT/DnrJ/EryC1/StrS aminotransferase family protein	ETSB_1107
RGRSB_1902	phosphoribosylaminoimidazole carboxylase ATPase subunit	ETSB_1106
RGRSB_1903	hypothetical protein	ETSB_1105
RGRSB_1904	hypothetical protein	ETSB_1104
RGRSB_1905	putative cell division protein	ETSB_1103
RGRSB_1906	ribonuclease Z	ETSB_1101
RGRSB_1907	plasmid stabilization system	ETSB_1100
RGRSB_1908	hypothetical protein	ETSB_1099
RGRSB_1909	indole-3-glycerol-phosphate synthase	ETSB_1098
RGRSB_1910	hydrogenase small subunit	ETSB_1097
RGRSB_1911	dihydroorotate dehydrogenase 2	ETSB_1096
RGRSB_1913	50S ribosomal protein L9	ETSB_1095
RGRSB_1914	metallo-beta-lactamase family protein	ETSB_1094
RGRSB_1915	hypothetical protein	ETSB_1093
RGRSB_1916	hypothetical protein	ETSB_1092
RGRSB_1918	prolyl-tRNA synthetase	ETSB_1090
RGRSB_1919	tryptophan synthase subunit beta	ETSB_1088
RGRSB_1921	nicotinate-nucleotide pyrophosphorylase	ETSB_1087
RGRSB_1922	transcriptional regulator	ETSB_1086
RGRSB_1924	coproporphyrinogen III oxidase	ETSB_1085
RGRSB_1925	hypothetical protein	ETSB_1084
RGRSB_1926	putative macrophage migration inhibitory factor	not found
RGRSB_1927	putative HI0933-like protein	ETSB_1082
RGRSB_1928	alanine racemase	ETSB_1081
RGRSB_1930	transposase IS605 OrfB	not found
RGRSB_1931	gamma-glutamyl kinase	ETSB_1079
RGRSB_1932	2Fe-2S ferredoxin	not found
RGRSB_1933	putative glutamate--cysteine ligase	ETSB_1076
RGRSB_1934	tRNA/rRNA methyltransferase	ETSB_1075
RGRSB_1935	peptidoglycan-binding M23B family peptidase	ETSB_1074
RGRSB_1937	ferric uptake regulator	not found
RGRSB_1938	two-component response regulator receiver protein	ETSB_1072
RGRSB_1939	cell division protein	ETSB_1071
RGRSB_1940	hypothetical protein	ETSB_1069
RGRSB_1941	nitrogen regulatory protein P-II	ETSB_1068
RGRSB_1943	thioredoxin	ETSB_1066
RGRSB_1944	putative PspA/IM30	ETSB_1065
RGRSB_1945	putative protein PspA/IM30	ETSB_1064
RGRSB_1947	RNA methyltransferase	ETSB_1060
RGRSB_1948	beta-lactamase	ETSB_1059
RGRSB_1949	hypothetical protein	ETSB_1058
RGRSB_1950	glycogen phosphorylase	ETSB_1057
RGRSB_1951	heat-inducible transcription repressor	ETSB_1056
RGRSB_1952	rhodanese	ETSB_1055
RGRSB_1953	hypothetical protein	ETSB_1054
RGRSB_1954	phosphoribosylaminoimidazole synthetase	ETSB_1052
RGRSB_1955	glutamyl-tRNA reductase	ETSB_1051
RGRSB_1957	hypothetical protein	ETSB_1047
