# Supplementary material for: Genomic divergence within non-photosynthetic cyanobacterial endosymbionts in rhopalodiacean diatoms
Source: Sci Rep. 2017 Oct 12;7:13075. doi: 10.1038/s41598-017-13578-8 (PMC5638926; doi:10.1038/s41598-017-13578-8)
Supplement: Supplementary file 3 — Table S2 [file 41598_2017_13578_MOESM3_ESM.xls]

## Sheet: Sheet1
Table S2: Genes specific to the EtSB genome
Locus ID	Putative product
ETSB_0003	hypothetical protein
ETSB_0004	hypothetical protein
ETSB_0008	hypothetical protein
ETSB_0009	hypothetical protein
ETSB_0010	hypothetical protein
ETSB_0015	hypothetical protein
ETSB_0036	hypothetical protein
ETSB_0046	hypothetical protein
ETSB_0049	hypothetical protein
ETSB_0050	hypothetical protein
ETSB_0053	hypothetical protein
ETSB_0063	hypothetical protein
ETSB_0082	hypothetical protein
ETSB_0136	hypothetical protein
ETSB_0141	radical SAM protein
ETSB_0150	hypothetical protein
ETSB_0159	hypothetical protein
ETSB_0162	hypothetical protein
ETSB_0164	hypothetical protein
ETSB_0221	hypothetical protein
ETSB_0231	hypothetical protein
ETSB_0235	hypothetical protein
ETSB_0301	hypothetical protein
ETSB_0304	hypothetical protein
ETSB_0308	hypothetical protein
ETSB_0326	hypothetical protein
ETSB_0354	hypothetical protein
ETSB_0361	hypothetical protein
ETSB_0362	hypothetical protein
ETSB_0363	hypothetical protein
ETSB_0368	hypothetical protein
ETSB_0375	hypothetical protein
ETSB_0390	hypothetical protein
ETSB_0402	hypothetical protein
ETSB_0417	hypothetical protein
ETSB_0424	hypothetical protein
ETSB_0431	hypothetical protein
ETSB_0438	hypothetical protein
ETSB_0472	hypothetical protein
ETSB_0473	hypothetical protein
ETSB_0495	hypothetical protein
ETSB_0497	hypothetical protein
ETSB_0542	hypothetical protein
ETSB_0580	hypothetical protein
ETSB_0592	hypothetical protein
ETSB_0614	hypothetical protein
ETSB_0632	hypothetical protein
ETSB_0654	hypothetical protein
ETSB_0682	hypothetical protein
ETSB_0688	hypothetical protein
ETSB_0690	tRNA 2-selenouridine synthase
ETSB_0694	hypothetical protein
ETSB_0695	hypothetical protein
ETSB_0701	hypothetical protein
ETSB_0704	hypothetical protein
ETSB_0706	hypothetical protein
ETSB_0709	hypothetical protein
ETSB_0717	hypothetical protein
ETSB_0719	hypothetical protein
ETSB_0728	hypothetical protein
ETSB_0729	hypothetical protein
ETSB_0735	hypothetical protein
ETSB_0738	hypothetical protein
ETSB_0739	hypothetical protein
ETSB_0765	hypothetical protein
ETSB_0770	hypothetical protein
ETSB_0793	hypothetical protein
ETSB_0794	hypothetical protein
ETSB_0795	hypothetical protein
ETSB_0796	hypothetical protein
ETSB_0801	hypothetical protein
ETSB_0802	hypothetical protein
ETSB_0803	hypothetical protein
ETSB_0805	hypothetical protein
ETSB_0817	hypothetical protein
ETSB_0827	hypothetical protein
ETSB_0867	hypothetical protein
ETSB_0868	hypothetical protein
ETSB_0883	hypothetical protein
ETSB_0896	hypothetical protein
ETSB_0904	hypothetical protein
ETSB_0905	hypothetical protein
ETSB_0929	hypothetical protein
ETSB_0936	hypothetical protein
ETSB_0937	hypothetical protein
ETSB_0938	hypothetical protein
ETSB_0943	pyridine nucleotide-disulfide oxidoreductase
ETSB_0949	hypothetical protein
ETSB_0950	hypothetical protein
ETSB_0966	hypothetical protein
ETSB_1000	hypothetical protein
ETSB_1048	hypothetical protein
ETSB_1049	hypothetical protein
ETSB_1050	hypothetical protein
ETSB_1061	hypothetical protein
ETSB_1062	hypothetical protein
ETSB_1077	hypothetical protein
ETSB_1089	hypothetical protein
ETSB_1102	hypothetical protein
ETSB_1110	hypothetical protein
ETSB_1120	hypothetical protein
ETSB_1126	hypothetical protein
ETSB_1133	hypothetical protein
ETSB_1134	hypothetical protein
ETSB_1137	hypothetical protein
ETSB_1149	hypothetical protein
ETSB_1163	hypothetical protein
ETSB_1182	hypothetical protein
ETSB_1185	hypothetical protein
ETSB_1206	hypothetical protein
ETSB_1208	hypothetical protein
ETSB_1216	hypothetical protein
ETSB_1256	hypothetical protein
ETSB_1269	hypothetical protein
ETSB_1273	hypothetical protein
ETSB_1290	hypothetical protein
ETSB_1296	hypothetical protein
ETSB_1308	hypothetical protein
ETSB_1309	hypothetical protein
ETSB_1312	hypothetical protein
ETSB_1318	hypothetical protein
ETSB_1352	hypothetical protein
ETSB_1372	hypothetical protein
ETSB_1375	hypothetical protein
ETSB_1376	hypothetical protein
ETSB_1385	hypothetical protein
ETSB_1386	hypothetical protein
ETSB_1394	hypothetical protein
ETSB_1400	hypothetical protein
ETSB_1405	hypothetical protein
ETSB_1411	hypothetical protein
ETSB_1428	hypothetical protein
ETSB_1429	hypothetical protein
ETSB_1430	hypothetical protein
ETSB_1448	hypothetical protein
ETSB_1469	hypothetical protein
ETSB_1530	hypothetical protein
ETSB_1531	hypothetical protein
ETSB_1534	hypothetical protein
ETSB_1543	hypothetical protein
ETSB_1565	hypothetical protein
ETSB_1576	hypothetical protein
ETSB_1583	hypothetical protein
ETSB_1584	hypothetical protein
ETSB_1616	hypothetical protein
ETSB_1620	hypothetical protein
ETSB_1647	hypothetical protein
ETSB_1664	family 2 glycosyl transferase
ETSB_1674	hypothetical protein
ETSB_1676	hypothetical protein
ETSB_1677	hypothetical protein
ETSB_1686	hypothetical protein
ETSB_1692	hypothetical protein
ETSB_1696	hypothetical protein
ETSB_1719	hypothetical protein
ETSB_1733	hypothetical protein
ETSB_1735	hypothetical protein
ETSB_1749	hypothetical protein
ETSB_1776	hypothetical protein
ETSB_1815	hypothetical protein
ETSB_1835	hypothetical protein
ETSB_1837	hypothetical protein
ETSB_1856	hypothetical protein
ETSB_1860	hypothetical protein
ETSB_1862	hypothetical protein
ETSB_1864	hypothetical protein
ETSB_1881	hypothetical protein
ETSB_1894	hypothetical protein
ETSB_1901	hypothetical protein
ETSB_1916	hypothetical protein
ETSB_1938	hypothetical protein
