# Supplementary material for: Genomic divergence within non-photosynthetic cyanobacterial endosymbionts in rhopalodiacean diatoms
Source: Sci Rep. 2017 Oct 12;7:13075. doi: 10.1038/s41598-017-13578-8 (PMC5638926; doi:10.1038/s41598-017-13578-8)
Supplement: Supplementary file 4 — Table S3 [file 41598_2017_13578_MOESM4_ESM.xls]

## Sheet: Sheet1
Table S3: List of genes for vitamin B12 and chlorophyll a biosynthetic pathways found in the RgSB genome
Vitamin B12 biosynthetic pathway
Gene name (alternative name)	Putative product	Gene status in the RgSB genome	Locus ID in the RgSB genome	Type of mutation for the RgSB pseudogene (S: in-frame stop codon, F: frameshift, T: truncation)	Gene status of orthologue in the EtSB genome	Locus ID in the EtSB genome	Type of mutation for the EtSB pseudogene (S: in-frame stop codon, F: frameshift, T: truncation)
cobA (cysG)	uroporphyrin-III C-methyltransferase	intact	RGRSB_1663		intact	ETSB_1348
cbiX	sirohydrochlorin ferrochelatase	intact	RGRSB_0927		pseudogene		S, T
cbiL (cobI)	precorrin-2 methyltransferase	intact	RGRSB_1319		pseudogene		S, T, F
cbiH* (cobJ)	bifunctional cobalamin (vitamin B12) biosynthesis/precorrin-3B C17-methyltransferase	intact	RGRSB_0239		pseudogene		S, T
cbiF (cobM)	precorrin-4 C(11)-methyltransferase	intact	RGRSB_1382		pseudogene		S, F
cbiG* (cobJ)	bifunctional cobalamin (vitamin B12) biosynthesis/precorrin-3B C17-methyltransferase	intact	RGRSB_0239		pseudogene		S, T
cbiD	cobalt-precorrin-6A synthase	intact	RGRSB_0526		pseudogene		S, T
cbiJ (cobK)	cobalt-precorrin-6x reductase	intact	RGRSB_0024		not found
cbiT	precorrin-6B methylase	intact	RGRSB_0570		intact	ETSB_0608
cbiE (cobL, cbiET)	precorrin-6y c5,15-methyltransferase	intact	RGRSB_0286		pseudogene		S, F
cbiC (cobH)	precorrin-8X methylmutase	intact	RGRSB_0287		intact	ETSB_0332
cbiA (cobB)	cobyrinic acid a,c-diamide synthase	intact	RGRSB_1235		pseudogene		S, F
cobO (mmab, pduO)	cob(I)alamin adenosyltransferase	intact	RGRSB_0768		pseudogene		S, T, F
cobQ (cbiP)	cobyric acid synthase	intact	RGRSB_0021		pseudogene		S, F
cobD (cbiB)	cobalamin biosynthetic protein	intact	RGRSB_0765		pseudogene		S, F
cobU (cobP)	adenosylcobinamide kinase/adenosylcobinamide-phosphate guanylyltransferase	intact	RGRSB_1009		pseudogene		S
cobS (cobV)	cobalamin synthase	intact	RGRSB_1399		pseudogene		S, F
*fusion of cbiG and cbiH
Chlorophyll a biosynthetic pathway
Gene name (alternative name)	Putative product	Gene status in the RgSB genome	Locus ID in the RgSB genome	Type of mutation for the RgSB pseudogene (S: in-frame stop codon, F: frameshift, T: truncation)	Gene status of orthologue in the EtSB genome	Locus ID in the EtSB genome	Type of mutation for the EtSB pseudogene (S: in-frame stop codon, F: frameshift, T: truncation)
chlD (bchD)	magnesium chelatase, ATPase subunit D	intact	RGRSB_0687		not found
chlH (bchH)	magnesium chelatase subunit H	intact	RGRSB_0428		pseudogene		S, T, F
chlI (bchI)	magnesium chelatase, ATPase subunit I	intact	RGRSB_0198		pseudogene		S, T, F
chlM (bchM)	Mg-protoporphyrin IX methyl transferase	intact	RGRSB_1609		pseudogene		S, F
chlE (acsF)	magnesium-protoporphyrin IX monomethyl ester cyclase	intact	RGRSB_0189		pseudogene		S, F
bciB	3,8-divinyl chlorophyllide reductase	pseudogene		S, F	pseudogene		S, F
chlB	light-independent protochlorophyllide reductase subunit B	intact	RGRSB_0739		pseudogene		S, T, F
chlL	protochlorophyllide reductase iron-sulfur ATP-binding protein	intact	RGRSB_0504		pseudogene		S, F
chlN	light-independent protochlorophyllide reductase subunit N	intact	RGRSB_0505		pseudogene		S, T, F
chlG (bchG)	bacteriochlorophyll/chlorophyll a synthase	intact	RGRSB_1655		pseudogene		S, F
