# Supplementary material for: Genomic divergence within non-photosynthetic cyanobacterial endosymbionts in rhopalodiacean diatoms
Source: Sci Rep. 2017 Oct 12;7:13075. doi: 10.1038/s41598-017-13578-8 (PMC5638926; doi:10.1038/s41598-017-13578-8)
Supplement: Supplementary file 5 — Table S4 [file 41598_2017_13578_MOESM5_ESM.xls]

## Sheet: IS-related_Seqs.txt
Table S4: Insertion sequences found from the RgSB and EtSB genomes
Rhopalodia gibberula SB genome	Position in genome
ID	start	end	Direction	Sequence
RGSB_ISR_1	781427	781600	reverse	aaaagctgtaaaacaattagacattgagttaaaaaagttattgcctgcctcgagcaagaaacaattcaaagaatagtaaaaaatattaataataaattgaagttgattaaaataagagtctatggattcagaaattttttcaatttttaactataaaattccataaccaagcat
RGSB_ISR_2	918882	919615	forward	tcaagaattgcaggtaaaaaatctcagccattgaaacagttggcaattgatgagattgttgtgactaaaggataagaaagtcatcgtacaataatggtagatttagatgaagaagtaagtatagaattatagaagaaagaacatctaaacaaatggtaagatagctataagcttgaaaaaaaagttttgaccaagactcaaaaggttggtcttagtctttagaaatactctgataatgttgtaaataaatccatgctgtaagctgaagtagtagtggacatacctgacatgcttaaataagttaacactcaattagatagtcaaagaaaaactctaatatgagaagttaaatggctttaaatactagttaatacagaaaaaattttgtcaggtttaaat…
RGSB_ISR_3	954161	954753	reverse	aaagtatttcctgatctggtaaattataatcgtcttttgtattttatgtcctggacaatgatgttgctatgatgttttttaataacttgaaaaagagagatgatagtaattggctttactgatttttctaaaatagaaatccttctccaaactcgcacagagaatataccaagttttataaggattagttggatatgactaaagttccgtggaataacatttaagtagacaaactacactcggttgtagatgaccataatctagttcctaagttaaagcaggatataattagcaaattatcagggaaccgagtatatatcactcaataactccttaaaaagttatatctaaaaaaacttcagttagttacttatcctcaatagaagatgaactgaaagt…
RGSB_ISR_4	988139	988585	reverse	gaccatgaattagattctatgtcaggaatagttaataattgataagcatcaatcaaaatgggagagtaccaattagttgacaacctagatataaaagaaaatgggacaatcattcacttaaaagagtttaaaaaagtcacagttttggaaaactcttcaaaaaataccgttcaattttacattttgtcttcctaaaataattaagactaaaattagattagttaaagtttatttattcgattaaaaacaactcattaggttatctaactttactaaaatgtactaaagtaattatgtgtaatcaataaatttatgatcggaaaatataaaacgagtttaacttgttttttttatactttataagcttttaccaagttagatccaataaaagctgaagag…
RGSB_ISR_5	1451199	1451633	forward	accaataaaccaatgattaagtgtcatttagttttctttacttagtatttattcgctaaatcttaatgtttaaactttaataatttgtataaaattttaccattatataaattgttaaataactcacctcatgacagcgtaaactgttcttagataaaagaaatttataagcatattgatttatttaataaagtcaaatgaagtatttacctcataggtaaaactttaagtattgataatacaaatttataaaaaaacttacaataatgcgaacttaagtggatttatttgctattttggtcagggaataaacataaaaacatcaaagaaattaatataactactttattctactctaactgatctaaaacctcaggtttgcttgattatagactttat…
RGSB_ISR_6	1595685	1596160	forward	tatattgcagctttttttccttcttgtaaaaaagcattttctcaaaaagtcagccatcatcattgtatagagcttatgccctggacaataattttaatatgctgttttttacagacttgaaaagtataaatttaaaaaattagtttcatccattctaatctgaagagtacacaaattttttgaaggtttatttgaatacacccaaaattatataagatagtattacaaatttaaaacgcattaaattataaactttactctagtaaatatttacttttaagttacctctaggcaacaccgatgactgtaaactatttcctaagttaatacaagatttgattagtaaattcttaggaagctgagtatattcttctcaaagagtctggatatttttttcag…
RGSB_ISR_7	1625075	1625795	reverse	aaaaaatggtcacaaatgaaaagaggtaaagttatgaccattgtggtttctctttgcagctcaaaacatcgaacctataatttgtaaaatccattgcagatcttttcccattgcagaaaaacacttcttaaatctagtcagctatgattgttttttggagcttatactctcgatagtgatattgctgtgctgtttttttctgatttgtgacgaagaaattataggaattagttttatcaaaactactccaattgcaatcttccattaagtttattgtggagtatacaccgagtttttaaaagtttaattgaatgaaataaaaaatttgtggtctaatcttacagatttaaactacgtttaatcataaattactacgattaattattgatttttaagtta…
RGSB_ISR_8	1642994	1643389	forward	gaacgagcctataggaaatgtctcaataatcgaggaaaaaatattacgttaattggatagctcgctaaatcattttttttaccttttttatttttgaatgatagataaattcaagaaacgtttttcactgatgaaacagaagtactgatactattgtagctagaggcttgtatggtcatttataatttatcaactcataaagcaacaaaagttaaagaactgatggaatctataggaacacaagttgcattcttatctccttattctgctgattttaattccattcaaaactcttagttgaaaagaaaaaaatatttgagaacttaatgatttttaagctcttaaaatctcgaccaggctattaatgaagtgattgatttaataacttatgaagac
RGSB_ISR_9	1849526	1849960	reverse	atggcatcaaatgctcaactcagtttaatgaatgagattctagatttggaaggactcagcattacccattatcaaatttcaaatgagataggaatagttttatttatcgaaaaaatagaccccacagcaacttgtatttattgtggttcaaccactaggaaacttcatcaaaataatgaattaactattagagatttaccttgggcagagaaagccgtctatctcaaaattaatcgtcgtcaaatgagatgtaaccaatgtggaaataagtttacagaagagttaagctatgttagaaagaaaagaacatatactgaaagatttaaaacaaaaattattgaagaggttttaaatagtaacatgaaaaatgtagctaaaaggaatggagtgagtgaacaa…
RGSB_ISR_10	1969201	1969581	forward	tataatacctttagcagaagacaccgagtctttgaagaattaatttgatggaatcagaattctgcataatagcattagaaatttaacccagattaaatcataaataaccacgacgaattattgacttttcagttaactccagaaaatgccgatgaaaataaatatatttatgagttaacgcaatatttaatcataaaacgatttaaatacttaaaacatactgtttactaactctttgaaaagctttgtcaaaaaagatttcaattaatggtttgtcatcgacacaatacgaagcatgagtgagtcaaactgagtgatagaatcttgctttataagctttctatcaaaaatatctctcagattgaacattcgagaaatcga
RGSB_ISR_11	1982362	1983095	forward	aaaaaatgccgttctcgtttaaaaaaaggctaacttgtgaccattgtaatcgctctttatcagtcgtgctctcaaacctgtaatgtataaaatcctttgcaagttatttcccattacaaaaaggaatttactagcagaggtaaccagaatcattttgcagagattatactcaaggtaatcattttcctgccctatctcctacagacttacaaaggcaaaattaccagaattagtttcactaattacaattaacttaggagtctattatcaggtttatagtagagtaattgactgtttaaagatttagttagataacataaaaaatccgtagaattgcattctaaatttaaatcgcacttagttgcaaataactatggtgaattattaactttgaaatta…
RGSB_ISR_12	2054274	2054709	forward	ttgacaagaatagctaaacatagataagtctcaatcaaaaaaggagtgtaccagtcagttgaaagcctaaatataaaggaaaataagataatcattcatttaaaagagtttgaaaaagtctaaattttttttaaaaaatttacagacaatactactcaatactttttttaaaaaaaagtatcgaaatttaaatgcagttattaaagacatatttcttcagtcaaaatattaggttatttaatattacctctaagtcctaaaacaataatgtggaactgataaaatcttagttgaaaagtctgagactatcttgactctcctttttagtgttctgtgagcttttatctaattagaattaatgagggctaaaaaattgattgataattggtgttaaactga…
RGSB_ISR_13	2313787	2313948	forward	tttaaactacattggattataaacgactgcggtaagttattggctttaaagttaactccaggtaacatagatggacataaatgtattcctgagttaacgtagtgtttaatttaaaaattatttagaaatcgaaaatatattgttcaagaagtctttgaaaaa
RGSB_ISR_14	2464238	2464459	forward	aataaaaaaataagtacagctcagttcgtccacaatagagttattcattattgggtagataatcctgaagttaacagaacaaaatgattcatatatcatatgagacttaaaaaaaagtttaaaattgttaatgctcgtaactctcatgtttgccagactttagttgaaagaaatttaagaacaatcccttattttgataatttttgtaaaaaaaaggaaaaa
RGSB_ISR_15	2635802	2636014	forward	atgcccagaagcctgtgtattcacggaaaatttaccgctcacaaagccacaaaagttaaagaactgatagaatccacagaagtagaactcatatttttatctccttattcccctggtttcaaccccattgaaaactgttggttgaaaatcaagaaatatttgcaaactcaaaaatccctaaattctagaggacttaatacaagctatcaataa
RGSB_ISR_16	2671640	2672495	reverse	aagtcaattaaaggcaaaacaaatgacggtaaacttatttttaagttagcaaaagattaaagtggaaagtcatttgaaaactgagaacacattactcaataactctttgaaagtccctataaacaaggaatttaattaattactcattattaacataaaatgaagtaaaagtcgttaaaaccgattgataaaattatgcgttttcaacgttatttgattgaaatagtttacgaccaatattaaaatatctcttggattgaacattcaagatatttaagtgtttaaaactttttttgttatactgaatctgtcatttaaaaatttaaaatataaagataaggttttatcatgaataatgtactttttgaaagctataatttttatataaagactatttgc…
RGSB_ISR_17	2829965	2830268	reverse	tcttataagagcgtaaattatttctggcgaagagagggttattaacctgtttatttatacaatgaaatcaaacacgatattgaacttatagataaaacttttagtactgaggatatagttattaaaacactttacagtaatgcgactttgaggaaaattatcgactatttctagttagagaataaatataaaaccatcaaaatgattaattaatctaatttacatagacctatcataaacatcatttccttttaactattttatttgaaagaaatgaaataatttgcataaaagtcaatacttt
RGSB_ISR_18	2862200	2862428	forward	tgtaatcgtctgtccgaaatgtttgattatgtgtctcatgaaagcataaactatttctgactaagggttaagttatgagtctgttcatttattaaatgaagttaaacaagatattaattttataggttaaattttaagtgtagataatacagtgattcaaacactttacagtaataccgacttaagatgaattgtaggctatttttgattacggaataaatataaaact
RGSB_ISR_19	2924104	2924376	forward	tcaggctacaaccgtttatttaatatgtttgacgatttatttcatgacgacatgagtctgttccggcgaagagaaggttatgaacctgttgattgattaaatgaagttaaacaagatgttcacattataggtataatcttaaatataaatgacttttttttaaaaaaacttcatagtaatgcaagcttcagtaaatttaccggatattttaggtcatagaataaatataaaattatcaaattcagtcttatagtattcgctttattctattct
RGSB_ISR_20	2939775	2939918	forward	gacatcataactgtaaataactaatcagcttataaagccacaagggttagaaaactggtgaagtatataggagcacacgttatacttttatctccctattctcttgattttaaccccattgaaaactgttggtcaaaaatcaaa
RGSB_ISR_21	2945006	2945299	forward	ggatttagactacgtttaataataaacaaccgcggtgaattattagctttttagttaagttaaagtaatacagataaccgtaaattcatctctaaatcaaggtaaggtttgattgaaaaattgttggtagatagagaatatcttatttaagaactctttaaaaagctctattaataaggaacttaattaatgactagtcattaattgaagatgaggcaacagttagtaatactaagtgatatgatcttaccttgtaagcgttttcttattgaaacagttagcgaccaacctaaa
RGSB_ISR_22	2968788	2969486	forward	atgcgtttttataaggattcccagatacttaaaaattgtgtcgaagttaatcagattaagttatcccaattaggatgggtaaagtctagaaacatacaaggtggatttgaattaagacaggctcgcattttacggggagcgtccgggtaccttgtgatgttctcaatgcaattaaagggaaatattccttatgtcccctttcattggcatccattagaaattagtttaagcttggataaattctttgctatcagtgatggtgaatttgtggacagaccacgatttttaaaccaactacaccgcaagataaaattgctgcaacttagattaaggaataagcaaacaggatataacaattcttacaagttatatcaaaagatagctcaattgtatcggcgt…
Epithemia turgida SB genome	Position in genome
ID	start	end	Direction	Sequence
ETSB_ISR_1	3596	4018	reverse	aagttaccaacattataattacttttcataattcatgaatattggaccttcagatgattttatacatcaaatatttttctccattgcaaaaaaacatttcctaatccggtaaactatcatcgctttgtggatcttatgctctaggtaattatttgactgtacggttttttaccgacttgcaaaggaaaaataatatgaattagtttcacaaactctactccaatcaaagtttttcatcaatcttgtagtagaatattttgagtttttgaaagcttagttggacgggattaaaatttgtagtacatttttttagttgaactacatctaatcataaacgactgcggtcaattattgattttgagttgacttcaagcaacaatgacggtgtatttattccag…
ETSB_ISR_2	32912	33311	reverse	ctaattatgaccgacaaaaccaaagttaagctagccatgattcgtcagtgtatcagaaaaattaaagggaaacgagcttatgtaaaatatcccaataattgaggaaacaatattaccttaattggagagctcgctaaattgaagttttcaccccttttatttttaaacgatggataaattaaagaaacgtctttcactgataaaatagaagtactaatattattgtagctagaaacttgtatggtcatggataatttatcggcttatagacttataaagcacaacaaaagttagagaactgatagaatctataggaacacaagtcttattcttatctctttattctgctgatttcaattccattgaaaactctaagttgaaaattaaacaacatttgaga
ETSB_ISR_3	490958	491254	forward	tttaaacttagattgcttctatttaaaatagatgaatgattggctttcaagttaactctagacgacatatatgactataaatttatgcctaagttaaaacaagattttactggtaaattttggggatactaaggagatattctttcagaactctcttaagaactctgtcaacaaatactttaagcaattaaataaagtcaaaggttagtgacactaattgatataattttgcttcgtcagcattctttgattaaaacaattaacgattaacttaaacaaatctttgtaattgaacat
ETSB_ISR_4	497384	497789	forward	catagagtttttaaatgtttagttgtatggaactaaaatctttttgtttggcattatagatttgaactatattcagttataaacgatcacagggaattattgactttgaagtgaattacaagcaacacagataatcatcgatctgttcctaagttaagaaataatttaattggtaaattttgggaaacccgagtatatattgtttaataactcttttaaagactctatcaataacgactttaattaattacttgtgatcaacagaaaacaaaaaaaggagttggtggaactaactattattatctcactttataagcgctctttaatcaaaacagtcaagggacaactttataatatctctccgattgaatcttctagaaatagaagtgtttagaacta…
ETSB_ISR_5	686017	686381	reverse	ataaccgtggtaattaattttcatgattcaagatatcgaatcatgaaaaaaatttatatgttgcaggttctttccccttgtaaaaaagtatttcctcatctagttagatatcattattttgtagaagttttgccctgaacaatgatgttcctgaagcattttttataggctcgcaagggagaaaatacaaaaattaattttaccaattttactttgatataagtctgttatcaatcttgtagtggagtatgccaagttttgaaggcttagtagaatcagtacaaaattatagggaatgttattttagatttaaactttatttaactaaaaacaactataataaattattggctttatagataact
ETSB_ISR_6	1074144	1074500	forward	ggagttaaactacttttgattattaacaaatacggtaaatcattgacttataagttaacttcaggtgaagtagatgaccggaaagtagttcttaagttaagatagtatttaattcgtaaattattgaaataatgagggtatttttctaaaaatctctttaaaagactctgtccaaaaagacttcaagtgactctttatcatcaacataagataaggttaaatttagttaaactgactaactaaatattagttgttaaatgtcttataattgaaatggttaatgatcaacttaaaaatatctctaagattgaacattttagaaatcgaagtctttgaactgttttgttgaatcttttg
ETSB_ISR_7	1368537	1368969	forward	gttgaatttaatgatagagagaattatttatatagtcttagagcagtaagattctatgctctaaaatttaaaaagaagaaagaaaaaagaaagaaataattagattagtgctttaaaagaaagaaagattttttctactttcactgttgatgagagttgtaatgaagatctatttaaagtttagttatctcaaaatttaatttattagttggaactagaaaatatcattattttagataatgccatttattatgaatgagcaaccattaaagaaatactagaaaaccctggatgtgaactatggtatctaccacctaactttttagattaaaacaaaatttataattggtatttttttgtaaaaacttagtttaaataaatattaaccaaatttaaaat…
ETSB_ISR_8	1588027	1588368	reverse	atgcgtttctatgagaatccccttaagttacctcaattagtatgggtaaagtttagaaacatacaagatggatttgaattaagacaagctcgcattgtacggggaacgtctgagtaccttatgatgttatcaaggcaattattagaaattgcttcaagcttggatcaattctgtgaaatcagtgatagtgaaattgcgtacataccatattttctaaaccaaaatataaaatggctgaaacttaaattaaagaataaacaaaaagggtctaataatcgttacaagttaaatcaaaagatagctagattgtatcggcgtatttccaatcctcgcaaagattga
ETSB_ISR_9	1603538	1603846	reverse	ctagtttttattgataaaaccggagttgcactagctatcactcgtaagtataccagggcaactaaaggaaaatgagcttatacaaaatgtcccaataattcagaaaaaaatattatattaattggatcactcgtcacatcgagttttttagtcccttttacttttgagcgatggacaaataaaaaagtttttctcacttctaaaatagaaatactgatactataaatttgactaagagcttgtttggtcatagataatttaccgtcttatacagctacaaaagtaagaaaagtaatggaatccatagga
ETSB_ISR_10	1611081	1611531	reverse	ttttaactacgtttaatgataaacgaccggggtgaatcatttgcttttaagttaagttcaagtaatacaggttaccgcaaactgatttagagattaagtaaagtaaggtttaattgacaaattgttaggagacttagaatatcttatttaagaactctttaaaaatctctattaacaaagctctactaacaaggaccttaattaaggactagtcattaattgaatatgaagcaaaagttagtaagactgagtgatataatattaccgcgtaagcgttctcttattgaaacggttaacgactaaaaatatctctcaaattgaacatttaagaaatcaaagtatttagaactgttttgttaacctttgttctcgactgatatcttatgctcatttacttta…
ETSB_ISR_11	1623107	1623403	reverse	ttaaaatatttaaaaatttataaaattactatacttaaagtatgagaaagttattgtgtagtgttaatagatttagatgatcgttttaagcgtagaaattatagaaataagaaaatctcaagaaatcgtaaaataactcgaagaccgaggacaaaagttttgactaagattgaagaggtgagtatatatctcaggaaaccttataagaatgttatagataaattaatgtaaaaattacaagtattctcagatatttttgatgtattaaaattagttaatactcaattagatgataaa
ETSB_ISR_12	1804900	1805328	reverse	gaaaaatattagtttgagtctagtaaaaactccttaaataaaaacttaaagagtttaaaaatactaattaaaaataaaaaatatatttttgtaaataaccaagaatatttaaagaaaaaacacaaagtcaaattaaactaagtgtataaaaaattaattttttatttaaaaaccatcgattaaatacaagaataattcataaattattctgaacaaaattaaaactagatatcatcggggctaataaaattagctacttggtatttaaaaagttatattttttcctcaaaaagctgtgtaataactattgtctatttttacttggtaaaaatagacaatattcagaataaattacagtcagtcaaaagaagaacctatgaatttaggaattttgttaat…
ETSB_ISR_13	1870774	1871031	forward	ttatccgagatgtttaactatttgtagtataacatcgtgaactgttcttgtctaagagacaatcatgaatctgttgatttattcaatgaatttaaacataaattaaccattatgaatggagccttaagtattgatgataaacttatcaaagtactttatagtaaaataaattagagaaaatttattagctattttaagtcaggtaatagatataaaaaaactaaagtaattagattaattattttgttctatcccgac
ETSB_ISR_14	1874519	1875074	forward	cgagggttaaaattaaacagaaattaccatcgcctttattttaagctaaatagaaaaagtcagtatttatggatactctattcaagttttattaaagaaatattttctaaaacttgaatagtggtagatagatttcgtatagtgaaacagagcaataaagagttagacttccaaagaaagtctaaaaagagaaggatagaaaaactaaagaaaaagaaaacacatgactaagataactcatagcaaatattctttactaaaaaaaaataattatgagcgataaaaataaatataagacagagaagtttttaaaatatcctcattcttaagaagaatacatcaaataaaagagaaaataagagatattttttaatgttaaataacgaataacgagtgatg…
ETSB_ISR_15	2049082	2049336	forward	tttaaaataatttataaatatttgaggtctaaataaggcaaaatgactatagcagtagctccttagaatacttttcatgattttattaattatggtcaacaagttcagaaatctctgctaactagaatctataatcgttcttattgtggttatcttaaatgtagagattgaaatactgtcttaattattttgtacaaaggtttaagtaggttggagcacagttaaactcaagcgttaggagagacttcctcgtgg
ETSB_ISR_16	2147938	2148410	forward	gagatttaaaatctagctaaaattaataaaataggttaacaagaaatcaaaataatgctcgaagatttagattaacaatcataaatacaaaaattttagaaattgaaacggttagtaattaatgaaattgctgtgattaaagaaaaaagaagtaattgcgtattgctgatttatataaagaaatgagtgtagtaactatagtcaaatagccaaagtctaaccataaagaagttttgaataatattgaataaattaatctagatattgaaaactcctataagagtattataaataaattaatgttaatattgcaaactaagataataagagagcaattctatttgatgaaataagttaagactcaattagataaattatcaaaaaagtttaaacgagaat…
ETSB_ISR_17	2441259	2441528	reverse	ctatattcttttgaggacttaaacttaaatgtagttactaaagatatatttcttcagtcgaaaaattaaattactgaatgttactcttaagtcctaaagtaataatgtggaactgataaaatcttgcttaaaaaatatgagatgatcttaacttacttttttagtgctctgtgagcttttattcgattagaattcatgaggattaaagagttaatggacaattggtgttaaactgaaaggaaactattttttgaggttgaccgtggtttt
ETSB_ISR_18	2668905	2669282	forward	aactaagtttttcaaggcttaattagataggactaaaagtctatgatatagaatttaaagtttaaactacatttaattgtaaacaaccactctagattattggctttgaacttaactccaggcaatacagatgacagtaaatgtatttatgcgttaaggcgagatttaattagtaaatcattaggataccgaggatatattactcaataactttttgaggctctctatcaacaatgactttaattaattactcgttatcgatcaaacatgaagtaaaagttagtaaaactaattggtaaatttttacttagtcggcattctttgattgaaacggttaatgaccaacttaaaaatctctctcatattgtgtatccgaga
