# Supplementary material for: Genomic divergence within non-photosynthetic cyanobacterial endosymbionts in rhopalodiacean diatoms
Source: Sci Rep. 2017 Oct 12;7:13075. doi: 10.1038/s41598-017-13578-8 (PMC5638926; doi:10.1038/s41598-017-13578-8)
Supplement: Supplementary file 6 — Table S5 [file 41598_2017_13578_MOESM6_ESM.xls]

## Sheet: Sheet1
Table S5: dN ratio between RgSB and Cyanothece genes
dN value for RgSB branch (X in FIgS1B)	dN value for Cyanothece spp. branch (Y in FIgS1B)	standardized value for RgSB genes (dN_RgSB/dN_Cyanothece)	RgSB gene IDs	annotation	Corresponding PCC8801 gene	Corresponding PCC8802 gene	Corresponding ATCC51142 gene	note
0.1115	0.1026	1.08674	RGRSB_0001	hypothetical protein	PCC8801_2530	Cyan8802_3576	cce_0588
0.059	0.0299	1.97324	RGRSB_0002	phosphoglucomutase	PCC8801_3290	Cyan8802_2833	cce_0606
0.1032	0.0533	1.93621	RGRSB_0003	peptidyl-tRNA hydrolase	PCC8801_3654	Cyan8802_3708	cce_1754
0.0371	0.0579	0.64076	RGRSB_0004	ribosomal protein PSRP-3/Ycf65	PCC8801_3655	Cyan8802_3709	cce_1753
0.0929	0.0493	1.88438	RGRSB_0005	F0F1 ATP synthase subunit epsilon	PCC8801_3656	Cyan8802_3710	cce_2812
0.0163	0.0124	1.31452	RGRSB_0006	F0F1 ATP synthase subunit beta	PCC8801_3657	Cyan8802_3711	cce_2813
0.0794	0.0588	1.35034	RGRSB_0008	exopolyphosphatase	PCC8801_3658	Cyan8802_3712	cce_0600
0.0903	0.0582	1.55155	RGRSB_0009	4-hydroxybenzoate polyprenyltransferase	PCC8801_3679	Cyan8802_3733	cce_2564
0.0572	0.038	1.50526	RGRSB_0011	putative L-asparaginase II	PCC8801_3120	Cyan8802_3000	cce_1057
0.1223	0.1067	1.1462	RGRSB_0012	hypothetical protein	PCC8801_3119	Cyan8802_3001	cce_1058	Absent from Epithemia turgida SB
0.0872	0.1246	0.699839	RGRSB_0013	putative Iojap-related protein	PCC8801_3118	Cyan8802_3002	cce_1059
0.0705	0.0545	1.29358	RGRSB_0014	peptidase S8/S53 subtilisin kexin sedolisin	PCC8801_0578	Cyan8802_0595	cce_0788
0.0119	0.0098	1.21429	RGRSB_0015	ATP-dependent Clp protease regulatory subunit	PCC8801_1419	Cyan8802_1448	cce_4247
0.1417	0.0788	1.79822	RGRSB_0016	ribosomal-protein-alanine acetyltransferase	PCC8801_1418	Cyan8802_1447	cce_3376
0.0839	0.0539	1.55659	RGRSB_0017	tRNA modification GTPase TrmE	PCC8801_4164	Cyan8802_4203	cce_4596
0.0818	0.0624	1.3109	RGRSB_0018	DNA helicase	PCC8801_1286	Cyan8802_1315	cce_2335
0.0971	0.0292	3.32534	RGRSB_0019	putative bacterioferritin comigratory protein	PCC8801_1631	Cyan8802_1658	cce_3358
0.1105	0.067	1.64925	RGRSB_0021	cobyric acid synthase	PCC8801_1628	Cyan8802_1655	cce_3359	Absent from Epithemia turgida SB
0.106	0.0615	1.72358	RGRSB_0022	hypothetical protein	PCC8801_1627	Cyan8802_1654	cce_3360
0.156	0.071	2.19718	RGRSB_0024	cobalt-precorrin-6x reductase	PCC8801_4032	Cyan8802_4070	cce_1635	Absent from Epithemia turgida SB
0.1477	0.0266	5.55263	RGRSB_0025	hypothetical protein	PCC8801_4033	Cyan8802_4071	cce_1634	Absent from Epithemia turgida SB
0.1146	0.0825	1.38909	RGRSB_0027	hypothetical protein	PCC8801_3592	Cyan8802_2522	cce_1329
0.0819	0.0941	0.870351	RGRSB_0028	phospholipid/glycerol acyltransferase	PCC8801_2413	Cyan8802_3698	cce_1867
0.2153	0.1597	1.34815	RGRSB_0029	hypothetical protein	PCC8801_2414	Cyan8802_3697	cce_1735
0.092	0.0522	1.76245	RGRSB_0030	hypothetical protein	PCC8801_2415	Cyan8802_3696	cce_1732
0.1345	0.0486	2.76749	RGRSB_0031	hypothetical protein	PCC8801_2416	Cyan8802_3695	cce_1731	Absent from Epithemia turgida SB
0.1009	0.0724	1.39365	RGRSB_0033	Tetratricopeptide TPR_2 repeat protein	PCC8801_3161	Cyan8802_2957	cce_0764
0.0984	0.0655	1.50229	RGRSB_0035	peptidase M52, hydrogen uptake protein	PCC8801_0326	Cyan8802_0333	cce_1743
0.1556	0.0864	1.80093	RGRSB_0036	(Fe-S)-binding protein	PCC8801_2452	Cyan8802_3657	cce_0477
0.0395	0.0248	1.59274	RGRSB_0037	nutrient-stress induced DNA binding protein	PCC8801_2450	Cyan8802_3659	cce_0479
0.084	0.026	3.23077	RGRSB_0038	cobalamin biosynthesis protein/P47K	PCC8801_2448	Cyan8802_3662	cce_1187	Absent from Epithemia turgida SB
0.1031	0.0645	1.59845	RGRSB_0039	bacitracin resistance protein	PCC8801_2864	Cyan8802_3232	cce_0440
0.0319	0.0227	1.40529	RGRSB_0041	1-deoxy-D-xylulose-5-phosphate synthase	PCC8801_0471	Cyan8802_0484	cce_1401
0.0771	0.0624	1.23558	RGRSB_0043	protease	PCC8801_1096	Cyan8802_1125	cce_4291
0.0988	0.0677	1.45938	RGRSB_0044	hypothetical protein	PCC8801_0913	Cyan8802_0940	cce_3388
0.1082	0.0999	1.08308	RGRSB_0045	hypothetical protein	PCC8801_0914	Cyan8802_0941	cce_0629
0.0516	0.0776	0.664948	RGRSB_0046	hypothetical protein	PCC8801_0915	Cyan8802_0942	cce_2501
0.0536	0.064	0.8375	RGRSB_0047	ArsR family transcriptional regulator	PCC8801_3703	Cyan8802_3756	cce_4396
0.1683	0.0956	1.76046	RGRSB_0048	hypothetical protein	PCC8801_2595	Cyan8802_3511	cce_0128
0.0697	0.05	1.394	RGRSB_0049	hypothetical protein	PCC8801_2596	Cyan8802_3510	cce_0129
0.0931	0.057	1.63333	RGRSB_0050	abortive infection protein	PCC8801_2597	Cyan8802_3509	cce_0130
0.0611	0.0252	2.4246	RGRSB_0051	hypothetical protein	PCC8801_2598	Cyan8802_3508	cce_0131
0.0908	0.0451	2.0133	RGRSB_0052	ABC transporter ATP-binding protein	PCC8801_3976	Cyan8802_4018	cce_3177
0.1488	0.0756	1.96825	RGRSB_0054	ssDNA-specific exonuclease RecJ	PCC8801_2493	Cyan8802_3614	cce_2425
0.2434	0.1101	2.21072	RGRSB_0055	hypothetical protein	PCC8801_1340	Cyan8802_1369	cce_0816
0.1006	0.066	1.52424	RGRSB_0056	methyltransferase	PCC8801_1500	Cyan8802_1527	cce_4256
0.0394	0.024	1.64167	RGRSB_0057	imidazole glycerol phosphate synthase subunit HisH	PCC8801_1502	Cyan8802_1529	cce_0309
0.0588	0.0483	1.21739	RGRSB_0059	esterase	PCC8801_3091	Cyan8802_3029	cce_0745
0.0677	0.0336	2.01488	RGRSB_0060	N-acetyltransferase	PCC8801_3092	Cyan8802_3028	cce_2947
0.1129	0.1598	0.706508	RGRSB_0062	putative Tic22-like protein	PCC8801_2917	Cyan8802_3179	cce_3673
0.1048	0.0956	1.09623	RGRSB_0063	protoporphyrinogen oxidase	PCC8801_2918	Cyan8802_3178	cce_3674
0.0932	0.0812	1.14778	RGRSB_0064	glycosyl transferase	PCC8801_1411	Cyan8802_1440	cce_1538
0.1303	0.0518	2.51544	RGRSB_0065	PA-phosphatase-like phosphoesterase	PCC8801_1410	Cyan8802_1439	cce_1539
0.1267	0.0282	4.49291	RGRSB_0066	ferrochelatase	PCC8801_0320	Cyan8802_0327	cce_2568
0.1073	0.0553	1.94033	RGRSB_0068	HAD-superfamily phosphatase	PCC8801_0322	Cyan8802_0329	cce_0268
0.0653	0.0501	1.30339	RGRSB_0069	carbohydrate kinase PfkB family	PCC8801_1084	Cyan8802_1113	cce_1611
0.0625	0.0347	1.80115	RGRSB_0070	carboxyl-terminal protease	PCC8801_4255	Cyan8802_4316	cce_1372
0.1213	0.133	0.91203	RGRSB_0071	cell division septal protein	PCC8801_4254	Cyan8802_4315	cce_1373
0.0328	0.0476	0.689076	RGRSB_0072	cell division protein	PCC8801_4253	Cyan8802_4314	cce_1314
0.1021	0.109	0.936697	RGRSB_0073	rRNA SAM-dependent methyltransferase	PCC8801_0652	Cyan8802_0672	cce_0540
0.0937	0.071	1.31972	RGRSB_0074	hypothetical protein	PCC8801_0651	Cyan8802_0671	cce_0541
0.0723	0.0469	1.54158	RGRSB_0075	magnesium and cobalt transport protein	PCC8801_0648	Cyan8802_0668	cce_0544	Absent from Epithemia turgida SB
0.0647	0.0381	1.69816	RGRSB_0076	transcription-repair coupling factor	PCC8801_4312	Cyan8802_4373	cce_3710
0.0747	0.1391	0.537024	RGRSB_0079	hypothetical protein	PCC8801_1955	Cyan8802_1982	cce_3391
0.0322	0	incalculable	RGRSB_0080	30S ribosomal protein S16	PCC8801_1956	Cyan8802_1983	cce_3392
0.0242	0.0194	1.24742	RGRSB_0082	NAD(P)H-quinone oxidoreductase subunit D	PCC8801_4388	Cyan8802_4450	cce_4299
0.125	0.0765	1.63399	RGRSB_0083	putative cobalt ABC transporter permease	PCC8801_1760	Cyan8802_1788	cce_1531
0.0797	0.0564	1.41312	RGRSB_0084	ABC transporter ATP-binding protein	PCC8801_1759	Cyan8802_1787	cce_1530
0.0893	0.0615	1.45203	RGRSB_0085	hypothetical protein	PCC8801_1758	Cyan8802_1786	cce_1529
0.0641	0.0266	2.40977	RGRSB_0087	putative Rieske 2Fe-2S family protein	PCC8801_1649	Cyan8802_1676	cce_4395
0.1881	0.0514	3.65953	RGRSB_0089	hypothetical protein	PCC8801_1718	Cyan8802_1742	cce_3436
0.141	0.2378	0.592935	RGRSB_0091	hypothetical protein	PCC8801_0977	Cyan8802_1006	cce_1431
0.0975	0.0559	1.74419	RGRSB_0092	heat shock protein Hsp20	PCC8801_4023	Cyan8802_4061	cce_4669
0.0315	0.0173	1.82081	RGRSB_0093	NAD(P)H-quinone oxidoreductase subunit F	PCC8801_4024	Cyan8802_4062	cce_2295
0.1855	0.2118	0.875826	RGRSB_0094	Phosphorylase superfamily	PCC8801_1757	Cyan8802_1785	cce_3800
0.0798	0.0367	2.17439	RGRSB_0095	N-acyl-L-amino acid amidohydrolase	PCC8801_1178	Cyan8802_1205	cce_3757
0.0283	0.0284	0.996479	RGRSB_0097	preprotein translocase subunit SecA	PCC8801_1077	Cyan8802_1106	cce_1945
0.0683	0.0369	1.85095	RGRSB_0098	quinolinate synthetase	PCC8801_0787	Cyan8802_0815	cce_3716
0.092	0.0674	1.36499	RGRSB_0099	Zn-dependent hydrolase of the beta-lactamase fold-like protein	PCC8801_2730	Cyan8802_3372	cce_2886
0.0755	0.0687	1.09898	RGRSB_0101	anti-sigma-factor antagonist	PCC8801_2424	Cyan8802_3686	cce_1801
0.1635	0.1236	1.32282	RGRSB_0102	putative ribonuclease III	PCC8801_2425	Cyan8802_3685	cce_1800
0.0648	0.0341	1.90029	RGRSB_0105	oxygen independent coprophorphyrinogen III oxidase 1	PCC8801_0102	Cyan8802_0099	cce_2325
0.0878	0.0122	7.19672	RGRSB_0107	hypothetical protein	PCC8801_1219	Cyan8802_1249	cce_2341
0.0773	0.087	0.888506	RGRSB_0108	aldo/keto reductase family oxidoreductase	PCC8801_2899	Cyan8802_3197	cce_2339
0.0478	0.0668	0.715569	RGRSB_0109	RNA-binding protein	PCC8801_0341	Cyan8802_0348	cce_3336
0.109	0.1753	0.621791	RGRSB_0110	hypothetical protein	PCC8801_0343	Cyan8802_0350	cce_2497
0.0492	0.0194	2.53608	RGRSB_0111	aspartyl-tRNA synthetase	PCC8801_1822	Cyan8802_1847	cce_4152
0.0582	0.0216	2.69444	RGRSB_0114	3-isopropylmalate dehydrogenase	PCC8801_0340	Cyan8802_0347	cce_3617
0.1563	0.075	2.084	RGRSB_0115	hypothetical protein	PCC8801_0339	Cyan8802_0346	cce_3618
0.0355	0.0341	1.04106	RGRSB_0117	K+ transport system, NAD-binding component	PCC8801_4052	Cyan8802_4091	cce_0389
0.0602	0.0943	0.638388	RGRSB_0118	K+ transporter	PCC8801_4053	Cyan8802_4092	cce_0390
0.0709	0.0735	0.964626	RGRSB_0119	amidase	PCC8801_4443	Cyan8802_4505	cce_2804
0.0956	0.0761	1.25624	RGRSB_0120	hypothetical protein	PCC8801_4444	Cyan8802_4506	cce_2279	Absent from Epithemia turgida SB
0.0533	0.018	2.96111	RGRSB_0121	DNA-directed RNA polymerase subunit omega	PCC8801_2055	Cyan8802_2079	cce_0231
0.1818	0.0902	2.01552	RGRSB_0122	hypothetical protein	PCC8801_2054	Cyan8802_2078	cce_0230
0.0942	0.0959	0.982273	RGRSB_0123	hypothetical protein	PCC8801_2053	Cyan8802_2077	cce_0229
0.065	0.0196	3.31633	RGRSB_0124	sulfur carrier protein ThiS	PCC8801_4027	Cyan8802_4065	cce_2444
0.0247	0.0066	3.74242	RGRSB_0125	threonine synthase	PCC8801_4028	Cyan8802_4066	cce_2446
0.0654	0.0543	1.20442	RGRSB_0126	hypothetical protein	PCC8801_4077	Cyan8802_4116	cce_0020
0.0705	0.0271	2.60148	RGRSB_0127	adenylylsulfate kinase	PCC8801_3998	Cyan8802_4040	cce_3972
0.1417	0.0265	5.34717	RGRSB_0128	transketolase	PCC8801_0843	Cyan8802_0870	cce_4627
0.0925	0.0249	3.71486	RGRSB_0130	dolichyl-phosphate-mannose synthase	PCC8801_3886	Cyan8802_3936	cce_4615
0.0783	0.0724	1.08149	RGRSB_0132	putative six-hairpin glycosidase familly protein	PCC8801_1388	Cyan8802_1422	cce_2039
0.1151	0.0726	1.5854	RGRSB_0133	S-layer protein	PCC8801_4065	Cyan8802_4104	cce_0598
0.0546	0.0351	1.55556	RGRSB_0134	glucose-1-phosphate adenylyltransferase	PCC8801_4064	Cyan8802_4103	cce_0987
0.1091	0.112	0.974107	RGRSB_0135	putative D-alanyl-D-alanine carboxypeptidase	PCC8801_0871	Cyan8802_0897	cce_2331
0.0353	0.0315	1.12063	RGRSB_0136	dehydrogenase-like protein	PCC8801_0872	Cyan8802_0898	cce_1430
0.0824	0.0522	1.57854	RGRSB_0138	virulence factor MviN-like protein	PCC8801_1048	Cyan8802_1077	cce_1995
0.2923	0.1359	2.15085	RGRSB_0141	hypothetical protein	PCC8801_1051	Cyan8802_1080	cce_0820
0.1579	0.0789	2.00127	RGRSB_0142	hypothetical protein	PCC8801_1052	Cyan8802_1081	cce_0819
0.1282	0.0838	1.52983	RGRSB_0143	hypothetical protein	PCC8801_3381	Cyan8802_2732	cce_2691
0.099	0.0784	1.26276	RGRSB_0144	Non-specific serine/threonine protein kinase	PCC8801_0290	Cyan8802_0290	cce_1353
0.064	0.09	0.711111	RGRSB_0145	hypothetical protein	PCC8801_2841	Cyan8802_3255	cce_2431
0.031	0.0179	1.73184	RGRSB_0146	S-adenosyl-L-homocysteine hydrolase	PCC8801_2366	Cyan8802_2416	cce_0835
0.1192	0.1089	1.09458	RGRSB_0147	exopolysaccharide synthesis protein	PCC8801_2365	Cyan8802_2415	cce_0834
0.0697	0.0426	1.63615	RGRSB_0148	FeS-containing oxidoreductase	PCC8801_2244	Cyan8802_2296	cce_4300
0.0498	0.0502	0.992032	RGRSB_0149	apocytochrome f	PCC8801_0754	Cyan8802_0780	cce_2959
0.058	0.038	1.52632	RGRSB_0150	cytochrome b6-f complex iron-sulfur subunit	PCC8801_0755	Cyan8802_0781	cce_2958
0.0854	0.0812	1.05172	RGRSB_0151	amidase	PCC8801_1372	Cyan8802_1403	cce_4076
0.1317	0.0688	1.91424	RGRSB_0152	NLP/P60 protein	PCC8801_2633	Cyan8802_3470	cce_4206
0.0869	0.0769	1.13004	RGRSB_0153	N-acetyltransferase	PCC8801_2632	Cyan8802_3471	cce_4205
0.1247	0.0751	1.66045	RGRSB_0154	putative YrdC-like RNA-binding protein	PCC8801_2630	Cyan8802_3473	cce_4203
0.059	0.0474	1.24473	RGRSB_0157	tyrosyl-tRNA synthetase	PCC8801_2901	Cyan8802_3195	cce_1032
0.0411	0.0364	1.12912	RGRSB_0158	putative methylenetetrahydrofolate reductase	PCC8801_2050	Cyan8802_2074	cce_3533
0.0527	0.0267	1.97378	RGRSB_0159	tryptophanyl-tRNA synthetase	PCC8801_2051	Cyan8802_2075	cce_3534
0.0699	0	incalculable	RGRSB_0160	cytochrome b6-f complex subunit PetN	PCC8801_2395	Cyan8802_2452	cce_4446
0.1227	0.1116	1.09946	RGRSB_0161	hypothetical protein	PCC8801_2398	Cyan8802_2455	cce_1352
0.0671	0.0262	2.56107	RGRSB_0164	glucosylceramidase	PCC8801_2201	Cyan8802_2263	cce_1609
0.0848	0.0403	2.10422	RGRSB_0165	hypothetical protein	PCC8801_1141	Cyan8802_1171	cce_4580
0.246	0.1895	1.29815	RGRSB_0166	hypothetical protein	PCC8801_0966	Cyan8802_0993	cce_2880
0.1264	0.1356	0.932153	RGRSB_0167	putative carbonic anhydrase	PCC8801_3166	Cyan8802_2952	cce_4328	Absent from Epithemia turgida SB
0.0508	0.0193	2.63212	RGRSB_0168	beta-carotene hydroxylase	PCC8801_1623	Cyan8802_1650	cce_4622
0.0884	0.0399	2.21554	RGRSB_0170	photosystem I assembly protein	PCC8801_3960	Cyan8802_4005	cce_4166	Absent from Epithemia turgida SB
0.152	0.0922	1.64859	RGRSB_0171	hypothetical protein	PCC8801_3961	Cyan8802_4006	cce_4165
0.0886	0.0464	1.90948	RGRSB_0172	ABC transporter ATP-binding protein	PCC8801_2312	Cyan8802_2364	cce_2995
0.0672	0.0291	2.30928	RGRSB_0173	hypothetical protein	PCC8801_1133	Cyan8802_1163	cce_3225
0.0387	0.0282	1.37234	RGRSB_0174	acetylglutamate kinase	PCC8801_1131	Cyan8802_1162	cce_3224
0.0615	0.0653	0.941807	RGRSB_0177	thioredoxin M	PCC8801_1129	Cyan8802_1160	cce_2390
0.0648	0.0623	1.04013	RGRSB_0178	glycogen synthase	PCC8801_1128	Cyan8802_1159	cce_0890
0.1146	0.0602	1.90365	RGRSB_0179	protease	PCC8801_1127	Cyan8802_1158	cce_4255
0.124	0.0862	1.43852	RGRSB_0180	hypothetical protein	PCC8801_1126	Cyan8802_1157	cce_0169	Absent from Epithemia turgida SB
0.1111	0.1028	1.08074	RGRSB_0182	guanylate kinase	PCC8801_0195	Cyan8802_0190	cce_4591
0.0163	0.0216	0.75463	RGRSB_0183	hypothetical protein	PCC8801_0196	Cyan8802_0191	cce_4590
0.0734	0.0548	1.33942	RGRSB_0184	ribosomal RNA large subunit methyltransferase N	PCC8801_1442	Cyan8802_1468	cce_2727
0.0462	0.0157	2.94268	RGRSB_0185	glutathione dependent formaldehyde dehydrogenase	PCC8801_3587	Cyan8802_2527	cce_1588	Absent from Epithemia turgida SB
0.1076	0.0905	1.18895	RGRSB_0186	beta-glucosidase	PCC8801_1218	Cyan8802_1248	cce_4673
0.0444	0.0519	0.855491	RGRSB_0187	ribosome-binding factor A	PCC8801_1217	Cyan8802_1247	cce_4674
0.0588	0.0506	1.16206	RGRSB_0188	1-(5-phosphoribosyl)-5-[(5-phosphoribosylamino) methylideneamino] imidazole-4-carboxamide isomerase	PCC8801_0331	Cyan8802_0338	cce_4140
0.0482	0.0298	1.61745	RGRSB_0189	magnesium-protoporphyrin IX monomethyl ester cyclase	PCC8801_3705	Cyan8802_3758	cce_4412	Absent from Epithemia turgida SB
0.1687	0.0982	1.71792	RGRSB_0190	hypothetical protein	PCC8801_3706	Cyan8802_3759	cce_0791
0.121	0.0933	1.29689	RGRSB_0191	riboflavin synthase subunit alpha	PCC8801_1220	Cyan8802_1250	cce_2342
0.0904	0.0943	0.958643	RGRSB_0192	hypothetical protein	PCC8801_1223	Cyan8802_1253	cce_2344
0.0861	0.0446	1.93049	RGRSB_0194	cysteinyl-tRNA synthetase	PCC8801_0458	Cyan8802_0471	cce_0509
0.0407	0.0207	1.96618	RGRSB_0195	threonyl-tRNA synthetase	PCC8801_0731	Cyan8802_0760	cce_3947
0.0416	0.037	1.12432	RGRSB_0196	ATP-binding protein of amino acid ABC transporter	PCC8801_0519	Cyan8802_0536	cce_0948
0.1954	0.171	1.14269	RGRSB_0197	hypothetical protein	PCC8801_1044	Cyan8802_1073	cce_0079
0.0563	0.0262	2.14885	RGRSB_0198	magnesium chelatase, ATPase subunit I	PCC8801_0454	Cyan8802_0467	cce_0199	Absent from Epithemia turgida SB
0.0667	0.0417	1.59952	RGRSB_0199	peptide deformylase	PCC8801_3965	Cyan8802_4010	cce_4608
0.1263	0.0864	1.46181	RGRSB_0200	CrcB protein	PCC8801_1434	Cyan8802_1460	cce_0197	Absent from Epithemia turgida SB
0.0483	0.0318	1.51887	RGRSB_0201	guanosine-3',5'-bis(diphosphate) 3'-diphosphatase	PCC8801_1433	Cyan8802_1459	cce_4391
0.07	0.0594	1.17845	RGRSB_0203	protease	PCC8801_2745	Cyan8802_3357	cce_3195
0.0856	0.0378	2.26455	RGRSB_0204	hypothetical protein	PCC8801_0158	Cyan8802_0154	cce_0318
0.0754	0.0514	1.46693	RGRSB_0205	ABC transporter	PCC8801_0159	Cyan8802_0155	cce_0317
0.0728	0.0566	1.28622	RGRSB_0206	serin-threonin phosphatase	PCC8801_0160	Cyan8802_0156	cce_0316
0.0535	0.0348	1.53736	RGRSB_0208	group 2 sigma-70 RNA polymerase sigma factor E	PCC8801_0164	Cyan8802_0160	cce_0601
0.0696	0.0559	1.24508	RGRSB_0209	primosome assembly protein PriA	PCC8801_0165	Cyan8802_0161	cce_2529
0.0927	0.0502	1.84661	RGRSB_0210	pseudouridine synthase	PCC8801_0749	Cyan8802_0778	cce_3324
0.076	0.0389	1.95373	RGRSB_0212	succinate-semialdehyde dehydrogenase	PCC8801_4169	Cyan8802_4209	cce_4228	Absent from Epithemia turgida SB
0.0343	0.0218	1.57339	RGRSB_0213	acetolactate synthase	PCC8801_4168	Cyan8802_4208	cce_4227	Absent from Epithemia turgida SB
0.0717	0.0661	1.08472	RGRSB_0215	peptidyl-prolyl cis-trans isomerase B	PCC8801_0541	Cyan8802_0558	cce_2171
0.0448	0.0418	1.07177	RGRSB_0216	polyphosphate kinase	PCC8801_1625	Cyan8802_1652	cce_2170
0.1131	0.0897	1.26087	RGRSB_0217	UDP-N-acetylmuramoyl-tripeptide--D-alanyl-D-alanine ligase	PCC8801_2372	Cyan8802_2422	cce_4424
0.1035	0.1086	0.953039	RGRSB_0218	alpha/beta hydrolase	PCC8801_2080	Cyan8802_2124	cce_0086
0.0622	0.0508	1.22441	RGRSB_0220	putative dihydrouridine synthase TIM-barrel protein nifR3	PCC8801_2368	Cyan8802_2418	cce_2681	Absent from Epithemia turgida SB
0.1367	0.1364	1.0022	RGRSB_0222	outer membrane efflux protein	PCC8801_0515	Cyan8802_0532	cce_0891
0.0938	0.0432	2.1713	RGRSB_0225	inositol monophosphate family protein	PCC8801_3995	Cyan8802_4037	cce_4497
0.0645	0.0812	0.794335	RGRSB_0227	chloride channel protein	PCC8801_3436	Cyan8802_2680	cce_0078
0.0287	0.0108	2.65741	RGRSB_0228	inorganic polyphosphate/ATP-NAD kinase	PCC8801_4353	Cyan8802_4415	cce_0805
0.0589	0.0472	1.24788	RGRSB_0229	UDP-N-acetylglucosamine 2-epimerase	PCC8801_0463	Cyan8802_0477	cce_3663
0.0806	0.1043	0.772771	RGRSB_0230	OstA family protein	PCC8801_2120	Cyan8802_2167	cce_2029
0.0339	0.034	0.997059	RGRSB_0231	ABC transporter ATP-binding protein	PCC8801_2121	Cyan8802_2168	cce_2028
0.0345	0.0511	0.675147	RGRSB_0232	putative permease YjgP/YjgQ	PCC8801_2122	Cyan8802_2169	cce_2027
0.0626	0.0477	1.31237	RGRSB_0233	ABC transporter ATP-binding protein	PCC8801_2031	Cyan8802_2057	cce_2230
0.0629	0.0441	1.4263	RGRSB_0234	dihydrokaempferol 4-reductase	PCC8801_2029	Cyan8802_2055	cce_2231
0.0995	0.0294	3.38435	RGRSB_0236	hypothetical protein	PCC8801_2028	Cyan8802_2054	cce_0894
0.0799	0.0593	1.34739	RGRSB_0237	gamma-glutamyl phosphate reductase	PCC8801_2022	Cyan8802_2048	cce_0897
0.0789	0.0655	1.20458	RGRSB_0239	bifunctional cobalamin (vitamin B12) biosynthesis/precorrin-3B C17-methyltransferase	PCC8801_3628	Cyan8802_2485	cce_0926	Absent from Epithemia turgida SB
0.0618	0.0614	1.00651	RGRSB_0240	transporter protein	PCC8801_3364	Cyan8802_2747	cce_1546
0.0591	0.0473	1.24947	RGRSB_0241	threonine synthase	PCC8801_1025	Cyan8802_1054	cce_1455
0.081	0.0833	0.972389	RGRSB_0242	hypothetical protein	PCC8801_0608	Cyan8802_0624	cce_1633
0.1503	0.0933	1.61093	RGRSB_0243	hypothetical protein	PCC8801_0850	Cyan8802_0877	cce_4274
0.0547	0.0502	1.08964	RGRSB_0244	NADH dehydrogenase subunit N	PCC8801_0781	Cyan8802_0808	cce_3395
0.099	0.0423	2.34043	RGRSB_0246	hypothetical protein	PCC8801_0779	Cyan8802_0806	cce_3908
0.0733	0.0573	1.27923	RGRSB_0248	binding protein dependent transport systems inner membrane component	PCC8801_4332	Cyan8802_4395	cce_2297
0.0422	0.0181	2.33149	RGRSB_0249	adenine phosphoribosyltransferase	PCC8801_4333	Cyan8802_4396	cce_2298
0.0575	0.0409	1.40587	RGRSB_0250	hypothetical protein	PCC8801_4334	Cyan8802_4397	cce_3697
0.1052	0.1058	0.994329	RGRSB_0251	hypothetical protein	PCC8801_4335	Cyan8802_4398	cce_3698
0.1029	0.0668	1.54042	RGRSB_0253	hypothetical protein	PCC8801_1731	Cyan8802_1755	cce_0506
0.1038	0.0568	1.82746	RGRSB_0254	chromosome segregation protein SMC	PCC8801_1464	Cyan8802_1491	cce_3297	Absent from Epithemia turgida SB
0.0701	0.0889	0.788526	RGRSB_0255	glycerol kinase	PCC8801_1188	Cyan8802_1215	cce_0973
0.0739	0.1012	0.730237	RGRSB_0256	hypothetical protein	PCC8801_3126	Cyan8802_2994	cce_0822
0.0919	0.0639	1.43818	RGRSB_0257	hypothetical protein	PCC8801_2574	Cyan8802_3532	cce_4211
0.079	0.6368	0.124058	RGRSB_0258	cyclopropane-fatty-acyl-phospholipid synthase	PCC8801_0328	Cyan8802_0335	cce_2731
0.0549	0.0358	1.53352	RGRSB_0259	penicillin binding protein, transpeptidase	PCC8801_0551	Cyan8802_0568	cce_3458
0.0543	0.0408	1.33088	RGRSB_0261	family 2 glycosyl transferase	PCC8801_2476	Cyan8802_3632	cce_1170
0.0563	0.0409	1.37653	RGRSB_0263	Ser/Thr phosphatase	PCC8801_3662	Cyan8802_3716	cce_0234
0.0462	0.0268	1.72388	RGRSB_0264	argininosuccinate lyase	PCC8801_3660	Cyan8802_3714	cce_0232
0.1149	0.0956	1.20188	RGRSB_0266	hypothetical protein	PCC8801_2796	Cyan8802_3304	cce_3535	Absent from Epithemia turgida SB
0.1384	0.0709	1.95205	RGRSB_0268	hypothetical protein	PCC8801_2829	Cyan8802_3269	cce_3004
0.154	0.0669	2.30194	RGRSB_0269	carboxypeptidase	PCC8801_2828	Cyan8802_3270	cce_3005
0.055	0.0283	1.94346	RGRSB_0270	malic oxidoreductase	PCC8801_2893	Cyan8802_3203	cce_3246
0.0611	0.034	1.79706	RGRSB_0271	pyridine nucleotide transhydrogenase subunit beta	PCC8801_2894	Cyan8802_3202	cce_0841
0.0329	0.0001	329	RGRSB_0272	putative nicotinamide nucleotide transhydrogenase subunit alpha 2 (A2)	PCC8801_2895	Cyan8802_3201	cce_0842
0.0532	0.0344	1.54651	RGRSB_0273	putative nicotinamide nucleotide transhydrogenase subunit alpha 1 (A1)	PCC8801_2896	Cyan8802_3200	cce_0843
0.1269	0.2465	0.514807	RGRSB_0274	molybdenum ABC transporter periplasmic binding protein	PCC8801_2167	Cyan8802_2229	cce_0847
0.0488	0.0361	1.3518	RGRSB_0275	GTPase ObgE	PCC8801_4390	Cyan8802_4453	cce_1961
0.0959	0.0841	1.14031	RGRSB_0276	Mo-dependent nitrogenase	PCC8801_4391	Cyan8802_4454	cce_2427
0.0834	0.1636	0.50978	RGRSB_0277	hypothetical protein	PCC8801_4392	Cyan8802_4455	cce_2426
0.1243	0.0833	1.4922	RGRSB_0278	S-layer OprB family carbohydrate-selective porin	PCC8801_1445	Cyan8802_1471	cce_2633
0.0388	0.0391	0.992327	RGRSB_0280	aspartyl/glutamyl-tRNA amidotransferase subunit A	PCC8801_3501	Cyan8802_2615	cce_1710
0.0563	0.0329	1.71125	RGRSB_0281	peptidase U62	PCC8801_2489	Cyan8802_3619	cce_0935
0.0848	0.0424	2	RGRSB_0282	cell division protein	PCC8801_3759	Cyan8802_3808	cce_3928
0.0711	0.0635	1.11969	RGRSB_0283	hypothetical protein	PCC8801_1481	Cyan8802_1508	cce_3505
0.0788	0.061	1.2918	RGRSB_0285	permease	PCC8801_1479	Cyan8802_1506	cce_3507
0.1423	0.1061	1.34119	RGRSB_0286	precorrin-6y c5,15-methyltransferase	PCC8801_1478	Cyan8802_1505	cce_3970	Absent from Epithemia turgida SB
0.1435	0.0502	2.85857	RGRSB_0287	precorrin-8X methylmutase	PCC8801_1477	Cyan8802_1504	cce_3969
0.109	0.1028	1.06031	RGRSB_0288	amino acid ABC transporter permease	PCC8801_2063	Cyan8802_2087	cce_2270
0.0682	0.0439	1.55353	RGRSB_0289	extracellular solute-binding protein	PCC8801_2062	Cyan8802_2086	cce_2268
0.1054	0.0438	2.40639	RGRSB_0292	hypothetical protein	PCC8801_4162	Cyan8802_4201	cce_0085
0.1198	0.0492	2.43496	RGRSB_0293	S-adenosyl-methyltransferase MraW	PCC8801_4161	Cyan8802_4200	cce_0084
0.0223	0.0222	1.0045	RGRSB_0294	circadian clock protein KaiC	PCC8801_4231	Cyan8802_4293	cce_0422
0.0505	0.0366	1.37978	RGRSB_0295	circadian clock protein KaiB	PCC8801_4232	Cyan8802_4294	cce_0423	Absent from Epithemia turgida SB
0.1326	0.0649	2.04314	RGRSB_0296	circadian clock protein	PCC8801_4233	Cyan8802_4295	cce_0424
0.1555	0.111	1.4009	RGRSB_0297	two-component sensor histidine kinase	PCC8801_4234	Cyan8802_4296	cce_0220	Absent from Epithemia turgida SB
0.0791	0.0583	1.35678	RGRSB_0298	1-acyl-sn-glycerol-3-phosphate acyltransferase	PCC8801_1274	Cyan8802_1303	cce_1014
0.0564	0.036	1.56667	RGRSB_0300	putative cobalt ABC transporter permease	PCC8801_2867	Cyan8802_3229	cce_4415
0.0833	0.0585	1.42393	RGRSB_0302	UDP-N-acetylmuramoylalanyl-D-glutamate--2,6-diaminopimelate ligase	PCC8801_0277	Cyan8802_0277	cce_0818
0.0567	0.0629	0.901431	RGRSB_0303	fatty acid desaturase	PCC8801_2805	Cyan8802_3295	cce_3178
0.1039	0.0579	1.79447	RGRSB_0304	transcriptional regulator	PCC8801_2804	Cyan8802_3296	cce_1612
0.1027	0.0729	1.40878	RGRSB_0305	peptidase M61, glycyl monoaminopeptidase	PCC8801_2803	Cyan8802_3297	cce_1613
0.0479	0.0461	1.03905	RGRSB_0306	branched-chain amino acid aminotransferase	PCC8801_2802	Cyan8802_3298	cce_1614
0.1251	0.0947	1.32101	RGRSB_0307	two-component sensor histidine kinase	PCC8801_3736	Cyan8802_3788	cce_0257
0.0373	0.0037	10.0811	RGRSB_0308	ferritin	PCC8801_4256	Cyan8802_4317	cce_1034
0.0882	0.0663	1.33032	RGRSB_0309	putative peptidase U62, modulator of DNA gyrase	PCC8801_2179	Cyan8802_2241	cce_2891
0.0798	0.0351	2.2735	RGRSB_0310	alanine dehydrogenase	PCC8801_1609	Cyan8802_1635	cce_0036
0.1099	0.1169	0.94012	RGRSB_0312	putative permease	PCC8801_3369	Cyan8802_2742	cce_2272
0.0647	0.0326	1.98466	RGRSB_0313	leucyl-tRNA synthetase	PCC8801_3236	Cyan8802_2882	cce_4237
0.0391	0.0189	2.06878	RGRSB_0314	50S ribosomal protein L35	PCC8801_2607	Cyan8802_3499	cce_3151
0.0451	0.0158	2.85443	RGRSB_0315	50S ribosomal protein L20	PCC8801_2606	Cyan8802_3500	cce_3150
0.0995	0.0417	2.38609	RGRSB_0316	Hrp-dependent type III effector protein	PCC8801_2604	Cyan8802_3502	cce_3149	Absent from Epithemia turgida SB
0.0707	0.0519	1.36224	RGRSB_0317	radical SAM protein	PCC8801_0662	Cyan8802_0682	cce_0471	Absent from Epithemia turgida SB
0.1041	0.0432	2.40972	RGRSB_0318	anti-sigma-factor antagonist	PCC8801_0663	Cyan8802_0683	cce_0470
0.2004	0.0363	5.52066	RGRSB_0320	nucleotide sugar epimerase	PCC8801_3879	Cyan8802_3926	cce_2101
0.1435	0.0979	1.46578	RGRSB_0322	putative succinyl-CoA synthetase subunit alpha	PCC8801_1189	Cyan8802_1216	cce_2358
0.1178	0.1064	1.10714	RGRSB_0323	putative succinyl-CoA synthetase subunit beta	PCC8801_0526	Cyan8802_0543	cce_2357
0.0554	0.0456	1.21491	RGRSB_0325	protease	PCC8801_0384	Cyan8802_0393	cce_0370
0.2734	0.3176	0.860831	RGRSB_0326	TonB family protein	PCC8801_0881	Cyan8802_0907	cce_0608
0.0625	0.0556	1.1241	RGRSB_0327	peptidase M50	PCC8801_0920	Cyan8802_0947	cce_3432	Absent from Epithemia turgida SB
0.0679	0.047	1.44468	RGRSB_0328	ornithine carbamoyltransferase	PCC8801_3007	Cyan8802_3112	cce_3251
0.1215	0.0953	1.27492	RGRSB_0332	hypothetical protein	PCC8801_2394	Cyan8802_2451	cce_2815
0.085	0.0601	1.41431	RGRSB_0333	translation initiation factor IF-2	PCC8801_2710	Cyan8802_3393	cce_1839
0.1403	0.088	1.59432	RGRSB_0334	hypothetical protein	PCC8801_2711	Cyan8802_3392	cce_1840
0.0436	0.0412	1.05825	RGRSB_0335	transcription elongation factor NusA	PCC8801_2712	Cyan8802_3391	cce_1841
0.1092	0.062	1.76129	RGRSB_0336	hypothetical protein	PCC8801_2713	Cyan8802_3390	cce_1842
0.1411	0.0982	1.43686	RGRSB_0337	hypothetical protein	PCC8801_4411	Cyan8802_4474	cce_3573	Absent from Epithemia turgida SB
0.0879	0.0689	1.27576	RGRSB_0338	WD repeat-containing protein	PCC8801_4412	Cyan8802_4475	cce_3574
0.3174	0.0412	7.70388	RGRSB_0339	sulfate adenylyltransferase	PCC8801_0556	Cyan8802_0573	cce_4658
0.0964	0.0792	1.21717	RGRSB_0340	dihydroorotase	PCC8801_2202	Cyan8802_2264	cce_2627
0.0845	0.0878	0.962415	RGRSB_0341	hypothetical protein	PCC8801_1295	Cyan8802_1323	cce_4339
0.0628	0.0563	1.11545	RGRSB_0342	hypothetical protein	PCC8801_3723	Cyan8802_3776	cce_0658
0.0794	0.0717	1.10739	RGRSB_0344	inositol monophosphatase family protein	PCC8801_1470	Cyan8802_1497	cce_3293
0.0575	0.0329	1.74772	RGRSB_0350	aspartyl/glutamyl-tRNA amidotransferase subunit B	PCC8801_1161	Cyan8802_1188	cce_1674
0.0574	0.025	2.296	RGRSB_0352	5-methyltetrahydrofolate--homocysteine methyltransferase	PCC8801_2495	Cyan8802_3611	cce_0077
0.0586	0.0222	2.63964	RGRSB_0354	4-hydroxy-3-methylbut-2-en-1-yl diphosphate synthase	PCC8801_2798	Cyan8802_3302	cce_2312
0.0929	0.0727	1.27785	RGRSB_0355	30S ribosomal protein S20	PCC8801_1753	Cyan8802_1780	cce_3490
0.0878	0.0595	1.47563	RGRSB_0356	TatD-related deoxyribonuclease	PCC8801_1752	Cyan8802_1779	cce_3489
0.0131	0.0154	0.850649	RGRSB_0357	DNA-directed RNA polymerase subunit beta	PCC8801_1751	Cyan8802_1778	cce_3488
0.0623	0.0724	0.860497	RGRSB_0358	DNA-directed RNA polymerase subunit beta'	PCC8801_1750	Cyan8802_1777	cce_3487
0.0633	0.0176	3.59659	RGRSB_0359	two-component response regulator	PCC8801_1812	Cyan8802_1838	cce_4183
0.1112	0.4237	0.26245	RGRSB_0360	N6 adenine-specific DNA methyltransferase, D12 class	PCC8801_2739	Cyan8802_3363	cce_2327
0.035	0.3034	0.115359	RGRSB_0363	nitroreductase	PCC8801_0109	Cyan8802_0106	cce_2768	Absent from Epithemia turgida SB
0.0508	0.0296	1.71622	RGRSB_0364	tRNA uridine 5-carboxymethylaminomethyl modification protein GidA	PCC8801_2900	Cyan8802_3196	cce_2461
0.1133	0.0756	1.49868	RGRSB_0365	hypothetical protein	PCC8801_0193	Cyan8802_0188	cce_3966
0.043	0.0365	1.17808	RGRSB_0368	WD40-like beta-propeller protein	PCC8801_2755	Cyan8802_3347	cce_0739
0.1088	0.0573	1.89878	RGRSB_0369	WD40-like beta-propeller protein	PCC8801_3466	Cyan8802_2651	cce_0738
0.1161	0.0799	1.45307	RGRSB_0370	Ycf66 family protein	PCC8801_3467	Cyan8802_2650	cce_0737
0.1003	0.5634	0.178026	RGRSB_0371	citrate synthase	PCC8801_1377	Cyan8802_1408	cce_1900
0.0271	0.0169	1.60355	RGRSB_0372	GTP-binding protein LepA	PCC8801_2529	Cyan8802_3577	cce_4718
0.168	0.1054	1.59393	RGRSB_0373	hypothetical protein	PCC8801_1572	Cyan8802_1595	cce_1183
0.0491	0.055	0.892727	RGRSB_0374	stationary phase survival protein SurE	PCC8801_2128	Cyan8802_2176	cce_2598	Absent from Epithemia turgida SB
0.0544	0.0168	3.2381	RGRSB_0376	dihydrolipoamide dehydrogenase	PCC8801_3920	Cyan8802_3968	cce_0735
0.087	0.0834	1.04317	RGRSB_0377	arogenate dehydrogenase	PCC8801_0596	Cyan8802_0611	cce_4463
0.0507	0.0559	0.906977	RGRSB_0378	Na+/H+ antiporter	PCC8801_0593	Cyan8802_0608	cce_2468
0.0999	0.0918	1.08824	RGRSB_0379	N-acetylmuramoyl-L-alanine amidase	PCC8801_0589	Cyan8802_0604	cce_2467
0.068	0.0573	1.18674	RGRSB_0380	glutamate racemase	PCC8801_0588	Cyan8802_0603	cce_2466
0.0384	0.0307	1.25081	RGRSB_0382	solanesyl diphosphate synthase	PCC8801_0374	Cyan8802_0383	cce_2465
0.1454	0.1144	1.27098	RGRSB_0383	heat shock protein	PCC8801_0491	Cyan8802_0506	cce_4005
0.1093	0.0422	2.59005	RGRSB_0386	NADH dehydrogenase subunit M	PCC8801_0521	Cyan8802_0538	cce_1849
0.0843	0.0617	1.36629	RGRSB_0387	hypothetical protein	PCC8801_2642	Cyan8802_3461	cce_2637	Absent from Epithemia turgida SB
0.0644	0.056	1.15	RGRSB_0388	exonuclease SbcD	PCC8801_2085	Cyan8802_2129	cce_4575
0.0659	0.0445	1.4809	RGRSB_0389	penicillin-binding protein 1A	PCC8801_0220	Cyan8802_0217	cce_2453
0.1389	0.0918	1.51307	RGRSB_0390	homoserine kinase	PCC8801_1871	Cyan8802_1897	cce_0510
0.0656	0.0802	0.817955	RGRSB_0391	protease	PCC8801_2877	Cyan8802_3219	cce_2982
0.0693	0.0487	1.423	RGRSB_0392	two-component sensor histidine kinase	PCC8801_0482	Cyan8802_0495	cce_0297
0.0924	0.087	1.06207	RGRSB_0393	hypothetical protein	PCC8801_0483	Cyan8802_0496	cce_3721
0.0855	0.0081	10.5556	RGRSB_0394	hypothetical protein	PCC8801_0685	Cyan8802_0713	cce_0283
0.0943	0.0536	1.75933	RGRSB_0395	ssDNA-specific exonuclease RecJ	PCC8801_1279	Cyan8802_1308	cce_0484
0.0829	0.0613	1.35237	RGRSB_0396	hypothetical protein	PCC8801_1254	Cyan8802_1285	cce_1854
0.136	0.0472	2.88136	RGRSB_0397	hypothetical protein	PCC8801_1253	Cyan8802_1284	cce_1855
0.134	0.0703	1.90612	RGRSB_0398	hypothetical protein	PCC8801_1252	Cyan8802_1283	cce_1856
0.1455	0.0919	1.58324	RGRSB_0401	hypothetical protein	PCC8801_1142	Cyan8802_1172	cce_2571
0.1094	0.088	1.24318	RGRSB_0402	Thf1-like protein	PCC8801_1143	Cyan8802_1173	cce_0441
0.2179	0.2226	0.978886	RGRSB_0403	hypothetical protein	PCC8801_4292	Cyan8802_4352	cce_3639
0.0707	0.0262	2.69847	RGRSB_0404	ammonium transport protein	PCC8801_3674	Cyan8802_3728	cce_1619
0.1907	0.1487	1.28245	RGRSB_0405	hypothetical protein	PCC8801_3390	Cyan8802_2723	cce_2278	Absent from Epithemia turgida SB
0.0431	0.0636	0.677673	RGRSB_0406	glycine cleavage system protein H	PCC8801_1269	Cyan8802_1300	cce_2643
0.1363	0.0698	1.95272	RGRSB_0408	S-layer protein	PCC8801_2327	Cyan8802_2378	cce_0056
0.0501	0.0773	0.648124	RGRSB_0409	RNA-binding protein	PCC8801_4264	Cyan8802_4324	cce_0102
0.0539	0.0213	2.53052	RGRSB_0410	ribose-5-phosphate isomerase A	PCC8801_4263	Cyan8802_4323	cce_0103
0.0591	0.0139	4.2518	RGRSB_0412	(dimethylallyl)adenosine tRNA methylthiotransferase	PCC8801_3288	Cyan8802_2835	cce_2810
0.0383	0.1698	0.225559	RGRSB_0413	hypothetical protein	PCC8801_2666	Cyan8802_3438	cce_1678
0.1275	0.1257	1.01432	RGRSB_0414	hypothetical protein	PCC8801_2664	Cyan8802_3440	cce_1677
0.1065	0.0642	1.65888	RGRSB_0415	formamidopyrimidine-DNA glycosylase	PCC8801_0132	Cyan8802_0129	cce_4324
0.086	0.0326	2.63804	RGRSB_0416	ATP synthase subunit 1	PCC8801_2714	Cyan8802_3389	cce_4482
0.0211	0.0198	1.06566	RGRSB_0417	F0F1 ATP synthase subunit A	PCC8801_2715	Cyan8802_3388	cce_4483
0.006	0	incalculable	RGRSB_0418	F0F1 ATP synthase subunit C	PCC8801_2716	Cyan8802_3387	cce_4484
0.0727	0.0393	1.84987	RGRSB_0419	F0F1 ATP synthase subunit B'	PCC8801_2717	Cyan8802_3386	cce_4485
0.0756	0.0423	1.78723	RGRSB_0420	F0F1 ATP synthase subunit B	PCC8801_2718	Cyan8802_3385	cce_4486
0.1024	0.0506	2.02372	RGRSB_0421	F0F1 ATP synthase subunit delta	PCC8801_2719	Cyan8802_3384	cce_4487
0.0248	0.0149	1.66443	RGRSB_0422	F0F1 ATP synthase subunit alpha	PCC8801_2720	Cyan8802_3383	cce_4488
0.0419	0.0209	2.00478	RGRSB_0423	F0F1 ATP synthase subunit gamma	PCC8801_2721	Cyan8802_3382	cce_4489
0.075	0.0443	1.693	RGRSB_0425	deoxyribose-phosphate aldolase	PCC8801_3526	Cyan8802_2591	cce_3026
0.1051	0.0731	1.43776	RGRSB_0426	DNA repair protein RecO	PCC8801_3527	Cyan8802_2590	cce_4546
0.0507	0.0534	0.949438	RGRSB_0427	major facilitator superfamily protein	PCC8801_3528	Cyan8802_2589	cce_0468
0.0464	0.0126	3.68254	RGRSB_0428	magnesium chelatase subunit H	PCC8801_4320	Cyan8802_4382	cce_4358	Absent from Epithemia turgida SB
0.0898	0.0605	1.4843	RGRSB_0429	branched-chain alpha-keto acid dehydrogenase subunit E2	PCC8801_1231	Cyan8802_1261	cce_2750
0.163	0.0847	1.92444	RGRSB_0430	hypothetical protein	PCC8801_1314	Cyan8802_1342	cce_1967
0.1097	0.0464	2.36422	RGRSB_0431	hypothetical protein	PCC8801_1315	Cyan8802_1343	cce_1966
0.0532	0.0343	1.55102	RGRSB_0432	bifunctional phosphoribosylaminoimidazolecarboxamide formyltransferase/IMP cyclohydrolase	PCC8801_1316	Cyan8802_1344	cce_4354
0.0982	0.054	1.81852	RGRSB_0433	penicillin-binding protein 1B	PCC8801_1919	Cyan8802_1945	cce_4147
0.0332	0.0222	1.4955	RGRSB_0435	cysteine synthase A	PCC8801_0433	Cyan8802_0444	cce_1473
0.0779	0.0569	1.36907	RGRSB_0436	phosphoribosylformylglycinamidine synthase I	PCC8801_4136	Cyan8802_4176	cce_2883
0.0752	0.0643	1.16952	RGRSB_0437	phosphoribosylformylglycinamidine synthase subunit PurS	PCC8801_4135	Cyan8802_4175	cce_2882
0.0986	0.0809	1.21879	RGRSB_0438	peptidase M50	PCC8801_2814	Cyan8802_3285	cce_0017
0.1627	0.07	2.32429	RGRSB_0439	hypothetical protein	PCC8801_2813	Cyan8802_3287	cce_0018	Absent from Epithemia turgida SB
0.0834	0.0382	2.18325	RGRSB_0440	NHL repeat containing protein	PCC8801_0113	Cyan8802_0109	cce_2897
0.0302	0.028	1.07857	RGRSB_0444	transcriptional regulator, AbrB family	PCC8801_0396	Cyan8802_0405	cce_3242
0.1437	0.1107	1.2981	RGRSB_0445	abortive infection protein	PCC8801_0397	Cyan8802_0406	cce_3240
0.0511	0.0087	5.87356	RGRSB_0447	hypothetical protein	PCC8801_4152	Cyan8802_4192	cce_3965
0.0455	0.0433	1.05081	RGRSB_0448	pyruvate dehydrogenase E1 component alpha subunit	PCC8801_4151	Cyan8802_4191	cce_0292
0.1664	0.1692	0.983452	RGRSB_0449	molecular chaperone DnaJ	PCC8801_3250	Cyan8802_2871	cce_0291
0	0	incalculable	RGRSB_0450	30S ribosomal protein S21	PCC8801_3249	Cyan8802_2872	cce_0290
0.1172	0.063	1.86032	RGRSB_0451	translation initiation factor Sui1	PCC8801_3154	Cyan8802_2964	cce_4286
0.0879	0.0986	0.891481	RGRSB_0453	cytosine deaminase	PCC8801_1952	Cyan8802_1979	cce_3593	Absent from Epithemia turgida SB
0.0796	0.0321	2.47975	RGRSB_0454	histidinol phosphate aminotransferase	PCC8801_1472	Cyan8802_1499	cce_3292
0.0508	0.0237	2.14346	RGRSB_0455	heat shock protein 90	PCC8801_2614	Cyan8802_3489	cce_2925
0.0627	0.0416	1.50721	RGRSB_0457	tRNA-dihydrouridine synthase A	PCC8801_1700	Cyan8802_1725	cce_3017
0.036	0.0314	1.1465	RGRSB_0459	50S ribosomal protein L3	PCC8801_0252	Cyan8802_0249	cce_4013
0.0652	0.0429	1.51981	RGRSB_0460	50S ribosomal protein L4	PCC8801_0251	Cyan8802_0248	cce_4015
0.0899	0.0649	1.38521	RGRSB_0461	50S ribosomal protein L23	PCC8801_0250	Cyan8802_0247	cce_4016
0.0308	0.0276	1.11594	RGRSB_0462	50S ribosomal protein L2	PCC8801_0249	Cyan8802_0246	cce_4017
0.0275	0.0177	1.55367	RGRSB_0463	30S ribosomal protein S19	PCC8801_0248	Cyan8802_0245	cce_4018
0.0511	0.0234	2.18376	RGRSB_0464	50S ribosomal protein L22	PCC8801_0247	Cyan8802_0244	cce_4019
0.0298	0.0422	0.706161	RGRSB_0465	30S ribosomal protein S3	PCC8801_0246	Cyan8802_0243	cce_4020
0.0183	0.0228	0.802632	RGRSB_0466	50S ribosomal protein L16	PCC8801_0245	Cyan8802_0242	cce_4021
0.1243	0.1185	1.04895	RGRSB_0467	50S ribosomal protein L29	PCC8801_0244	Cyan8802_0241	cce_4022
0.0287	0.0108	2.65741	RGRSB_0468	30S ribosomal protein S17	PCC8801_0243	Cyan8802_0240	cce_4023
0.0317	0.0108	2.93519	RGRSB_0469	50S ribosomal protein L14	PCC8801_0242	Cyan8802_0239	cce_4024
0.0393	0.0309	1.27184	RGRSB_0470	50S ribosomal protein L24	PCC8801_0241	Cyan8802_0238	cce_4025
0.0169	0.025	0.676	RGRSB_0471	50S ribosomal protein L5	PCC8801_0240	Cyan8802_0237	cce_4027
0.021	0.0138	1.52174	RGRSB_0472	30S ribosomal protein S8	PCC8801_0239	Cyan8802_0236	cce_4028
0.0642	0.0427	1.50351	RGRSB_0473	50S ribosomal protein L6	PCC8801_0238	Cyan8802_0235	cce_4029
0.0701	0.0469	1.49467	RGRSB_0474	50S ribosomal protein L18	PCC8801_0237	Cyan8802_0234	cce_4030
0.0228	0.0081	2.81481	RGRSB_0475	30S ribosomal protein S5	PCC8801_0236	Cyan8802_0233	cce_4031
0.0508	0.0487	1.04312	RGRSB_0476	50S ribosomal protein L15	PCC8801_0235	Cyan8802_0232	cce_4032
0.0154	0.0314	0.490446	RGRSB_0477	preprotein translocase subunit SecY	PCC8801_0234	Cyan8802_0231	cce_4033
0.0678	0.0987	0.68693	RGRSB_0478	adenylate kinase	PCC8801_0233	Cyan8802_0230	cce_4034
0.0183	0.0185	0.989189	RGRSB_0479	translation initiation factor IF-1	PCC8801_0232	Cyan8802_0229	cce_4035
0.0158	0.0332	0.475904	RGRSB_0480	50S ribosomal protein L36	PCC8801_0231	Cyan8802_0228	cce_4036
0.0149	0.0077	1.93506	RGRSB_0481	30S ribosomal protein S13	PCC8801_0230	Cyan8802_0227	cce_4037
0.0089	0.0047	1.89362	RGRSB_0482	ribosomal protein S11	PCC8801_0229	Cyan8802_0226	cce_4038
0.0311	0.025	1.244	RGRSB_0483	DNA-directed RNA polymerase subunit alpha	PCC8801_0228	Cyan8802_0225	cce_4039
0.0228	0.0474	0.481013	RGRSB_0484	50S ribosomal protein L17	PCC8801_0227	Cyan8802_0224	cce_4040
0.1003	0.076	1.31974	RGRSB_0485	tRNA pseudouridine synthase A	PCC8801_0226	Cyan8802_0223	cce_4041
0.0622	0.0598	1.04013	RGRSB_0486	50S ribosomal protein L13	PCC8801_0225	Cyan8802_0222	cce_4042
0.0248	0.0204	1.21569	RGRSB_0487	30S ribosomal protein S9	PCC8801_0224	Cyan8802_0221	cce_4043
0.0649	0.0482	1.34647	RGRSB_0488	50S ribosomal protein L31	PCC8801_0223	Cyan8802_0220	cce_4044
0.0332	0.0275	1.20727	RGRSB_0489	peptide chain release factor 1	PCC8801_0208	Cyan8802_0204	cce_4045
0.041	0.0249	1.64659	RGRSB_0492	DNA polymerase III subunit alpha	PCC8801_2428	Cyan8802_3682	cce_4077
0.0887	0.0419	2.11695	RGRSB_0493	phosphoadenosine phosphosulfate reductase	PCC8801_0262	Cyan8802_0260	cce_0258
0.0281	0.0065	4.32308	RGRSB_0494	uridylate kinase	PCC8801_2559	Cyan8802_3547	cce_3591
0.0485	0.0133	3.64662	RGRSB_0495	ribosome recycling factor	PCC8801_2560	Cyan8802_3546	cce_3592
0.0713	0.0011	64.8182	RGRSB_0496	UPF YGGT-containing protein	PCC8801_2521	Cyan8802_3585	cce_0072
0.0732	0.0651	1.12442	RGRSB_0497	hypothetical protein	PCC8801_3386	Cyan8802_2727	cce_1724
0.1102	0.0557	1.97846	RGRSB_0498	lipid-A-disaccharide synthase	PCC8801_3384	Cyan8802_2729	cce_3390
0.048	0.0745	0.644295	RGRSB_0499	hypothetical protein	PCC8801_3383	Cyan8802_2730	cce_1053
0.078	0.0329	2.37082	RGRSB_0500	N-acyl-L-amino acid amidohydrolase	PCC8801_4368	Cyan8802_4430	cce_1897
0.0593	0.1203	0.492934	RGRSB_0501	hypothetical protein	PCC8801_4366	Cyan8802_4428	cce_0911
0.1064	0.0638	1.66771	RGRSB_0502	phospho-N-acetylmuramoyl-pentapeptide-transferase	PCC8801_4365	Cyan8802_4427	cce_0912
0.0719	0.0498	1.44378	RGRSB_0503	hemolysin A	PCC8801_4361	Cyan8802_4423	cce_0914
0.0483	0.0057	8.47368	RGRSB_0504	protochlorophyllide reductase iron-sulfur ATP-binding protein	PCC8801_0791	Cyan8802_0819	cce_4532	Absent from Epithemia turgida SB
0.0326	0.0161	2.02484	RGRSB_0505	light-independent protochlorophyllide reductase subunit N	PCC8801_0789	Cyan8802_0817	cce_4534	Absent from Epithemia turgida SB
0.0827	0.0565	1.46372	RGRSB_0506	sporulation protein	PCC8801_1362	Cyan8802_1392	cce_0183
0.0902	0.0706	1.27762	RGRSB_0507	DNA gyrase subunit A	PCC8801_1360	Cyan8802_1390	cce_4541
0.0658	0.075	0.877333	RGRSB_0508	glycogen debranching protein	PCC8801_0647	Cyan8802_0667	cce_3465
0.0405	0.0359	1.12813	RGRSB_0509	putative Fe-S metabolism associated SufE	PCC8801_0867	Cyan8802_0893	cce_2328
0.0516	0.0262	1.96947	RGRSB_0510	hypothetical protein	PCC8801_4044	Cyan8802_4081	cce_0203	Absent from Epithemia turgida SB
0.087	0.0504	1.72619	RGRSB_0511	NifS-like class-V aminotransferase, cysteine desulfurase	PCC8801_4043	Cyan8802_4080	cce_0202
0.0668	0.0608	1.09868	RGRSB_0512	rfrA pentapeptide repeat-containing protein	PCC8801_3366	Cyan8802_2745	cce_1545
0.1167	0.0606	1.92574	RGRSB_0513	hypothetical protein	PCC8801_1451	Cyan8802_1477	cce_4345
0.1023	0.0571	1.79159	RGRSB_0514	hypothetical protein	PCC8801_1450	Cyan8802_1476	cce_4126
0.0826	0.0919	0.898803	RGRSB_0516	phosphate ABC transporter substrate-binding protein	PCC8801_3296	Cyan8802_2827	cce_0886
0.0638	0.0395	1.61519	RGRSB_0517	phosphate ABC transporter permease	PCC8801_3294	Cyan8802_2829	cce_0885
0.0531	0.0394	1.34772	RGRSB_0518	phosphate ABC transporter permease	PCC8801_3293	Cyan8802_2830	cce_0884
0.0694	0.0389	1.78406	RGRSB_0519	phosphate ABC transporter ATP-binding protein	PCC8801_3292	Cyan8802_2831	cce_5189
0.0396	0.0284	1.39437	RGRSB_0520	phosphate ABC transporter ATP-binding protein	PCC8801_3291	Cyan8802_2832	cce_0882
0.0788	0.0725	1.0869	RGRSB_0521	Nicotinate-nucleotide-dimethylbenzimidazole phosphoribosyltransferase	PCC8801_3324	Cyan8802_2793	cce_1085	Absent from Epithemia turgida SB
0.1117	0.0496	2.25202	RGRSB_0522	hypothetical protein	PCC8801_0891	Cyan8802_0917	cce_1422
0.2111	0.1831	1.15292	RGRSB_0523	hypothetical protein	PCC8801_0889	Cyan8802_0915	cce_1424
0.0388	0.0402	0.965174	RGRSB_0524	DNA repair protein RadA	PCC8801_2303	Cyan8802_2354	cce_4001
0.016	0.0056	2.85714	RGRSB_0525	two-component response regulator	PCC8801_2302	Cyan8802_2353	cce_4002
0.0934	0.0573	1.63002	RGRSB_0526	cobalt-precorrin-6A synthase	PCC8801_2363	Cyan8802_2413	cce_1981	Absent from Epithemia turgida SB
0.1235	0.0498	2.47992	RGRSB_0527	rhodanese	PCC8801_2362	Cyan8802_2412	cce_1980
0.1159	0.0749	1.5474	RGRSB_0528	hypothetical protein	PCC8801_2347	Cyan8802_2397	cce_3749
0.0705	0.0478	1.4749	RGRSB_0529	hypothetical protein	PCC8801_2348	Cyan8802_2398	cce_3748
0.4003	0.1979	2.02274	RGRSB_0530	hypothetical protein	PCC8801_2673	Cyan8802_3431	cce_1369
0.174	0.1815	0.958678	RGRSB_0531	hypothetical protein	PCC8801_2674	Cyan8802_3430	cce_1368
0.0193	0.0208	0.927885	RGRSB_0532	molecular chaperone DnaK	PCC8801_4045	Cyan8802_4082	cce_2003
0.114	0.1161	0.981912	RGRSB_0533	MFS superfamily transporter	PCC8801_3129	Cyan8802_2991	cce_1333
0.061	0.0667	0.914543	RGRSB_0534	group 1 glycosyl transferase	PCC8801_2385	Cyan8802_2436	cce_4654
0.0523	0.0303	1.72607	RGRSB_0536	seryl-tRNA synthetase	PCC8801_3186	Cyan8802_2932	cce_0927
0.0846	0.064	1.32187	RGRSB_0537	hypothetical protein	PCC8801_3396	Cyan8802_2717	cce_2333
0.0644	0.0353	1.82436	RGRSB_0538	(3R)-hydroxymyristoyl-ACP dehydratase	PCC8801_1948	Cyan8802_1975	cce_2696
0.0927	0.2359	0.392963	RGRSB_0539	Mg2+ transporter	PCC8801_1642	Cyan8802_1669	cce_2697
0.036	0.0038	9.47368	RGRSB_0540	acetolactate synthase 3 regulatory subunit	PCC8801_2457	Cyan8802_3652	cce_0628
0.1288	0.0655	1.96641	RGRSB_0541	hypothetical protein	PCC8801_0955	Cyan8802_0982	cce_2481
0.0925	0.0711	1.30098	RGRSB_0542	hypothetical protein	PCC8801_2456	Cyan8802_3653	cce_0118
0.0556	0.0795	0.699371	RGRSB_0543	hypothetical protein	PCC8801_0711	Cyan8802_0740	cce_2723
0.0528	0.0672	0.785714	RGRSB_0544	putative 2-hydroxyhepta-2,4-diene-1,7-dioate isomerase	PCC8801_0712	Cyan8802_0741	cce_2724
0.0895	0.0935	0.957219	RGRSB_0545	30S ribosomal protein S6	PCC8801_0713	Cyan8802_0742	cce_2725
0.0351	0.0219	1.60274	RGRSB_0546	hypothetical protein	PCC8801_0714	Cyan8802_0743	cce_0262
0.116	0.0657	1.7656	RGRSB_0547	3-dehydroquinate dehydratase	PCC8801_0715	Cyan8802_0744	cce_0263
0.0763	0.0357	2.13725	RGRSB_0548	UDP-3-O-(3-hydroxymyristoyl) glucosamine N-acyltransferase	PCC8801_1516	Cyan8802_1543	cce_2207
0.0599	0.0799	0.749687	RGRSB_0549	ferredoxin thioredoxin reductase, variable chain	PCC8801_0997	Cyan8802_1026	cce_3154
0.0703	0.036	1.95278	RGRSB_0550	dTDP-glucose 4,6-dehydratase	PCC8801_0481	Cyan8802_0494	cce_0619	Absent from Epithemia turgida SB
0.1887	0.1103	1.71079	RGRSB_0553	4'-phosphopantetheinyl transferase	PCC8801_0477	Cyan8802_0491	cce_2547
0.0342	0.0513	0.666667	RGRSB_0555	aspartate carbamoyltransferase catalytic subunit	PCC8801_3160	Cyan8802_2958	cce_4693
0.1192	0.1424	0.837079	RGRSB_0556	hypothetical protein	PCC8801_3159	Cyan8802_2959	cce_4694
0.0823	0.0626	1.3147	RGRSB_0558	type 2 NADH dehydrogenase	PCC8801_0681	Cyan8802_0708	cce_0154
0.0409	0.0151	2.70861	RGRSB_0559	hypothetical protein	PCC8801_0784	Cyan8802_0811	cce_2408
0.0388	0.0574	0.675958	RGRSB_0561	VIC family potassium channel protein	PCC8801_0361	Cyan8802_0368	cce_1565
0.063	0.0473	1.33192	RGRSB_0562	glycerol dehydrogenase	PCC8801_0088	Cyan8802_0085	cce_1310
0.0354	0.0399	0.887218	RGRSB_0563	hypothetical protein	PCC8801_0090	Cyan8802_0087	cce_4220
0.0762	0.0333	2.28829	RGRSB_0564	phosphoglycerate kinase	PCC8801_4355	Cyan8802_4417	cce_4219
0.0946	0.1256	0.753185	RGRSB_0565	plastocyanin	PCC8801_2240	Cyan8802_2294	cce_0590
0.0565	0.0185	3.05405	RGRSB_0566	aspartate aminotransferase	PCC8801_2238	Cyan8802_2292	cce_3727
0.0761	0.0648	1.17438	RGRSB_0568	anhydro-N-acetylmuramic acid kinase	PCC8801_2235	Cyan8802_2289	cce_2824
0.0361	0.0131	2.75573	RGRSB_0569	phosphatidate cytidylyltransferase	PCC8801_2232	Cyan8802_2286	cce_4267
0.0378	0.0251	1.50598	RGRSB_0570	precorrin-6B methylase	PCC8801_2154	Cyan8802_2216	cce_4268
0.0311	0.0264	1.17803	RGRSB_0571	queuine tRNA-ribosyltransferase	PCC8801_2795	Cyan8802_3305	cce_0159
0.0707	0.1489	0.474815	RGRSB_0573	S-layer protein	PCC8801_4184	Cyan8802_4223	cce_3518
0.0992	0.0344	2.88372	RGRSB_0574	phosphate uptake regulator	PCC8801_2550	Cyan8802_3556	cce_3519
0.1014	0.0448	2.26339	RGRSB_0575	methionine aminopeptidase	PCC8801_1125	Cyan8802_1154	cce_1586	Absent from Epithemia turgida SB
0.0394	0.0417	0.944844	RGRSB_0576	ferredoxin-NADP oxidoreductase	PCC8801_2543	Cyan8802_3563	cce_0994
0.1374	0.0779	1.7638	RGRSB_0578	hypothetical protein	PCC8801_1293	Cyan8802_1320	cce_4491
0.1317	0.0503	2.61829	RGRSB_0579	nucleoside triphosphate pyrophosphohydrolase	PCC8801_0199	Cyan8802_0194	cce_3883	Absent from Epithemia turgida SB
0.1013	0.0761	1.33114	RGRSB_0580	signal peptidase I	PCC8801_0200	Cyan8802_0195	cce_3882
0.0808	0.0581	1.39071	RGRSB_0581	hydrogenase accessory protein	PCC8801_0427	Cyan8802_0438	cce_2903
0.0993	0.0403	2.46402	RGRSB_0582	hydrogenase expression/synthesis	PCC8801_0426	Cyan8802_0437	cce_2902
0.1052	0.0817	1.28764	RGRSB_0583	putative AB-hydrolase YheT	PCC8801_1935	Cyan8802_1962	cce_1154	Absent from Epithemia turgida SB
0.0108	0.0208	0.519231	RGRSB_0584	two-component response regulator	PCC8801_1936	Cyan8802_1963	cce_0298
0.0963	0.0795	1.21132	RGRSB_0585	DNA mismatch repair protein	PCC8801_1937	Cyan8802_1964	cce_0299
0.0297	0.0336	0.883929	RGRSB_0586	polynucleotide phosphorylase/polyadenylase	PCC8801_0258	Cyan8802_0256	cce_0623
0.1364	0.1274	1.07064	RGRSB_0587	hypothetical protein	PCC8801_0259	Cyan8802_0257	cce_0622
0.071	0.103	0.68932	RGRSB_0588	hypothetical protein	PCC8801_3056	Cyan8802_3065	cce_0333
0.1731	0.0783	2.21073	RGRSB_0589	hypothetical protein	PCC8801_3055	Cyan8802_3066	cce_3329
0.0412	0.0187	2.20321	RGRSB_0590	hypothetical protein	PCC8801_3054	Cyan8802_3067	cce_3328
0.1685	0.1017	1.65683	RGRSB_0591	two-component sensor histidine kinase	PCC8801_3053	Cyan8802_3068	cce_3327
0.0539	0.0123	4.38211	RGRSB_0592	putative GTP cyclohydrolase I	PCC8801_3009	Cyan8802_3110	cce_3326
0.0901	0.0566	1.59187	RGRSB_0596	c-type cytochrome biogenesis protein	PCC8801_4081	Cyan8802_4120	cce_4131
0.0885	0.0645	1.37209	RGRSB_0597	c-type cytochrome biogenesis protein	PCC8801_0535	Cyan8802_0552	cce_4132
0.1061	0.0735	1.44354	RGRSB_0598	hypothetical protein	PCC8801_1624	Cyan8802_1651	cce_1106
0.0508	0.0356	1.42697	RGRSB_0599	valyl-tRNA synthetase	PCC8801_0678	Cyan8802_0705	cce_4258
0.0905	0.1166	0.776158	RGRSB_0600	hypothetical protein	PCC8801_1101	Cyan8802_1128	cce_0425
0.0687	0.0559	1.22898	RGRSB_0601	phosphoribosylglycinamide formyltransferase	PCC8801_1102	Cyan8802_1129	cce_0426
0.1164	0.0686	1.69679	RGRSB_0602	oxygenase	PCC8801_1103	Cyan8802_1130	cce_0427
0.0651	0.0492	1.32317	RGRSB_0603	putative chromosome segregation and condensation protein ScpB	PCC8801_1105	Cyan8802_1132	cce_0429	Absent from Epithemia turgida SB
0.1028	0.085	1.20941	RGRSB_0604	cytochrome c class I	PCC8801_2103	Cyan8802_2147	cce_3264
0.0886	0.0427	2.07494	RGRSB_0606	glycosyl transferase family protein	PCC8801_0599	Cyan8802_0614	cce_3237
0.086	0.0634	1.35647	RGRSB_0607	bifunctional sterol desaturase/short chain dehydrogenase	PCC8801_0598	Cyan8802_0613	cce_1989
0.0704	0.0463	1.52052	RGRSB_0608	ABC transporter ATP-binding protein	PCC8801_2902	Cyan8802_3194	cce_0342
0.0642	0.0323	1.98762	RGRSB_0609	hypothetical protein	PCC8801_2903	Cyan8802_3193	cce_2127
0.0279	0.047	0.593617	RGRSB_0611	putative biopolymer transport protein	PCC8801_3262	Cyan8802_2859	cce_1116
0.098	0.094	1.04255	RGRSB_0612	biopolymer transport protein	PCC8801_3261	Cyan8802_2860	cce_1115
0.1406	0.1346	1.04458	RGRSB_0613	hypothetical protein	PCC8801_3260	Cyan8802_2861	cce_1114
0.1439	0.117	1.22991	RGRSB_0614	periplasmic polyamine-binding protein of ABC transporter	PCC8801_3259	Cyan8802_2862	cce_1113
0.1134	0.1253	0.905028	RGRSB_0615	hypothetical protein	PCC8801_1730	Cyan8802_1754	cce_0746
0.081	0.0521	1.5547	RGRSB_0616	mannose-6-phosphate isomerase	PCC8801_1114	Cyan8802_1143	cce_2771
0.0793	0.0596	1.33054	RGRSB_0617	dehydrogenase (flavoprotein)-like protein	PCC8801_1030	Cyan8802_1059	cce_3426
0.0427	0.0351	1.21652	RGRSB_0618	hypothetical protein	PCC8801_1029	Cyan8802_1058	cce_3427
0.0899	0.0913	0.984666	RGRSB_0619	bifunctional uroporphyrin-III C-methyltransferase/uroporphyrinogen-III synthase	PCC8801_1028	Cyan8802_1057	cce_2117
0.0485	0.0261	1.85824	RGRSB_0620	glycine dehydrogenase	PCC8801_3557	Cyan8802_2557	cce_2609
0.0458	0.0309	1.4822	RGRSB_0621	excinuclease ABC subunit B	PCC8801_3669	Cyan8802_3723	cce_2046
0.0375	0.0205	1.82927	RGRSB_0622	mannose-1-phosphate guanyltransferase	PCC8801_0925	Cyan8802_0952	cce_0336
0.1124	0.066	1.70303	RGRSB_0623	putative chromosome segregation and condensation protein ScpA	PCC8801_0924	Cyan8802_0951	cce_0335	Absent from Epithemia turgida SB
0.0671	0.0611	1.0982	RGRSB_0624	putative L-cysteine/cystine lyase	PCC8801_0778	Cyan8802_0805	cce_2607	Absent from Epithemia turgida SB
0.1065	0.0526	2.02471	RGRSB_0625	recombinase B	PCC8801_2870	Cyan8802_3226	cce_3671
0.0898	0.043	2.08837	RGRSB_0626	hypothetical protein	PCC8801_0833	Cyan8802_0861	cce_3670
0.0443	0.0388	1.14175	RGRSB_0629	hypothetical protein	PCC8801_2195	Cyan8802_2257	cce_0256
0.0304	0.0411	0.739659	RGRSB_0630	hypothetical protein	PCC8801_2194	Cyan8802_2256	cce_0255
0.0702	0.0216	3.25	RGRSB_0631	alanyl-tRNA synthetase	PCC8801_1423	Cyan8802_1452	cce_1722
0.0938	0.0931	1.00752	RGRSB_0633	hypothetical protein	PCC8801_4155	Cyan8802_4195	cce_3824
0.1322	0.0624	2.11859	RGRSB_0635	hypothetical protein	PCC8801_1277	Cyan8802_1306	cce_1746
0.1107	0.1142	0.969352	RGRSB_0638	hypothetical protein	PCC8801_3929	Cyan8802_3978	cce_3694
0.0226	0.028	0.807143	RGRSB_0640	hypothetical protein	PCC8801_4068	Cyan8802_4107	cce_4736
0.0785	0.013	6.03846	RGRSB_0643	hypothetical protein	PCC8801_3454	Cyan8802_2662	cce_4158
0.1845	0.1046	1.76386	RGRSB_0644	hypothetical protein	PCC8801_3455	Cyan8802_2661	cce_4157
0.0545	0.0376	1.44947	RGRSB_0645	carbamoyltransferase	PCC8801_3456	Cyan8802_2660	cce_4156
0.0186	0.0261	0.712644	RGRSB_0647	RNA polymerase sigma factor RpoD	PCC8801_0154	Cyan8802_0150	cce_0875
0.0498	0.0329	1.51368	RGRSB_0649	acid phosphatase/vanadium-dependent haloperoxidase-like protein	PCC8801_0155	Cyan8802_0151	cce_0876
0.0482	0.0274	1.75912	RGRSB_0650	geranylgeranyl pyrophosphate synthase	PCC8801_0156	Cyan8802_0152	cce_0877
0.1024	0.1204	0.850498	RGRSB_0652	TPR repeat-containing protein	PCC8801_3471	Cyan8802_2645	cce_2983
0.0398	0.018	2.21111	RGRSB_0654	dTDP-glucose 4,6-dehydratase	PCC8801_0893	Cyan8802_0919	cce_3422
0.0528	0.0175	3.01714	RGRSB_0655	UDP-glucose dehydrogenase	PCC8801_0894	Cyan8802_0920	cce_3423
0.1823	0.1119	1.62913	RGRSB_0657	peptidase M23B	PCC8801_1555	Cyan8802_1579	cce_3693
0.0495	0.043	1.15116	RGRSB_0659	RNA-metabolising metallo-beta-lactamase	PCC8801_2928	Cyan8802_3168	cce_0295
0.0635	0.0523	1.21415	RGRSB_0660	dihydrodipicolinate synthase	PCC8801_2927	Cyan8802_3169	cce_0294
0.0702	0.0448	1.56696	RGRSB_0661	aspartate-semialdehyde dehydrogenase	PCC8801_2926	Cyan8802_3170	cce_0293
0.1215	0.0863	1.40788	RGRSB_0662	trigger factor	PCC8801_2925	Cyan8802_3171	cce_2913
0.036	0.0168	2.14286	RGRSB_0663	ATP-dependent Clp protease proteolytic subunit	PCC8801_2924	Cyan8802_3172	cce_4439
0.0335	0.0184	1.82065	RGRSB_0664	ATP-dependent protease ATP-binding subunit ClpX	PCC8801_2923	Cyan8802_3173	cce_4438
0.1023	0.1314	0.778539	RGRSB_0666	putative 5-formyltetrahydrofolate cyclo-ligase	PCC8801_3715	Cyan8802_3767	cce_2949
0.1037	0.079	1.31266	RGRSB_0667	DNA polymerase III subunit delta	PCC8801_4181	Cyan8802_4220	cce_1671
0.0863	0.0885	0.975141	RGRSB_0668	hypothetical protein	PCC8801_4180	Cyan8802_4219	cce_1672
0.0933	0.0774	1.20543	RGRSB_0670	C-5 cytosine-specific DNA methylase	PCC8801_0989	Cyan8802_1018	cce_3993
0.0822	0.0337	2.43917	RGRSB_0671	exodeoxyribonuclease III	PCC8801_0988	Cyan8802_1017	cce_3992
0.0854	0.0538	1.58736	RGRSB_0672	carboxyl-terminal processing protease	PCC8801_0605	Cyan8802_0620	cce_3991
0.1179	0.0948	1.24367	RGRSB_0673	glycosyl transferase	PCC8801_3962	Cyan8802_4007	cce_3259
0.0555	0.0175	3.17143	RGRSB_0674	phytoene desaturase	PCC8801_0308	Cyan8802_0308	cce_3754
0.0831	0.0493	1.6856	RGRSB_0675	phytoene synthase	PCC8801_0309	Cyan8802_0309	cce_3755
0.1303	0.0875	1.48914	RGRSB_0677	hypothetical protein	PCC8801_4197	Cyan8802_4236	cce_2905
0.0662	0.0582	1.13746	RGRSB_0678	4-diphosphocytidyl-2-C-methyl-D-erythritol kinase	PCC8801_1003	Cyan8802_1032	cce_1317
0.0953	0.0627	1.51994	RGRSB_0680	N-acetyltransferase	PCC8801_1941	Cyan8802_1968	cce_3998
0.0914	0.0457	2	RGRSB_0681	Holliday junction resolvase-like protein	PCC8801_1942	Cyan8802_1969	cce_1480
0.0578	0.0318	1.81761	RGRSB_0682	aminopeptidase P	PCC8801_0134	Cyan8802_0131	cce_2895
0.1162	0.1008	1.15278	RGRSB_0683	hypothetical protein	PCC8801_0137	Cyan8802_0134	cce_4729
0.0413	0.056	0.7375	RGRSB_0684	putative permease YjgP/YjgQ	PCC8801_0138	Cyan8802_0135	cce_1246
0.0891	0.0648	1.375	RGRSB_0685	SDR family dehydrogenase/reductase	PCC8801_0140	Cyan8802_0137	cce_1245
0.0278	0.0185	1.5027	RGRSB_0686	ketol-acid reductoisomerase	PCC8801_0991	Cyan8802_1020	cce_2120
0.0745	0.0215	3.46512	RGRSB_0687	magnesium chelatase, ATPase subunit D	PCC8801_3505	Cyan8802_2611	cce_1074	Absent from Epithemia turgida SB
0.1714	0.0925	1.85297	RGRSB_0688	hypothetical protein	PCC8801_0621	Cyan8802_0637	cce_4570
0.1255	0.0972	1.29115	RGRSB_0690	hypothetical protein	PCC8801_2948	Cyan8802_3148	cce_0481
0.0563	0.068	0.827941	RGRSB_0691	Rare lipoprotein A	PCC8801_2949	Cyan8802_3147	cce_0480
0.0446	0.0337	1.32344	RGRSB_0692	glutamate-1-semialdehyde aminotransferase	PCC8801_2361	Cyan8802_2411	cce_0172
0.0499	0.0284	1.75704	RGRSB_0695	peptide transport system permease	PCC8801_1901	Cyan8802_1925	cce_3651
0.081	0.0734	1.10354	RGRSB_0696	hypothetical protein	PCC8801_4192	Cyan8802_4231	cce_3333	Absent from Epithemia turgida SB
0.0118	0.0137	0.861314	RGRSB_0698	cell division protein	PCC8801_0278	Cyan8802_0278	cce_3579
0.0846	0.0769	1.10013	RGRSB_0699	hypothetical protein	PCC8801_0719	Cyan8802_0748	cce_0201
0.1554	0.0679	2.28866	RGRSB_0700	transmembrane anti-sigma factor	PCC8801_0336	Cyan8802_0343	cce_4141
0.024	0.0334	0.718563	RGRSB_0701	RNA polymerase sigma factor RpoE	PCC8801_0335	Cyan8802_0342	cce_4142
0.0524	0.0501	1.04591	RGRSB_0703	hypothetical protein	PCC8801_0333	Cyan8802_0340	cce_1134
0.1072	0.0606	1.76898	RGRSB_0704	long-chain-fatty-acid CoA ligase	PCC8801_0332	Cyan8802_0339	cce_1133
0.043	0.0423	1.01655	RGRSB_0707	ribonuclease H	PCC8801_4372	Cyan8802_4434	cce_4390
0.0795	0.0667	1.1919	RGRSB_0708	ammonium/methylammonium permease	PCC8801_1229	Cyan8802_1259	cce_3261
0.0791	0.042	1.88333	RGRSB_0709	riboflavin biosynthesis protein	PCC8801_1230	Cyan8802_1260	cce_3260
0.043	0.0046	9.34783	RGRSB_0710	50S ribosomal protein L33	PCC8801_1670	Cyan8802_1688	cce_3348
0.0196	0.0261	0.750958	RGRSB_0711	30S ribosomal protein S18	PCC8801_1669	Cyan8802_1687	cce_3347
0.0449	0.0545	0.823853	RGRSB_0712	ribonuclease II	PCC8801_1668	Cyan8802_1686	cce_3346
0.1095	0.0749	1.46195	RGRSB_0713	hypothetical protein	PCC8801_4427	Cyan8802_4491	cce_1454
0.0452	0.0576	0.784722	RGRSB_0714	hypothetical protein	PCC8801_1959	Cyan8802_1986	cce_2199
0.0755	0.0324	2.33025	RGRSB_0716	porphobilinogen deaminase	PCC8801_2007	Cyan8802_2032	cce_4378
0.0422	0.0361	1.16898	RGRSB_0717	coproporphyrinogen III oxidase	PCC8801_1148	Cyan8802_1178	cce_3201
0.0555	0.0287	1.9338	RGRSB_0718	zeta-carotene desaturase	PCC8801_3430	Cyan8802_2686	cce_2779
0.0444	0.0193	2.30052	RGRSB_0719	putative involved in polyketide (linear poly-beta-ketones) synthesis	PCC8801_3431	Cyan8802_2685	cce_2778
0.0863	0.0678	1.27286	RGRSB_0720	thiamine-phosphate pyrophosphorylase	PCC8801_3432	Cyan8802_2684	cce_4686
0.0703	0.0865	0.812717	RGRSB_0721	thiamine biosynthesis protein ThiS	PCC8801_3433	Cyan8802_2683	cce_4685
0.0833	0.0541	1.53974	RGRSB_0722	O-methyltransferase family protein	PCC8801_3434	Cyan8802_2682	cce_4684
0.0525	0.0274	1.91606	RGRSB_0723	acetolactate synthase 3 catalytic subunit	PCC8801_0902	Cyan8802_0929	cce_4478
0.0932	0.0574	1.62369	RGRSB_0724	hypothetical protein	PCC8801_4166	Cyan8802_4205	cce_2825
0.0983	0.1008	0.975198	RGRSB_0725	UDP-N-acetyl-D-mannosaminuronic acid transferase	PCC8801_1827	Cyan8802_1853	cce_0374
0.0609	0.0628	0.969745	RGRSB_0727	aspartate aminotransferase	PCC8801_2331	Cyan8802_2382	cce_2693
0.074	0.0382	1.93717	RGRSB_0728	hypothetical protein	PCC8801_2332	Cyan8802_2383	cce_1330
0.0692	0.0572	1.20979	RGRSB_0729	extracellular solute-binding protein	PCC8801_2270	Cyan8802_2321	cce_3340
0.0571	0.031	1.84194	RGRSB_0730	ABC transporter permease	PCC8801_2266	Cyan8802_2317	cce_0991
0.0958	0.0874	1.09611	RGRSB_0731	N-(5'-phosphoribosyl)anthranilate isomerase	PCC8801_0457	Cyan8802_0470	cce_0998
0.1376	0.1155	1.19134	RGRSB_0733	abortive infection protein	PCC8801_2519	Cyan8802_3587	cce_2457
0.1249	0.1206	1.03566	RGRSB_0734	glycosyl transferase	PCC8801_2518	Cyan8802_3588	cce_2456
0.1275	0.1233	1.03406	RGRSB_0735	hypothetical protein	PCC8801_2517	Cyan8802_3589	cce_2455
0.0798	0.0388	2.0567	RGRSB_0736	phosphoglycerate mutase	PCC8801_2516	Cyan8802_3590	cce_2454
0.1044	0.0405	2.57778	RGRSB_0737	isopropylmalate isomerase small subunit	PCC8801_3761	Cyan8802_3810	cce_4582
0.0877	0.0701	1.25107	RGRSB_0738	putative 4Fe-4S cluster binding protein	PCC8801_2886	Cyan8802_3210	cce_0752
0.0582	0.0105	5.54286	RGRSB_0739	light-independent protochlorophyllide reductase subunit B	PCC8801_2892	Cyan8802_3204	cce_1954	Absent from Epithemia turgida SB
0.0939	0.0497	1.88934	RGRSB_0740	putative PUCC protein	PCC8801_1689	Cyan8802_1707	cce_1426	Absent from Epithemia turgida SB
0.0614	0.0496	1.2379	RGRSB_0741	signal peptidase I	PCC8801_4420	Cyan8802_4484	cce_3621
0.0596	0.0425	1.40235	RGRSB_0742	dihydroorotase	PCC8801_4419	Cyan8802_4483	cce_3620
0.0782	0.0509	1.53635	RGRSB_0744	hypothetical protein	PCC8801_0398	Cyan8802_0408	cce_2569
0.0451	0.051	0.884314	RGRSB_0745	phosphoenolpyruvate carboxylase	PCC8801_3469	Cyan8802_2647	cce_3822
0.1257	0.0869	1.44649	RGRSB_0747	DNA polymerase III subunits gamma and tau	PCC8801_2074	Cyan8802_2118	cce_2531
0.0565	0.0532	1.06203	RGRSB_0748	hypothetical protein	PCC8801_2076	Cyan8802_2120	cce_2527	Absent from Epithemia turgida SB
0.0525	0.0534	0.983146	RGRSB_0750	integral membrane protein interacts with FtsH	PCC8801_0671	Cyan8802_0690	cce_3584
0.1249	0.0461	2.70933	RGRSB_0751	hypothetical protein	PCC8801_0673	Cyan8802_0692	cce_3582
0.1013	0.0704	1.43892	RGRSB_0752	hypothetical protein	PCC8801_0675	Cyan8802_0694	cce_3580
0.0451	0.0424	1.06368	RGRSB_0755	peptide chain release factor 2	PCC8801_3422	Cyan8802_2694	cce_4187
0.0853	0.0785	1.08662	RGRSB_0756	hypothetical protein	PCC8801_1911	Cyan8802_1934	cce_0340
0.0342	0.0345	0.991304	RGRSB_0757	50S ribosomal protein L28	PCC8801_2765	Cyan8802_3337	cce_0136
0.1023	0.0632	1.61867	RGRSB_0758	mannose-1-phosphate guanylyltransferase	PCC8801_2766	Cyan8802_3336	cce_2253
0.0431	0.0331	1.30211	RGRSB_0759	ABC transporter	PCC8801_2767	Cyan8802_3335	cce_2252	Absent from Epithemia turgida SB
0.1099	0.0725	1.51586	RGRSB_0760	metallophosphoesterase	PCC8801_4300	Cyan8802_4358	cce_1080
0.1452	0.0905	1.60442	RGRSB_0762	molecular chaperone DnaJ	PCC8801_3800	Cyan8802_3852	cce_0455
0.0511	0.0239	2.13808	RGRSB_0763	putative transcriptional regulator AbrB	PCC8801_3802	Cyan8802_3854	cce_0453
0.0427	0.0122	3.5	RGRSB_0764	BadM/Rrf2 family transcriptional regulator	PCC8801_3803	Cyan8802_3855	cce_0452
0.1076	0.0997	1.07924	RGRSB_0765	cobalamin biosynthetic protein	PCC8801_3805	Cyan8802_3857	cce_0450	Absent from Epithemia turgida SB
0.1117	0.1188	0.940236	RGRSB_0766	L-threonine-O-3-phosphate decarboxylase	PCC8801_2936	Cyan8802_3160	cce_1744	Absent from Epithemia turgida SB
0.0449	0.057	0.787719	RGRSB_0767	DNA binding protein HU	PCC8801_2937	Cyan8802_3159	cce_1745	Absent from Epithemia turgida SB
0.0973	0.0492	1.97764	RGRSB_0768	cob(I)alamin adenosyltransferase	PCC8801_2534	Cyan8802_3572	cce_0802	Absent from Epithemia turgida SB
0.11	0.1471	0.747791	RGRSB_0769	hypothetical protein	PCC8801_2535	Cyan8802_3571	cce_0205
0.0396	0.0309	1.28155	RGRSB_0770	RNA polymerase sigma factor	PCC8801_2539	Cyan8802_3567	cce_0644
0.1037	0.1024	1.0127	RGRSB_0772	hypothetical protein	PCC8801_1957	Cyan8802_1984	cce_2516
0.0568	0.0337	1.68546	RGRSB_0773	glutamyl-tRNA synthetase	PCC8801_2309	Cyan8802_2361	cce_1758
0.0659	0.0476	1.38445	RGRSB_0774	mannosyl transferase	PCC8801_2313	Cyan8802_2365	cce_0039
0.0583	0.0633	0.921011	RGRSB_0775	mannosyl transferase B	PCC8801_2316	Cyan8802_2367	cce_0040
0.1076	0.0666	1.61562	RGRSB_0776	hypothetical protein	PCC8801_2317	Cyan8802_2368	cce_0041
0.1045	0.0614	1.70195	RGRSB_0777	histidinol-phosphate phosphatase	PCC8801_2318	Cyan8802_2369	cce_0042
0.0209	0.0254	0.822835	RGRSB_0778	phosphoheptose isomerase	PCC8801_2319	Cyan8802_2370	cce_0043
0.0352	0.0134	2.62687	RGRSB_0779	putative GDP-L-fucose synthase	PCC8801_2320	Cyan8802_2371	cce_0044
0.0671	0.0511	1.31311	RGRSB_0782	putative peptidase S66, LD-carboxypeptidase A	PCC8801_4434	Cyan8802_4498	cce_2227
0.0631	0.0482	1.30913	RGRSB_0784	glycosyl transferase family protein	PCC8801_4438	Cyan8802_4500	cce_3958
0.0438	0.0219	2	RGRSB_0785	argininosuccinate synthase	PCC8801_4385	Cyan8802_4448	cce_4370
0.0233	0.0528	0.441288	RGRSB_0786	SsrA-binding protein	PCC8801_2169	Cyan8802_2231	cce_3267
0.0806	0.0484	1.66529	RGRSB_0787	hypothetical protein	PCC8801_2591	Cyan8802_3515	cce_0330
0.0912	0.0627	1.45455	RGRSB_0788	hypothetical protein	PCC8801_0034	Cyan8802_0032	cce_4179
0.1041	0.0846	1.2305	RGRSB_0789	peptidoglycan-binding M23B family peptidase	PCC8801_0633	Cyan8802_0652	cce_1814
0.055	0.0598	0.919732	RGRSB_0790	low molecular weight phosphotyrosine protein phosphatase	PCC8801_3156	Cyan8802_2962	cce_1168
0.0805	0.0584	1.37842	RGRSB_0791	G-D-S-L family lipolytic protein	PCC8801_3155	Cyan8802_2963	cce_1169
0.0825	0.0827	0.997582	RGRSB_0792	hypothetical protein	PCC8801_4291	Cyan8802_4351	cce_3900	Absent from Epithemia turgida SB
0.0629	0.0614	1.02443	RGRSB_0794	Sec-independent protein translocase protein	PCC8801_4289	Cyan8802_4349	cce_1205
0.0738	0.0652	1.1319	RGRSB_0796	2-C-methyl-D-erythritol 4-phosphate cytidylyltransferase	PCC8801_4295	Cyan8802_4355	cce_0963
0.1565	0.0399	3.92231	RGRSB_0797	hypothetical protein	PCC8801_0676	Cyan8802_0695	cce_1420
0.1025	0.0627	1.63477	RGRSB_0798	DNA polymerase III subunit alpha	PCC8801_3718	Cyan8802_3770	cce_4723
0.0372	0.0941	0.395324	RGRSB_0801	hypothetical protein	PCC8801_2311	Cyan8802_2363	cce_2699
0.0934	0.0601	1.55408	RGRSB_0803	extracellular solute-binding protein	PCC8801_4174	Cyan8802_4213	cce_3418
0.1589	0.0581	2.73494	RGRSB_0804	hypothetical protein	PCC8801_1375	Cyan8802_1406	cce_3897
0.0695	0.0635	1.09449	RGRSB_0805	small GTP-binding protein	PCC8801_2342	Cyan8802_2393	cce_3171
0.2223	0.1893	1.17433	RGRSB_0806	hypothetical protein	PCC8801_3849	Cyan8802_3898	cce_3173
0.0462	0.039	1.18462	RGRSB_0807	lipid-A-disaccharide synthase	PCC8801_1664	Cyan8802_1682	cce_1829
0.0615	0.0565	1.0885	RGRSB_0808	UDP-N-acetylglucosamine acyltransferase	PCC8801_1665	Cyan8802_1683	cce_1828
0.0562	0.0329	1.70821	RGRSB_0810	ferredoxin	PCC8801_0717	Cyan8802_0746	cce_4522
0.0563	0.0276	2.03986	RGRSB_0811	dihydrodipicolinate reductase	PCC8801_1680	Cyan8802_1698	cce_2936
0.1662	0.0939	1.76997	RGRSB_0812	hypothetical protein	PCC8801_2003	Cyan8802_2028	cce_0393
0.0638	0.0454	1.40529	RGRSB_0813	transcriptional regulator	PCC8801_2002	Cyan8802_2027	cce_1379
0.229	0.1442	1.58807	RGRSB_0815	hypothetical protein	PCC8801_1228	Cyan8802_1258	cce_4290
0.1169	0.1421	0.82266	RGRSB_0816	hypothetical protein	PCC8801_1227	Cyan8802_1257	cce_3572
0.0825	0.0381	2.16535	RGRSB_0817	lipoyl synthase	PCC8801_3569	Cyan8802_2544	cce_3143
0.0746	0.0559	1.33453	RGRSB_0818	two-component hybrid sensor and regulator	PCC8801_2743	Cyan8802_3359	cce_3722
0.0814	0.0654	1.24465	RGRSB_0819	two-component hybrid sensor and regulator	PCC8801_1273	Cyan8802_1302	cce_3723
0.1128	0.1242	0.908213	RGRSB_0820	N-acetyltransferase	PCC8801_1265	Cyan8802_1296	cce_3683
0.0712	0.0741	0.960864	RGRSB_0821	RNA methylase	PCC8801_1261	Cyan8802_1292	cce_4726
0.0323	0.009	3.58889	RGRSB_0822	ribonucleoside-diphosphate reductase subunit beta	PCC8801_4305	Cyan8802_4366	cce_1640
0.0572	0.0336	1.70238	RGRSB_0823	ribonucleoside-diphosphate reductase subunit alpha	PCC8801_4301	Cyan8802_4359	cce_1354
0.0722	0.0139	5.19424	RGRSB_0825	PRC-barrel protein	PCC8801_4099	Cyan8802_4138	cce_3704
0.0387	0.0186	2.08065	RGRSB_0826	oxidoreductase	PCC8801_3081	Cyan8802_3039	cce_0799
0.0907	0.1088	0.83364	RGRSB_0828	hypothetical protein	PCC8801_2613	Cyan8802_3490	cce_0643
0.0597	0.0569	1.04921	RGRSB_0829	hypothetical protein	PCC8801_2612	Cyan8802_3491	cce_0642
0.0265	0.0244	1.08607	RGRSB_0832	hopanoid biosynthesis associated radical SAM protein HpnJ	PCC8801_1009	Cyan8802_1038	cce_4095
0.0562	0.0466	1.20601	RGRSB_0833	hypothetical protein	PCC8801_0455	Cyan8802_0468	cce_0778
0.0481	0.0364	1.32143	RGRSB_0834	excinuclease ABC subunit A	PCC8801_3843	Cyan8802_3893	cce_3691
0.0591	0.0396	1.49242	RGRSB_0835	leucyl/phenylalanyl-tRNA--protein transferase	PCC8801_1903	Cyan8802_1927	cce_0083
0.0685	0.0299	2.29097	RGRSB_0836	30S ribosomal protein S14	PCC8801_1588	Cyan8802_1613	cce_0081
0.1032	0.0957	1.07837	RGRSB_0837	cell envelope-like transcriptional attenuator	PCC8801_2524	Cyan8802_3582	cce_2205
0.0638	0.0246	2.5935	RGRSB_0838	1-deoxy-D-xylulose 5-phosphate reductoisomerase	PCC8801_2698	Cyan8802_3405	cce_2124
0.0867	0.0805	1.07702	RGRSB_0839	mutator MutT protein	PCC8801_3059	Cyan8802_3062	cce_3596
0.1091	0.021	5.19524	RGRSB_0841	hypothetical protein	PCC8801_3060	Cyan8802_3061	cce_3595
0.0247	0.0181	1.36464	RGRSB_0842	RNA polymerase sigma factor SigD	PCC8801_3061	Cyan8802_3060	cce_3594
0.0851	0.0437	1.94737	RGRSB_0843	anthranilate phosphoribosyltransferase	PCC8801_3063	Cyan8802_3058	cce_0829
0.0771	0.0295	2.61356	RGRSB_0845	2-C-methyl-D-erythritol 2,4-cyclodiphosphate synthase	PCC8801_3172	Cyan8802_2947	cce_0476
0.0621	0.0344	1.80523	RGRSB_0846	asparaginyl-tRNA synthetase	PCC8801_3170	Cyan8802_2948	cce_2282
0.0701	0.0481	1.45738	RGRSB_0848	putative methionine sulfoxide reductase B	PCC8801_0853	Cyan8802_0880	cce_0173
0.079	0.0384	2.05729	RGRSB_0849	glutathione S-transferase	PCC8801_0854	Cyan8802_0881	cce_0174
0.0819	0.067	1.22239	RGRSB_0850	glycyl-tRNA synthetase subunit beta	PCC8801_2337	Cyan8802_2388	cce_2992
0.1392	0.111	1.25405	RGRSB_0851	hypothetical protein	PCC8801_0406	Cyan8802_0416	cce_3022
0.1136	0.1233	0.92133	RGRSB_0852	putative riboflavin-specific deaminase	PCC8801_0544	Cyan8802_0561	cce_3021
0.0645	0.0403	1.6005	RGRSB_0853	hypothetical protein	PCC8801_0543	Cyan8802_0560	cce_3020
0.0225	0.1003	0.224327	RGRSB_0854	putative ribonuclease H	PCC8801_0879	Cyan8802_0905	cce_0607
0.0601	0.0408	1.47304	RGRSB_0855	putative 5-oxoprolinase (ATP-hydrolyzing)	PCC8801_1233	Cyan8802_1263	cce_2075	Absent from Epithemia turgida SB
0.0639	0.0383	1.66841	RGRSB_0856	hypothetical protein	PCC8801_1926	Cyan8802_1953	cce_1670	Absent from Epithemia turgida SB
0.0735	0.039	1.88462	RGRSB_0857	histidine triad family protein	PCC8801_3113	Cyan8802_3007	cce_0365
0.0144	0.0198	0.727273	RGRSB_0858	iron-sulfur cluster assembly accessory protein	PCC8801_0410	Cyan8802_0421	cce_0021
0.0681	0.0484	1.40702	RGRSB_0859	TPR repeat protein	PCC8801_0411	Cyan8802_0422	cce_0022
0.0608	0.0248	2.45161	RGRSB_0860	peptidase M48 Ste24p	PCC8801_0412	Cyan8802_0423	cce_6000
0.0394	0.0193	2.04145	RGRSB_0861	putative methyltransferase	PCC8801_2379	Cyan8802_2430	cce_0379
0.0387	0.0484	0.799587	RGRSB_0864	glycosyl transferase family protein	PCC8801_0385	Cyan8802_0394	cce_0378
0.1145	0.0918	1.24728	RGRSB_0865	hypothetical protein	PCC8801_0387	Cyan8802_0396	cce_0376
0.091	0.0715	1.27273	RGRSB_0868	hypothetical protein	PCC8801_0389	Cyan8802_0398	cce_0375
0.1878	0.1054	1.78178	RGRSB_0869	glycosyl transferase	PCC8801_3252	Cyan8802_2869	cce_0528
0.1207	0.1159	1.04142	RGRSB_0870	hypothetical protein	PCC8801_3253	Cyan8802_2868	cce_0527
0.0594	0.05	1.188	RGRSB_0871	FkbM family methyltransferase	PCC8801_3254	Cyan8802_2867	cce_0526
0.0756	0.0816	0.926471	RGRSB_0872	family 2 glycosyl transferase	PCC8801_3255	Cyan8802_2866	cce_0525
0.1403	0.1011	1.38773	RGRSB_0873	hypothetical protein	PCC8801_3256	Cyan8802_2865	cce_0524
0.0921	0.0384	2.39844	RGRSB_0874	hypothetical protein	PCC8801_1406	Cyan8802_1435	cce_2796
0.1394	0.0811	1.71887	RGRSB_0875	oxidoreductase biliverdin reductase	PCC8801_1204	Cyan8802_1233	cce_1608
0.0291	0.051	0.570588	RGRSB_0876	2Fe-2S ferredoxin	PCC8801_1205	Cyan8802_1234	cce_1607
0.1094	0.0706	1.54958	RGRSB_0878	putative Rad3-related DNA helicase	PCC8801_1208	Cyan8802_1237	cce_1600
0.1518	0.036	4.21667	RGRSB_0879	proto-chlorophyllide reductase 57 kD subunit	PCC8801_4376	Cyan8802_4438	cce_2138	Absent from Epithemia turgida SB
0.1371	0.0533	2.57223	RGRSB_0880	2-phosphosulfolactate phosphatase	PCC8801_1487	Cyan8802_1515	cce_1018	Absent from Epithemia turgida SB
0.0734	0.0685	1.07153	RGRSB_0882	acetate kinase	PCC8801_3887	Cyan8802_3937	cce_0800
0.2494	0.1744	1.43005	RGRSB_0885	hypothetical protein	PCC8801_4013	Cyan8802_4051	cce_3298
0.0963	0.077	1.25065	RGRSB_0886	hypothetical protein	PCC8801_4014	Cyan8802_4052	cce_3299	Absent from Epithemia turgida SB
0.0517	0.0363	1.42424	RGRSB_0887	pyridoxine 5'-phosphate synthase	PCC8801_4015	Cyan8802_4053	cce_3300
0.0933	0.0634	1.47161	RGRSB_0888	ABC transporter ATP-binding protein	PCC8801_3116	Cyan8802_3004	cce_0368
0.0859	0.056	1.53393	RGRSB_0889	Holliday junction DNA helicase RuvB	PCC8801_3579	Cyan8802_2534	cce_0503
0.0476	0.0165	2.88485	RGRSB_0890	putative terpenoid synthase	PCC8801_0502	Cyan8802_0519	cce_1843
0.0372	0.0222	1.67568	RGRSB_0891	glycyl-tRNA synthetase subunit alpha	PCC8801_3426	Cyan8802_2690	cce_3990
0.0934	0.0363	2.573	RGRSB_0893	constitutive low affinity CO2 uptake protein	PCC8801_2616	Cyan8802_3487	cce_2256
0.1249	0.1139	1.09658	RGRSB_0897	hypothetical protein	PCC8801_0350	Cyan8802_0357	cce_3756
0.1179	0.0716	1.64665	RGRSB_0898	metallophosphoesterase	PCC8801_4432	Cyan8802_4496	cce_0087
0.0909	0.0599	1.51753	RGRSB_0900	prephenate dehydratase	PCC8801_1067	Cyan8802_1096	cce_4666
0.0775	0.0428	1.81075	RGRSB_0901	ribonuclease E	PCC8801_1064	Cyan8802_1093	cce_0277
0.1467	0.0716	2.04888	RGRSB_0903	putative dephospho-CoA kinase	PCC8801_2501	Cyan8802_3605	cce_3740
0.1289	0.1109	1.16231	RGRSB_0904	hypothetical protein	PCC8801_2502	Cyan8802_3604	cce_3741
0.0672	0.0452	1.48673	RGRSB_0905	NifS-like class-V aminotransferase, cysteine desulfurase	PCC8801_1063	Cyan8802_1092	cce_0279
0.0839	0.0589	1.42445	RGRSB_0907	carboxyl-terminal protease	PCC8801_1589	Cyan8802_1614	cce_0080
0.2059	0.1092	1.88553	RGRSB_0908	hypothetical protein	PCC8801_1590	Cyan8802_1615	cce_0813
0.1518	0.0626	2.42492	RGRSB_0909	nucleic acid-binding OB-fold tRNA/helicase-type	PCC8801_1591	Cyan8802_1616	cce_0812
0.061	0.0522	1.16858	RGRSB_0910	bifunctional 5,10-methylene-tetrahydrofolate dehydrogenase/ 5,10-methylene-tetrahydrofolate cyclohydrolase	PCC8801_1592	Cyan8802_1617	cce_0811
0.0911	0.0515	1.76893	RGRSB_0911	hypothetical protein	PCC8801_2115	Cyan8802_2159	cce_1866
0.0531	0.0621	0.855072	RGRSB_0912	glutathione reductase	PCC8801_0404	Cyan8802_0414	cce_4626
0.0891	0.077	1.15714	RGRSB_0913	hypothetical protein	PCC8801_0401	Cyan8802_0411	cce_1778
0.0612	0.0609	1.00493	RGRSB_0914	6-pyruvoyl-tetrahydropterin synthase	PCC8801_2427	Cyan8802_3683	cce_0493
0.1091	0.0588	1.85544	RGRSB_0915	hypothetical protein	PCC8801_2426	Cyan8802_3684	cce_0494
0.0533	0.0349	1.52722	RGRSB_0916	thioredoxin peroxidase	PCC8801_1491	Cyan8802_1519	cce_2409
0.1858	0.1939	0.958226	RGRSB_0917	hypothetical protein	PCC8801_0904	Cyan8802_0931	cce_1894
0.2022	0.1278	1.58216	RGRSB_0918	hypothetical protein	PCC8801_0903	Cyan8802_0930	cce_1893
0.0678	0.0536	1.26493	RGRSB_0919	heat shock protein Hsp40	PCC8801_2816	Cyan8802_3283	cce_1587
0.1187	0.0922	1.28742	RGRSB_0920	hypothetical protein	PCC8801_2044	Cyan8802_2070	cce_3730
0.1699	0.0869	1.95512	RGRSB_0921	hypothetical protein	PCC8801_0274	Cyan8802_0274	cce_2996
0.0497	0.0318	1.56289	RGRSB_0923	carbamoyl phosphate synthase small subunit	PCC8801_0381	Cyan8802_0390	cce_0902
0.1329	0.0771	1.72374	RGRSB_0924	putative transcriptional regulator	PCC8801_0382	Cyan8802_0391	cce_0904
0.0666	0.0733	0.908595	RGRSB_0926	hypothetical protein	PCC8801_2752	Cyan8802_3350	cce_2055
0.2272	0.0432	5.25926	RGRSB_0927	sirohydrochlorin ferrochelatase	PCC8801_3840	Cyan8802_3890	cce_4308	Absent from Epithemia turgida SB
0.1219	0.0583	2.09091	RGRSB_0929	Tetratricopeptide TPR_2 repeat protein	PCC8801_3165	Cyan8802_2953	cce_2742
0.0897	0.0889	1.009	RGRSB_0930	phosphoribosylaminoimidazole carboxylase	PCC8801_3164	Cyan8802_2954	cce_4638
0.0893	0.0812	1.09975	RGRSB_0931	N-acetyl-glucosamine-6-phosphate deacetylase	PCC8801_2165	Cyan8802_2227	cce_4637
0.1011	0.0589	1.71647	RGRSB_0932	hypothetical protein	PCC8801_2785	Cyan8802_3316	cce_2347
0.135	0.0846	1.59574	RGRSB_0934	glycosyl transferase family protein	PCC8801_0438	Cyan8802_0450	cce_1402
0.0829	0.066	1.25606	RGRSB_0936	SOS function regulatory protein	PCC8801_2186	Cyan8802_2248	cce_1899
0.0694	0.0334	2.07784	RGRSB_0938	small GTP-binding protein	PCC8801_1322	Cyan8802_1351	cce_0071
0.1466	0.0961	1.52549	RGRSB_0939	hypothetical protein	PCC8801_1324	Cyan8802_1353	cce_3954
0.0331	0.0156	2.12179	RGRSB_0940	acetyl-CoA carboxylase biotin carboxylase subunit	PCC8801_1426	Cyan8802_1455	cce_3275
0.0279	0.0308	0.905844	RGRSB_0941	glucose-6-phosphate isomerase	PCC8801_0439	Cyan8802_0452	cce_0666
0.0208	0.0142	1.46479	RGRSB_0942	thiamine biosynthesis protein ThiC	PCC8801_2662	Cyan8802_3442	cce_3025
0.0691	0.0152	4.54605	RGRSB_0944	recombination protein RecR	PCC8801_1180	Cyan8802_1207	cce_2826
0.1617	0.152	1.06382	RGRSB_0945	hypothetical protein	PCC8801_1947	Cyan8802_1974	cce_3543
0.0641	0.0429	1.49417	RGRSB_0946	ferredoxin-dependent glutamate synthase	PCC8801_3730	Cyan8802_3782	cce_4353
0.1539	0.075	2.052	RGRSB_0947	hypothetical protein	PCC8801_0794	Cyan8802_0822	cce_1414
0.1073	0.0737	1.4559	RGRSB_0948	peptidase M23	PCC8801_0798	Cyan8802_0826	cce_2360
0.0623	0.04	1.5575	RGRSB_0949	homoserine dehydrogenase	PCC8801_0799	Cyan8802_0827	cce_2359
0.0556	0.0474	1.173	RGRSB_0950	FAD dependent oxidoreductase	PCC8801_0737	Cyan8802_0766	cce_1780
0.0819	0.078	1.05	RGRSB_0952	hypothetical protein	PCC8801_0735	Cyan8802_0764	cce_0859
0.0878	0.043	2.04186	RGRSB_0954	family 2 glycosyl transferase	PCC8801_0746	Cyan8802_0775	cce_0751
0.1183	0.0799	1.4806	RGRSB_0955	putative alpha-helical ferredoxin	PCC8801_1202	Cyan8802_1231	cce_2350
0.0634	0.054	1.17407	RGRSB_0956	hypothetical protein	PCC8801_1201	Cyan8802_1230	cce_2349
0.0814	0.0815	0.998773	RGRSB_0958	cytochrome b6-f complex subunit PetL	PCC8801_1344	Cyan8802_1374	cce_4762
0.07	0.0706	0.991501	RGRSB_0959	3-dehydroquinate synthase	PCC8801_4183	Cyan8802_4222	cce_4440
0.0472	0.0898	0.525612	RGRSB_0960	hypothetical protein	PCC8801_1259	Cyan8802_1290	cce_3128
0.0476	0.028	1.7	RGRSB_0962	ribulose-phosphate 3-epimerase	PCC8801_1619	Cyan8802_1646	cce_0798
0.089	0.0609	1.46141	RGRSB_0963	hypothetical protein	PCC8801_0317	Cyan8802_0324	cce_3446	Absent from Epithemia turgida SB
0.1234	0.1414	0.872702	RGRSB_0964	molecular chaperone DnaJ	PCC8801_1647	Cyan8802_1674	cce_0862
0.066	0.0811	0.81381	RGRSB_0965	twin arginine translocase protein A	PCC8801_1646	Cyan8802_1673	cce_0861
0.0583	0.0595	0.979832	RGRSB_0966	lipoprotein signal peptidase	PCC8801_0142	Cyan8802_0139	cce_4352
0.1017	0.0542	1.87638	RGRSB_0967	putative BioY protein	PCC8801_0143	Cyan8802_0140	cce_4351
0.0845	0.037	2.28378	RGRSB_0968	biotin synthetase	PCC8801_0144	Cyan8802_0141	cce_4350	Absent from Epithemia turgida SB
0.1523	0.0866	1.75866	RGRSB_0969	putative pterin-4-alpha-carbinolamine dehydratase	PCC8801_0345	Cyan8802_0352	cce_2226
0.1159	0.0921	1.25841	RGRSB_0971	hypothetical protein	PCC8801_1524	Cyan8802_1551	cce_3397
0.0663	0.0308	2.1526	RGRSB_0972	ferredoxin thioredoxin reductase catalytic chain	PCC8801_1523	Cyan8802_1550	cce_3398
0.0407	0.0134	3.03731	RGRSB_0973	phosphate starvation-inducible protein	PCC8801_2038	Cyan8802_2064	cce_2906
0.0124	0.0133	0.932331	RGRSB_0974	NAD(P)H-quinone oxidoreductase subunit H	PCC8801_2036	Cyan8802_2062	cce_4717
0.1063	0.0711	1.49508	RGRSB_0976	putative cell cycle control PP-loop ATPase MesJ/YaeO	PCC8801_0185	Cyan8802_0180	cce_2601
0.0498	0.0431	1.15545	RGRSB_0978	putative DNA-binding/iron metalloprotein/AP endonuclease	PCC8801_3403	Cyan8802_2713	cce_0208
0.1074	0.0646	1.66254	RGRSB_0979	glutaredoxin	PCC8801_4055	Cyan8802_4094	cce_2401
0.0425	0.0382	1.11257	RGRSB_0980	adenylosuccinate synthetase	PCC8801_0706	Cyan8802_0735	cce_4221
0.0899	0.0344	2.61337	RGRSB_0981	50S ribosomal protein L25	PCC8801_0707	Cyan8802_0736	cce_4222
0.0657	0.0618	1.06311	RGRSB_0982	6,7-dimethyl-8-ribityllumazine synthase	PCC8801_2472	Cyan8802_3636	cce_4679
0.1078	0.0288	3.74306	RGRSB_0983	phosphoribosyltransferase	PCC8801_0436	Cyan8802_0447	cce_4678	Absent from Epithemia turgida SB
0.1029	0.035	2.94	RGRSB_0984	hypothetical protein	PCC8801_0435	Cyan8802_0446	cce_4677	Absent from Epithemia turgida SB
0.1268	0.1071	1.18394	RGRSB_0986	glucose inhibited division protein B	PCC8801_2084	Cyan8802_2128	cce_3918
0.0705	0.0478	1.4749	RGRSB_0987	OppC in a binding protein-dependent transport system	PCC8801_2509	Cyan8802_3597	cce_4492
0.0243	0.037	0.656757	RGRSB_0989	NifU-like protein	PCC8801_1119	Cyan8802_1148	cce_1017
0.1124	0.0299	3.7592	RGRSB_0990	ribonuclease D	PCC8801_1118	Cyan8802_1147	cce_1016
0.1324	0.0531	2.49341	RGRSB_0991	radical SAM protein	PCC8801_1116	Cyan8802_1145	cce_1008
0.0275	0.0218	1.26147	RGRSB_0992	putative band 7 protein, cation conductance	PCC8801_0496	Cyan8802_0512	cce_0341
0.0466	0.0314	1.48408	RGRSB_0993	delta-aminolevulinic acid dehydratase	PCC8801_1560	Cyan8802_1584	cce_1659
0.1153	0.056	2.05893	RGRSB_0994	pseudouridine synthase	PCC8801_1557	Cyan8802_1581	cce_4507
0.3044	0.1277	2.38371	RGRSB_0995	hypothetical protein	PCC8801_1556	Cyan8802_1580	cce_4508
0.0818	0.0614	1.33225	RGRSB_0996	hypothetical protein	PCC8801_0601	Cyan8802_0616	cce_3363
0.0111	0.0072	1.54167	RGRSB_0997	hypothetical protein	PCC8801_0600	Cyan8802_0615	cce_3362
0.0753	0.0556	1.35432	RGRSB_0998	hydroxyglutarate oxidase	PCC8801_1914	Cyan8802_1940	cce_3361
0.0628	0.0371	1.69272	RGRSB_0999	DNA topoisomerase I	PCC8801_0846	Cyan8802_0873	cce_1235
0.0937	0.0841	1.11415	RGRSB_1001	sugar fermentation stimulation protein	PCC8801_1698	Cyan8802_1723	cce_2616
0.1314	0.0915	1.43607	RGRSB_1002	pyrroline-5-carboxylate reductase	PCC8801_1696	Cyan8802_1715	cce_2615
0.0709	0.0662	1.071	RGRSB_1003	hypothetical protein	PCC8801_1695	Cyan8802_1714	cce_2614
0.1088	0.0994	1.09457	RGRSB_1004	alanine racemase	PCC8801_1694	Cyan8802_1713	cce_2715
0.1011	0.0626	1.61502	RGRSB_1005	PII interaction protein X	PCC8801_1693	Cyan8802_1712	cce_2716	Absent from Epithemia turgida SB
0.233	0.1207	1.93041	RGRSB_1006	putative phosphate transporter phosphate binding protein	PCC8801_1692	Cyan8802_1711	cce_1139
0.0474	0.0239	1.98326	RGRSB_1007	L,L-diaminopimelate aminotransferase	PCC8801_0494	Cyan8802_0509	cce_2605
0.0147	0.0178	0.825843	RGRSB_1008	6-phosphogluconate dehydrogenase	PCC8801_2258	Cyan8802_2309	cce_3746
0.1056	0.0693	1.52381	RGRSB_1009	adenosylcobinamide kinase/adenosylcobinamide-phosphate guanylyltransferase	PCC8801_1547	Cyan8802_1571	cce_4757	Absent from Epithemia turgida SB
0.1744	0.0603	2.89221	RGRSB_1010	hypothetical protein	PCC8801_1546	Cyan8802_1570	cce_1621	Absent from Epithemia turgida SB
0.0389	0.0107	3.63551	RGRSB_1011	hypothetical protein	PCC8801_4113	Cyan8802_4153	cce_1622
0.0895	0.0564	1.58688	RGRSB_1014	hypothetical protein	PCC8801_0060	Cyan8802_0058	cce_4070
0.1248	0.0714	1.7479	RGRSB_1015	hypothetical protein	PCC8801_0061	Cyan8802_0059	cce_4069
0.1471	0.05	2.942	RGRSB_1016	aminomethyl transferase, glycine cleavage T protein	PCC8801_0063	Cyan8802_0061	cce_4073
0.0969	0.0425	2.28	RGRSB_1018	hypothetical protein	PCC8801_3495	Cyan8802_2621	cce_4399
0.1414	0.1482	0.954116	RGRSB_1019	phosphoenolpyruvate synthase	PCC8801_3944	Cyan8802_3993	cce_2775	Absent from Epithemia turgida SB
0.0547	0.0258	2.12016	RGRSB_1020	glyceraldehyde-3-phosphate dehydrogenase	PCC8801_1679	Cyan8802_1697	cce_3612
0.051	0.0216	2.36111	RGRSB_1021	putative phosphoketolase	PCC8801_1677	Cyan8802_1694	cce_5184
0.0703	0.0332	2.11747	RGRSB_1024	hypothetical protein	PCC8801_1164	Cyan8802_1191	cce_2216
0.0682	0.055	1.24	RGRSB_1025	prolipoprotein diacylglyceryl transferase	PCC8801_1165	Cyan8802_1192	cce_0054
0.1739	0.1564	1.11189	RGRSB_1026	hypothetical protein	PCC8801_4440	Cyan8802_4502	cce_1965
0.1014	0.0994	1.02012	RGRSB_1028	cupin	PCC8801_0656	Cyan8802_0676	cce_2345
0.1338	0.0849	1.57597	RGRSB_1029	DNA polymerase III subunit delta'	PCC8801_1549	Cyan8802_1573	cce_4382
0.1238	0.0783	1.5811	RGRSB_1030	hypothetical protein	PCC8801_1550	Cyan8802_1574	cce_4383
0.1028	0.0766	1.34204	RGRSB_1031	cation-transporting P-type ATPase	PCC8801_1553	Cyan8802_1577	cce_4385
0.0667	0.0515	1.29515	RGRSB_1033	DNA polymerase III subunit beta	PCC8801_1016	Cyan8802_1045	cce_1864
0.0946	0.1	0.946	RGRSB_1034	hypothetical protein	PCC8801_4346	Cyan8802_4408	cce_2371
0.1385	0.1123	1.2333	RGRSB_1035	hypothetical protein	PCC8801_2004	Cyan8802_2029	cce_2079
0.1206	0.108	1.11667	RGRSB_1039	DNA uptake protein	PCC8801_0602	Cyan8802_0617	cce_3364
0.0931	0.0739	1.25981	RGRSB_1040	cell envelope-related transcriptional attenuator	PCC8801_1109	Cyan8802_1138	cce_1631
0.149	0.1264	1.1788	RGRSB_1041	serine/threonine protein kinase	PCC8801_0446	Cyan8802_0459	cce_2951
0.0969	0.0856	1.13201	RGRSB_1044	lipoyltransferase	PCC8801_2876	Cyan8802_3220	cce_0157
0.0529	0.0474	1.11603	RGRSB_1045	light repressed protein	PCC8801_2875	Cyan8802_3221	cce_0155
0.0994	0.1003	0.991027	RGRSB_1047	putative alpha-mannosidase	PCC8801_2444	Cyan8802_3666	cce_1203
0.0975	0.0609	1.60099	RGRSB_1048	glyoxalase II	PCC8801_2445	Cyan8802_3665	cce_1190
0.0583	0.0423	1.37825	RGRSB_1049	sulfite reductase subunit beta	PCC8801_1640	Cyan8802_1667	cce_3180
0.0482	0.024	2.00833	RGRSB_1050	chorismate synthase	PCC8801_1637	Cyan8802_1664	cce_4200
0.0631	0.0743	0.84926	RGRSB_1051	putative nucleotidyl transferase	PCC8801_1636	Cyan8802_1663	cce_0965
0.0361	0.0244	1.47951	RGRSB_1052	putative GHMP kinase, LmbP protein	PCC8801_1635	Cyan8802_1662	cce_0966
0.0709	0.0591	1.19966	RGRSB_1053	putative RNA-binding S4 protein	PCC8801_2846	Cyan8802_3250	cce_1336
0.0976	0.091	1.07253	RGRSB_1055	OstA family protein	PCC8801_3278	Cyan8802_2843	cce_3393
0.0606	0.021	2.88571	RGRSB_1058	bifunctional aconitate hydratase 2/2-methylisocitrate dehydratase	PCC8801_1881	Cyan8802_1908	cce_3280
0.1112	0.1031	1.07856	RGRSB_1062	O-antigen polymerase	PCC8801_1285	Cyan8802_1314	cce_4302
0.0969	0.0645	1.50233	RGRSB_1063	hypothetical protein	PCC8801_1284	Cyan8802_1313	cce_4303
0.0567	0.0301	1.88372	RGRSB_1065	N-acetyl-gamma-glutamyl-phosphate reductase	PCC8801_1946	Cyan8802_1973	cce_0064
0.1019	0.1121	0.90901	RGRSB_1067	molecular chaperone DnaJ	PCC8801_2862	Cyan8802_3234	cce_1429
0.0741	0.027	2.74444	RGRSB_1068	putative carotenoid isomerase	PCC8801_1308	Cyan8802_1336	cce_1534
0.0891	0.0644	1.38354	RGRSB_1069	ABC transporter	PCC8801_1310	Cyan8802_1338	cce_1536
0.1453	0.0786	1.8486	RGRSB_1070	hypothetical protein	PCC8801_2580	Cyan8802_3526	cce_0703
0.0414	0.02	2.07	RGRSB_1071	elongation factor TS	PCC8801_2579	Cyan8802_3527	cce_0704
0.0445	0.0557	0.798923	RGRSB_1072	30S ribosomal protein S2	PCC8801_2578	Cyan8802_3528	cce_0705
0.0267	0.0294	0.908163	RGRSB_1073	methionine aminopeptidase	PCC8801_4238	Cyan8802_4300	cce_4616
0.0701	0.0289	2.42561	RGRSB_1075	permease of sugar ABC transporter	PCC8801_4236	Cyan8802_4298	cce_0748
0.0768	0.1017	0.755162	RGRSB_1077	hypothetical protein	PCC8801_4085	Cyan8802_4124	cce_1933
0.0634	0.0365	1.73699	RGRSB_1078	photomixotrophic growth-like protein	PCC8801_4084	Cyan8802_4123	cce_1337
0.0908	0.0613	1.48124	RGRSB_1079	putative 23S rRNA methyltransferase/RumA	PCC8801_4083	Cyan8802_4122	cce_1338
0.0705	0.0393	1.79389	RGRSB_1080	DNA repair helicase	PCC8801_0563	Cyan8802_0580	cce_4442
0.0684	0.0363	1.8843	RGRSB_1081	pyridoxamine 5'-phosphate oxidase	PCC8801_0930	Cyan8802_0957	cce_0797
0.1052	0.1164	0.90378	RGRSB_1082	putative permease	PCC8801_0931	Cyan8802_0958	cce_2041
0.0484	0.0509	0.950884	RGRSB_1083	glycogen branching protein	PCC8801_0452	Cyan8802_0465	cce_2248
0.1728	0.0949	1.82086	RGRSB_1084	hypothetical protein	PCC8801_0965	Cyan8802_0992	cce_2249
0.116	0.0859	1.35041	RGRSB_1085	hypothetical protein	PCC8801_3700	Cyan8802_3753	cce_0288
0.1044	0.0832	1.25481	RGRSB_1086	proton extrusion protein PcxA	PCC8801_3701	Cyan8802_3754	cce_0287
0.0473	0.0544	0.869485	RGRSB_1088	hypothetical protein	PCC8801_1106	Cyan8802_1133	cce_0430
0.0592	0.015	3.94667	RGRSB_1089	cytochrome b6-f complex subunit PetG	PCC8801_0422	Cyan8802_0433	cce_3265
0.1573	0.1287	1.22222	RGRSB_1090	putative ATPase, cell wall biosynthesis	PCC8801_2408	Cyan8802_2465	cce_4068
0.0547	0.0297	1.84175	RGRSB_1091	hypothetical protein	PCC8801_2407	Cyan8802_2464	cce_4214
0.1117	0.0783	1.42656	RGRSB_1093	putative aldose 1-epimerase	PCC8801_3707	Cyan8802_3760	cce_2062
0.0876	0.0738	1.18699	RGRSB_1094	amino acid ABC transporter permease	PCC8801_3618	Cyan8802_2496	cce_4125
0.0965	0.0402	2.4005	RGRSB_1095	hypothetical protein	PCC8801_0905	Cyan8802_0932	cce_2250
0.1137	0.0737	1.54274	RGRSB_1096	glucokinase	PCC8801_2738	Cyan8802_3364	cce_0595
0.0828	0.0479	1.7286	RGRSB_1097	putative cytidine/deoxycytidylate deaminase	PCC8801_1242	Cyan8802_1272	cce_0387
0.0988	0.0386	2.55959	RGRSB_1099	thymidylate synthase	PCC8801_1245	Cyan8802_1276	cce_0382
0.1079	0.0555	1.94414	RGRSB_1100	putative thymidylate kinase	PCC8801_1250	Cyan8802_1281	cce_1174
0.2785	0.0245	11.3673	RGRSB_1101	hypothetical protein	PCC8801_2390	Cyan8802_2441	cce_2212
0.0333	0.0215	1.54884	RGRSB_1102	ATP-dependent Clp protease ATP-binding subunit	PCC8801_0954	Cyan8802_0981	cce_1941
0.0525	0.0283	1.85512	RGRSB_1103	3-oxoacyl-ACP reductase	PCC8801_4265	Cyan8802_4325	cce_2412
0.0623	0.0275	2.26545	RGRSB_1104	phosphoribosylformylglycinamidine synthase II	PCC8801_3688	Cyan8802_3742	cce_1210
0.0574	0.0526	1.09125	RGRSB_1105	amidophosphoribosyltransferase	PCC8801_4178	Cyan8802_4217	cce_1211
0.1225	0.1014	1.20809	RGRSB_1106	putative exonuclease SbcC	PCC8801_3111	Cyan8802_3009	cce_0362
0.1505	0.0002	752.5	RGRSB_1107	hypothetical protein	PCC8801_3112	Cyan8802_3008	cce_0363
0.1031	0.0155	6.65161	RGRSB_1108	hypothetical protein	PCC8801_0442	Cyan8802_0455	cce_4418
0.0863	0.0501	1.72255	RGRSB_1109	dihydroneopterin aldolase	PCC8801_0444	Cyan8802_0457	cce_4420	Absent from Epithemia turgida SB
0.1137	0.0344	3.30523	RGRSB_1110	putative rhomboid-like protein	PCC8801_0445	Cyan8802_0458	cce_4421
0.1196	0.0619	1.93215	RGRSB_1111	CDP-diacylglycerol--glycerol-3-phosphate 3-phosphatidyltransferase	PCC8801_3833	Cyan8802_3883	cce_1533
0.0001	0.0042	0.0238095	RGRSB_1112	30S ribosomal protein S10	PCC8801_1535	Cyan8802_1560	cce_4087
0.0165	0.0469	0.351812	RGRSB_1113	elongation factor Tu	PCC8801_1536	Cyan8802_1561	cce_4088
0.03	0.0314	0.955414	RGRSB_1114	elongation factor G	PCC8801_1537	Cyan8802_1562	cce_4089
0.015	0.0157	0.955414	RGRSB_1115	30S ribosomal protein S7	PCC8801_1538	Cyan8802_1563	cce_4090
0.0038	0.0037	1.02703	RGRSB_1116	30S ribosomal protein S12	PCC8801_1539	Cyan8802_1564	cce_4091
0.1308	0.1019	1.28361	RGRSB_1117	iron-sulfur cluster assembly accessory protein	PCC8801_1540	Cyan8802_1565	cce_4092
0.0922	0.0731	1.26129	RGRSB_1119	thiamine monophosphate kinase	PCC8801_2839	Cyan8802_3257	cce_0123
0.0306	0.0414	0.73913	RGRSB_1121	putative adenosine/AMP deaminase	PCC8801_4213	Cyan8802_4252	cce_4185
0.0919	0.0745	1.23356	RGRSB_1123	Maf-like protein	PCC8801_2532	Cyan8802_3574	cce_0803
0.0865	0.028	3.08929	RGRSB_1124	serine O-acetyltransferase	PCC8801_1135	Cyan8802_1165	cce_3879
0.0352	0.0231	1.52381	RGRSB_1127	HNH endonuclease	PCC8801_3285	Cyan8802_2838	cce_0408
0.1575	0.0762	2.06693	RGRSB_1128	hypothetical protein	PCC8801_0757	Cyan8802_0783	cce_0409
0.0575	0.0408	1.40931	RGRSB_1129	serine hydroxymethyltransferase	PCC8801_0756	Cyan8802_0782	cce_3951
0.0534	0.0299	1.78595	RGRSB_1130	glycosyl transferase family protein	PCC8801_0077	Cyan8802_0075	cce_1358
0.074	0.0475	1.55789	RGRSB_1132	aldo/keto reductase	PCC8801_0206	Cyan8802_0202	cce_3696
0.1104	0.1337	0.825729	RGRSB_1133	folylpolyglutamate synthase	PCC8801_0207	Cyan8802_0203	cce_4130
0.0824	0.0624	1.32051	RGRSB_1134	extracellular solute-binding protein	PCC8801_0359	Cyan8802_0366	cce_0779
0.0909	0.0648	1.40278	RGRSB_1135	putative resolvase, RNase H-like fold	PCC8801_2060	Cyan8802_2084	cce_0463
0.0936	0.0455	2.05714	RGRSB_1136	hypothetical protein	PCC8801_2059	Cyan8802_2083	cce_0462
0.0187	0.0128	1.46094	RGRSB_1137	nitrogen-responsive regulatory protein	PCC8801_2058	Cyan8802_2082	cce_0461
0.0306	0.0213	1.43662	RGRSB_1138	enoyl-(acyl carrier protein) reductase	PCC8801_2057	Cyan8802_2081	cce_0460
0.0861	0.0873	0.986254	RGRSB_1140	putative biopterin transport-related protein BT1	PCC8801_4307	Cyan8802_4368	cce_2666
0.0923	0.1019	0.90579	RGRSB_1143	hypothetical protein	PCC8801_3305	Cyan8802_2811	cce_1276
0.1096	0.1244	0.881029	RGRSB_1145	tetratricopeptide TPR_2	PCC8801_3309	Cyan8802_2808	cce_1081
0.0437	0.0301	1.45183	RGRSB_1146	ABC transporter ATP-binding protein	PCC8801_1032	Cyan8802_1061	cce_0910
0.0835	0.0593	1.40809	RGRSB_1149	putative prenyltransferase	PCC8801_4239	Cyan8802_4301	cce_3632
0.075	0.0512	1.46484	RGRSB_1150	alkyl hydroperoxide reductase	PCC8801_4240	Cyan8802_4302	cce_3631
0.0932	0.0538	1.73234	RGRSB_1151	hypothetical protein	PCC8801_4241	Cyan8802_4303	cce_3630
0.0878	0.0693	1.26696	RGRSB_1152	hopene-associated glycosyltransferase HpnB	PCC8801_4242	Cyan8802_4304	cce_3629
0.0846	0.0381	2.22047	RGRSB_1153	bifunctional phosphoribosyl-AMP cyclohydrolase/phosphoribosyl-ATP pyrophosphatase	PCC8801_2700	Cyan8802_3403	cce_0030
0.0622	0.0364	1.70879	RGRSB_1154	acetylornithine aminotransferase	PCC8801_1986	Cyan8802_2013	cce_3094
0.1328	0.0821	1.61754	RGRSB_1155	peptidase M22 glycoprotease	PCC8801_1987	Cyan8802_2014	cce_3093
0.0759	0.0523	1.45124	RGRSB_1156	cytosine-specific DNA methyltransferase	PCC8801_1989	Cyan8802_2016	cce_1061	Absent from Epithemia turgida SB
0.134	0.1	1.34	RGRSB_1157	hypothetical protein	PCC8801_1287	Cyan8802_1316	cce_1908
0.0959	0.0703	1.36415	RGRSB_1158	tRNA pseudouridine synthase B	PCC8801_1288	Cyan8802_1317	cce_1905
0.0971	0.0248	3.91532	RGRSB_1159	hypothetical protein	PCC8801_1289	Cyan8802_1318	cce_1904
0.1389	0.0437	3.17849	RGRSB_1160	hypothetical protein	PCC8801_0364	Cyan8802_0371	cce_1773
0.046	0.0191	2.40838	RGRSB_1161	inosine 5-monophosphate dehydrogenase	PCC8801_0365	Cyan8802_0372	cce_3209
0.0427	0.0214	1.99533	RGRSB_1162	carbamoyl phosphate synthase large subunit	PCC8801_0628	Cyan8802_0645	cce_2038
0.0706	0.0425	1.66118	RGRSB_1163	phosphoglucomutase/phosphomannomutase	PCC8801_1768	Cyan8802_1796	cce_0770
0.0571	0.0363	1.573	RGRSB_1164	hypothetical protein	PCC8801_2161	Cyan8802_2223	cce_3615
0.1773	0.0974	1.82033	RGRSB_1165	two-component sensor histidine kinase	PCC8801_3459	Cyan8802_2656	cce_3520
0.1009	0.0399	2.52882	RGRSB_1167	two-component response regulator	PCC8801_3460	Cyan8802_2657	cce_3960
0.0728	0.0408	1.78431	RGRSB_1168	putative creatininase	PCC8801_3461	Cyan8802_2658	cce_3959
0.0763	0.0375	2.03467	RGRSB_1169	30S ribosomal protein S1	PCC8801_0419	Cyan8802_0430	cce_1653
0.0828	0.0973	0.850976	RGRSB_1171	LuxR family transcriptional regulator	PCC8801_4139	Cyan8802_4179	cce_4720
0.1018	0.1045	0.974163	RGRSB_1172	hypothetical protein	PCC8801_0291	Cyan8802_0291	cce_0337
0.0432	0.033	1.30909	RGRSB_1174	photosystem I biogenesis protein	PCC8801_3089	Cyan8802_3031	cce_1973
0.077	0.0405	1.90123	RGRSB_1175	disulfide bond formation protein	PCC8801_2930	Cyan8802_3166	cce_1972
0.0685	0.0724	0.946133	RGRSB_1180	leucyl aminopeptidase	PCC8801_3861	Cyan8802_3910	cce_0708
0.0691	0.0354	1.95198	RGRSB_1181	cytochrome c assembly protein	PCC8801_2297	Cyan8802_2348	cce_0499
0.0328	0.0255	1.28627	RGRSB_1182	CTP synthetase	PCC8801_0546	Cyan8802_0563	cce_2923
0.0371	0.027	1.37407	RGRSB_1183	elongation factor P	PCC8801_0547	Cyan8802_0564	cce_2122
0.0833	0.0364	2.28846	RGRSB_1184	acetyl-CoA carboxylase, biotin carboxyl carrier protein	PCC8801_0548	Cyan8802_0565	cce_2121
0.0477	0.0224	2.12946	RGRSB_1187	adenylosuccinate lyase	PCC8801_3530	Cyan8802_2587	cce_3816
0.1747	0.1068	1.63577	RGRSB_1189	hypothetical protein	PCC8801_0922	Cyan8802_0949	cce_2816
0.0434	0.079	0.549367	RGRSB_1190	ribonuclease III	PCC8801_2820	Cyan8802_3279	cce_3135
0.7396	0.0281	26.3203	RGRSB_1191	hypothetical protein	PCC8801_3881	Cyan8802_1182	cce_2819
0.1293	0.0955	1.35393	RGRSB_1194	hypothetical protein	PCC8801_2826	Cyan8802_3273	cce_3657
0.139	0.1148	1.2108	RGRSB_1195	acyl-phosphate glycerol-3-phosphate acyltransferase	PCC8801_2827	Cyan8802_3272	cce_3656
0.0379	0.0275	1.37818	RGRSB_1196	fructose-1,6-bisphosphate aldolase	PCC8801_0967	Cyan8802_0994	cce_1357
0.0445	0.0211	2.109	RGRSB_1197	putative ATPase	PCC8801_2419	Cyan8802_3692	cce_4465
0.1612	0.0273	5.90476	RGRSB_1199	hypothetical protein	PCC8801_2276	Cyan8802_2327	cce_2890
0.1626	0.0722	2.25208	RGRSB_1200	metalloprotease	PCC8801_2275	Cyan8802_2326	cce_2889
0.1041	0.0553	1.88246	RGRSB_1201	diacylglycerol kinase	PCC8801_2274	Cyan8802_2325	cce_2888
0.0616	0.0424	1.45283	RGRSB_1202	anthranilate synthase component II	PCC8801_2273	Cyan8802_2324	cce_2887
0.1388	0.0712	1.94944	RGRSB_1204	hypothetical protein	PCC8801_4226	Cyan8802_4285	cce_2740	Absent from Epithemia turgida SB
0.0783	0.0421	1.85986	RGRSB_1206	LysR family transcriptional regulator	PCC8801_3406	Cyan8802_2710	cce_3731
0.0596	0.0405	1.4716	RGRSB_1208	hypothetical protein	PCC8801_0330	Cyan8802_0337	cce_2289
0.0341	0.0199	1.71357	RGRSB_1209	hypothetical protein	PCC8801_3984	Cyan8802_4026	cce_1461
0.0468	0.0195	2.4	RGRSB_1210	(Fe-S)-binding protein	PCC8801_3985	Cyan8802_4027	cce_1462
0.0669	0.0564	1.18617	RGRSB_1211	DsrE/DsrF family oxidoreductase	PCC8801_3986	Cyan8802_4028	cce_1463
0.0945	0.0327	2.88991	RGRSB_1213	putative modulator of DNA gyrase	PCC8801_2130	Cyan8802_2178	cce_0653
0.1579	0.116	1.36121	RGRSB_1214	hypothetical protein	PCC8801_2589	Cyan8802_3517	cce_2754
0.0755	0.0422	1.7891	RGRSB_1215	putative ABC-2 type transporter	PCC8801_2588	Cyan8802_3518	cce_1471
0.0526	0.0332	1.58434	RGRSB_1216	ABC transporter ATP-binding protein	PCC8801_2587	Cyan8802_3519	cce_1470
0.0741	0.0572	1.29545	RGRSB_1217	6-phosphogluconolactonase	PCC8801_1455	Cyan8802_1481	cce_4743
0.1182	0.0932	1.26824	RGRSB_1218	hypothetical protein	PCC8801_1454	Cyan8802_1480	cce_4744
0.0592	0.0545	1.08624	RGRSB_1219	hypothetical protein	PCC8801_1453	Cyan8802_1479	cce_1624
0.0919	0.0402	2.28607	RGRSB_1220	transcription antitermination protein NusB	PCC8801_1452	Cyan8802_1478	cce_1623
0.095	0.0663	1.43288	RGRSB_1221	RNA methyltransferase TrmH, group 3	PCC8801_0265	Cyan8802_0264	cce_1799
0.0612	0.0397	1.54156	RGRSB_1222	putative nucleotidyltransferase/Poly(A) polymerase	PCC8801_1292	Cyan8802_1319	cce_4604
0.1086	0.1503	0.722555	RGRSB_1223	carbohydrate kinase	PCC8801_2577	Cyan8802_3529	cce_1985
0.0533	0.0269	1.98141	RGRSB_1225	hypothetical protein	PCC8801_1329	Cyan8802_1358	cce_3226
0.1118	0.0559	2	RGRSB_1226	OxPPCycle protein	PCC8801_3807	Cyan8802_3859	cce_2535
0.0365	0.0189	1.93122	RGRSB_1227	glucose-6-phosphate 1-dehydrogenase	PCC8801_3806	Cyan8802_3858	cce_2536
0.0235	0.0176	1.33523	RGRSB_1228	fructose-1,6-bisphosphatase	PCC8801_0430	Cyan8802_0441	cce_4758
0.0659	0.0549	1.20036	RGRSB_1229	hypothetical protein	PCC8801_2676	Cyan8802_3428	cce_0339
0.0296	0.0131	2.25954	RGRSB_1230	ribose-phosphate pyrophosphokinase	PCC8801_2677	Cyan8802_3427	cce_0921
0.1406	0.0944	1.48941	RGRSB_1231	dithiobiotin synthetase	PCC8801_2678	Cyan8802_3426	cce_3516
0.0601	0.0485	1.23918	RGRSB_1232	arginyl-tRNA synthetase	PCC8801_0525	Cyan8802_0542	cce_3576
0.1825	0.0812	2.24754	RGRSB_1233	hypothetical protein	PCC8801_0181	Cyan8802_0176	cce_1655
0.258	0.257	1.00389	RGRSB_1234	hypothetical protein	PCC8801_0874	Cyan8802_0900	cce_4197
0.101	0.0968	1.04339	RGRSB_1235	cobyrinic acid a,c-diamide synthase	PCC8801_0431	Cyan8802_0442	cce_4641	Absent from Epithemia turgida SB
0.0383	0.0439	0.872437	RGRSB_1236	S-layer protein	PCC8801_0432	Cyan8802_0443	cce_4129
0.073	0.0476	1.53361	RGRSB_1237	Ap-4-A phosphorylase II-like protein	PCC8801_2583	Cyan8802_3523	cce_3419
0.0403	0.0308	1.30844	RGRSB_1238	pyruvate kinase	PCC8801_2582	Cyan8802_3524	cce_3420
0.0483	0.0167	2.89222	RGRSB_1239	hopanoid biosynthesis associated radical SAM protein HpnH	PCC8801_2847	Cyan8802_3249	cce_2500
0.0649	0.1126	0.576377	RGRSB_1240	hypothetical protein	PCC8801_2851	Cyan8802_3245	cce_4153
0.0398	0.0315	1.26349	RGRSB_1242	putative modulator of DNA gyrase	PCC8801_3429	Cyan8802_2687	cce_1668
0.1025	0.0631	1.62441	RGRSB_1243	hydrogenase maturation protein	PCC8801_3588	Cyan8802_2526	cce_0114
0.0403	0.0432	0.93287	RGRSB_1244	putative hydrogenase expression/formation protein	PCC8801_2257	Cyan8802_2308	cce_3961
0.0465	0.0376	1.2367	RGRSB_1245	protoheme IX farnesyltransferase	PCC8801_0255	Cyan8802_0253	cce_4600
0.078	0.0569	1.37083	RGRSB_1246	putative cytochrome oxidase assembly	PCC8801_0256	Cyan8802_0254	cce_4599
0.111	0.0959	1.15746	RGRSB_1247	tRNA delta-2-isopentenylpyrophosphate transferase	PCC8801_4133	Cyan8802_4173	cce_1871
0.0349	0.0204	1.71078	RGRSB_1250	DNA gyrase subunit B	PCC8801_1282	Cyan8802_1311	cce_0758
0.05	0.0365	1.36986	RGRSB_1251	DNA gyrase subunit A	PCC8801_0561	Cyan8802_0578	cce_4401
0.0832	0.0517	1.60928	RGRSB_1252	recombination and DNA strand exchange inhibitor protein	PCC8801_3771	Cyan8802_3820	cce_1888
0.084	0.051	1.64706	RGRSB_1253	UDP-N-acetylmuramoyl-L-alanyl-D-glutamate synthetase	PCC8801_3769	Cyan8802_3818	cce_0240
0.0848	0.0706	1.20113	RGRSB_1254	preprotein translocase subunit SecF	PCC8801_2885	Cyan8802_3211	cce_4645
0.058	0.0666	0.870871	RGRSB_1255	preprotein translocase subunit SecD	PCC8801_2884	Cyan8802_3212	cce_4646
0.0114	0.0129	0.883721	RGRSB_1256	pyruvate dehydrogenase E1 component beta subunit	PCC8801_2883	Cyan8802_3213	cce_4647
0.0743	0.077	0.964935	RGRSB_1257	hypothetical protein	PCC8801_1390	Cyan8802_1424	cce_2565
0.0854	0.0292	2.92466	RGRSB_1258	ATP phosphoribosyltransferase catalytic subunit	PCC8801_3353	Cyan8802_2764	cce_4249
0.0851	0.0232	3.6681	RGRSB_1259	D-alanyl-alanine synthetase A	PCC8801_3354	Cyan8802_2763	cce_4735
0.1133	0.0682	1.66129	RGRSB_1261	heavy metal transport/detoxification protein	PCC8801_3214	Cyan8802_2906	cce_0482
0.0853	0.0544	1.56801	RGRSB_1262	putative transcriptional regulator	PCC8801_0414	Cyan8802_0425	cce_0683
0.0306	0.0108	2.83333	RGRSB_1263	cysteine desulfurase activator complex subunit SufB	PCC8801_0415	Cyan8802_0426	cce_0685
0.0493	0.0446	1.10538	RGRSB_1264	iron-sulfur assembly ATPase	PCC8801_0416	Cyan8802_0427	cce_0686
0.1277	0.1098	1.16302	RGRSB_1265	putative iron-sulfur assembly protein	PCC8801_0417	Cyan8802_0428	cce_1005
0.0603	0.0435	1.38621	RGRSB_1266	cysteine desulfurase	PCC8801_0418	Cyan8802_0429	cce_1004
0.0464	0.0367	1.26431	RGRSB_1270	3-oxoacyl-(acyl carrier protein) synthase II	PCC8801_3248	Cyan8802_2873	cce_4118
0.1845	0.274	0.673358	RGRSB_1271	acyl carrier protein	PCC8801_3247	Cyan8802_2874	cce_4117
0.1874	0.1368	1.36988	RGRSB_1272	putative peptidase C14, caspase catalytic	PCC8801_0557	Cyan8802_0574	cce_4657
0.0345	0.0109	3.16514	RGRSB_1273	isocitrate dehydrogenase	PCC8801_3969	Cyan8802_4014	cce_3202
0.0713	0.0067	10.6418	RGRSB_1277	hypothetical protein	PCC8801_2909	Cyan8802_3187	cce_3029
0.1566	0.1387	1.12906	RGRSB_1278	Mov34/MPN/PAD-1 family protein	PCC8801_2908	Cyan8802_3188	cce_1875
0.0945	0.0742	1.27358	RGRSB_1279	glycoside/pentoside/hexuronide:cation symporter, GPH family	PCC8801_2906	Cyan8802_3190	cce_1874	Absent from Epithemia turgida SB
0.0474	0.0089	5.32584	RGRSB_1280	UBA/THIF-type NAD/FAD binding protein	PCC8801_2905	Cyan8802_3191	cce_2667
0.1127	0.0797	1.41405	RGRSB_1282	septum formation inhibitor	PCC8801_3350	Cyan8802_2767	cce_2476
0.0541	0.062	0.872581	RGRSB_1283	septum site-determining protein	PCC8801_3349	Cyan8802_2768	cce_2475
0.0705	0.0288	2.44792	RGRSB_1284	cell division topological specificity factor MinE	PCC8801_3348	Cyan8802_2769	cce_2473
0.0579	0.0179	3.23464	RGRSB_1285	signal recognition particle protein	PCC8801_0572	Cyan8802_0589	cce_3472
0.0815	0.0729	1.11797	RGRSB_1286	hypothetical protein	PCC8801_4418	Cyan8802_4482	cce_3387
0.1205	0.0384	3.13802	RGRSB_1287	hypothetical protein	PCC8801_1705	Cyan8802_1730	cce_2594
0.0552	0.0604	0.913907	RGRSB_1288	putative polysaccharide pyruvyl transferase	PCC8801_1706	Cyan8802_1731	cce_1662
0.0752	0.0935	0.804278	RGRSB_1289	4-alpha-glucanotransferase	PCC8801_1690	Cyan8802_1708	cce_1474
0.0662	0.0889	0.744657	RGRSB_1290	putative Ham1-like protein	PCC8801_1366	Cyan8802_1396	cce_1776
0.0392	0.1675	0.23403	RGRSB_1291	hypothetical protein	PCC8801_1367	Cyan8802_1397	cce_1122
0.0782	0.0263	2.97338	RGRSB_1292	GTP cyclohydrolase I	PCC8801_0912	Cyan8802_0939	cce_3935
0.1043	0.0462	2.25758	RGRSB_1293	short chain dehydrogenase	PCC8801_0911	Cyan8802_0938	cce_3934
0.0418	0.0173	2.41618	RGRSB_1294	acetyl-CoA carboxylase carboxyltransferase subunit alpha	PCC8801_0910	Cyan8802_0937	cce_3933
0.0734	0.1031	0.71193	RGRSB_1296	hypothetical protein	PCC8801_1681	Cyan8802_1699	cce_3098
0.0747	0.0748	0.998663	RGRSB_1297	processing protease	PCC8801_0658	Cyan8802_0678	cce_2291
0.1311	0.1054	1.24383	RGRSB_1298	hypothetical protein	PCC8801_3416	Cyan8802_2700	cce_1518
0.036	0.0499	0.721443	RGRSB_1299	50S ribosomal protein L7/L12	PCC8801_1737	Cyan8802_1761	cce_0223
0.0725	0.0474	1.52954	RGRSB_1300	50S ribosomal protein L10	PCC8801_1738	Cyan8802_1762	cce_0224
0.035	0.0289	1.21107	RGRSB_1301	50S ribosomal protein L1	PCC8801_1739	Cyan8802_1763	cce_0225
0.0305	0.0316	0.96519	RGRSB_1302	50S ribosomal protein L11	PCC8801_1740	Cyan8802_1764	cce_0226
0.0333	0.0476	0.69958	RGRSB_1303	transcription antitermination protein NusG	PCC8801_1741	Cyan8802_1765	cce_0227
0.1568	0.0679	2.30928	RGRSB_1304	protein translocase subunit secE/sec61 gamma	PCC8801_1742	Cyan8802_1766	cce_0228
0.0298	0.0298	1	RGRSB_1305	50S ribosomal protein L19	PCC8801_1743	Cyan8802_1767	cce_0801
0.1124	0.0742	1.51482	RGRSB_1306	hypothetical protein	PCC8801_1398	Cyan8802_1432	cce_1687
0.054	0.8967	0.0602208	RGRSB_1307	putative bicarbonate transporter	PCC8801_2252	Cyan8802_2304	cce_1689
0.0713	0.0292	2.44178	RGRSB_1308	UDP-glucose 4-epimerase	PCC8801_4141	Cyan8802_4181	cce_2970
0.1309	0.1239	1.0565	RGRSB_1309	hypothetical protein	PCC8801_4142	Cyan8802_4182	cce_2969
0.1498	0.104	1.44038	RGRSB_1310	hypothetical protein	PCC8801_4143	Cyan8802_4183	cce_2968
0.0737	0.0498	1.47992	RGRSB_1311	putative fructosamine kinase	PCC8801_0896	Cyan8802_0922	cce_4010
0.1079	0.0756	1.42725	RGRSB_1312	hypothetical protein	PCC8801_0895	Cyan8802_0921	cce_4011
0.0268	0.0146	1.83562	RGRSB_1313	ATP-dependent Clp protease proteolytic subunit	PCC8801_3535	Cyan8802_2579	cce_0641
0.3	0.2092	1.43403	RGRSB_1314	hypothetical protein	PCC8801_1517	Cyan8802_1544	cce_1610
0.0572	0.0619	0.924071	RGRSB_1315	putative transport protein	PCC8801_1518	Cyan8802_1545	cce_0113
0.0848	0.0773	1.09702	RGRSB_1316	hypothetical protein	PCC8801_1519	Cyan8802_1546	cce_0112
0.0772	0.0675	1.1437	RGRSB_1317	peptidase M50	PCC8801_2035	Cyan8802_2061	cce_2267
0.0844	0.0994	0.849095	RGRSB_1318	hypothetical protein	PCC8801_3104	Cyan8802_3016	cce_0915
0.1178	0.0841	1.40071	RGRSB_1319	precorrin-2 methyltransferase	PCC8801_3100	Cyan8802_3020	cce_0538	Absent from Epithemia turgida SB
0.0443	0.0563	0.786856	RGRSB_1320	methionine sulfoxide reductase A	PCC8801_2198	Cyan8802_2260	cce_2661
0.0434	0.0161	2.69565	RGRSB_1322	translation initiation factor IF-3	PCC8801_0802	Cyan8802_0830	cce_2578
0.0786	0.0273	2.87912	RGRSB_1324	tRNA (uracil-5-)-methyltransferase Gid	PCC8801_0806	Cyan8802_0835	cce_0784	Absent from Epithemia turgida SB
0.1084	0.0598	1.81271	RGRSB_1325	methionyl-tRNA formyltransferase	PCC8801_1548	Cyan8802_1572	cce_0949
0.0361	0.0235	1.53617	RGRSB_1326	fatty acid desaturase	PCC8801_0640	Cyan8802_0662	cce_3100
0.0646	0.031	2.08387	RGRSB_1327	aluminium resistance protein	PCC8801_0641	Cyan8802_0663	cce_3099
0.0669	0.0583	1.14751	RGRSB_1328	two-component sensor histidine kinase	PCC8801_3128	Cyan8802_2992	cce_0888
0.0446	0.0299	1.49164	RGRSB_1329	putative alpha-isopropylmalate/homocitrate synthase family transferase	PCC8801_0449	Cyan8802_0462	cce_0248
0.0847	0.0514	1.64786	RGRSB_1330	DNA repair protein	PCC8801_1995	Cyan8802_2022	cce_2438
0.1046	0.3455	0.30275	RGRSB_1331	biotin/lipoate A/B protein ligase	PCC8801_2744	Cyan8802_3358	cce_3680
0.075	0.0213	3.52113	RGRSB_1332	hypothetical protein	PCC8801_3393	Cyan8802_2720	cce_3734
0.0505	0.0149	3.38926	RGRSB_1333	ferric uptake regulation protein	PCC8801_0870	Cyan8802_0896	cce_2330	Absent from Epithemia turgida SB
0.1171	0.0831	1.40915	RGRSB_1334	quaternary amine ABC transporter substrate-binding protein	PCC8801_3777	Cyan8802_3828	cce_0122	Absent from Epithemia turgida SB
0.1085	0.07	1.55	RGRSB_1336	hypothetical protein	PCC8801_3781	Cyan8802_3832	cce_0757
0.0823	0.0615	1.33821	RGRSB_1338	hypothetical protein	PCC8801_2554	Cyan8802_3552	cce_4379
0.06	0.0388	1.54639	RGRSB_1339	UDP-N-acetylenolpyruvoylglucosamine reductase	PCC8801_2555	Cyan8802_3551	cce_2372
0.094	0.0509	1.84676	RGRSB_1340	UDP-N-acetylmuramate--L-alanine ligase	PCC8801_2556	Cyan8802_3550	cce_2373
0.2185	0.0413	5.29056	RGRSB_1344	hypothetical protein	PCC8801_3744	Cyan8802_3793	cce_4431
0.0926	0.0412	2.24757	RGRSB_1345	poly(A) polymerase/tRNA nucleotidyltransferase family protein	PCC8801_3742	Cyan8802_3792	cce_4207
0.0666	0.0501	1.32934	RGRSB_1347	hypothetical protein	PCC8801_1728	Cyan8802_1752	cce_3564
0.1028	0.0429	2.39627	RGRSB_1348	putative ATP-dependent Clp protease adaptor protein	PCC8801_1729	Cyan8802_1753	cce_3563
0.0259	0.017	1.52353	RGRSB_1350	glutamine synthetase	PCC8801_0808	Cyan8802_0837	cce_4432
0.1535	0.1558	0.985237	RGRSB_1351	glycosyl transferase	PCC8801_3228	Cyan8802_2892	cce_1616	Absent from Epithemia turgida SB
0.0431	0.0352	1.22443	RGRSB_1352	Na+/H+ antiporter	PCC8801_3229	Cyan8802_2891	cce_2737
0.0805	0.07	1.15	RGRSB_1353	glycine cleavage system aminomethyltransferase T	PCC8801_3824	Cyan8802_3874	cce_4346
0.0796	0.0652	1.22086	RGRSB_1355	ROK family protein	PCC8801_3649	Cyan8802_3703	cce_2522
0.1144	0.093	1.23011	RGRSB_1357	poly(A) polymerase/tRNA nucleotidyltransferase family protein	PCC8801_1970	Cyan8802_1997	cce_3382
0.1032	0.058	1.77931	RGRSB_1359	hypothetical protein	PCC8801_2558	Cyan8802_3548	cce_0488
0.0688	0.0533	1.29081	RGRSB_1360	radical SAM protein	PCC8801_4375	Cyan8802_4437	cce_4368
0.0275	0.0166	1.65663	RGRSB_1361	DNA-directed RNA polymerase subunit gamma	PCC8801_0616	Cyan8802_0632	cce_3838
0.0859	0.1353	0.634885	RGRSB_1362	glycosyl transferase	PCC8801_0618	Cyan8802_0634	cce_0924
0.0564	0.0428	1.31776	RGRSB_1363	hypothetical protein	PCC8801_2541	Cyan8802_3565	cce_2273
0.08	0.0298	2.68456	RGRSB_1364	tRNA (guanine-N(1)-)-methyltransferase	PCC8801_0958	Cyan8802_0985	cce_2235
0.0334	0.0372	0.897849	RGRSB_1365	3,4-dihydroxy-2-butanone 4-phosphate synthase	PCC8801_3439	Cyan8802_2677	cce_1078
0.0461	0.1018	0.452849	RGRSB_1366	tRNA/rRNA methyltransferase	PCC8801_2951	Cyan8802_3145	cce_0402
0.0377	0.0308	1.22403	RGRSB_1367	UDP-N-acetylglucosamine 1-carboxyvinyltransferase	PCC8801_2950	Cyan8802_3146	cce_0401
0.2564	0.1115	2.29955	RGRSB_1368	hypothetical protein	PCC8801_3094	Cyan8802_3026	cce_2588
0.0986	0.0775	1.27226	RGRSB_1369	acriflavin resistance protein	PCC8801_3095	Cyan8802_3025	cce_2589
0.0762	0.0436	1.74771	RGRSB_1370	MiaB-like tRNA modifying enzyme YliG	PCC8801_4276	Cyan8802_4336	cce_4437
0.0683	0.0495	1.3798	RGRSB_1371	ATP-dependent RNA helicase	PCC8801_4277	Cyan8802_4337	cce_4436
0.0214	0.016	1.3375	RGRSB_1373	two-component response regulator	PCC8801_2623	Cyan8802_3480	cce_2365
0.1247	0.093	1.34086	RGRSB_1374	two-component sensor histidine kinase	PCC8801_2624	Cyan8802_3479	cce_2366
0.0812	0.0691	1.17511	RGRSB_1375	low-redox potential cytochrome	PCC8801_1370	Cyan8802_1400	cce_4509
0.1025	0.0876	1.17009	RGRSB_1376	riboflavin biosynthesis protein	PCC8801_2079	Cyan8802_2123	cce_0957
0.1184	0.0976	1.21311	RGRSB_1377	hypothetical protein	PCC8801_0301	Cyan8802_0301	cce_4523
0.0933	0.1467	0.635992	RGRSB_1379	hypothetical protein	PCC8801_0888	Cyan8802_0914	cce_2631
0.0764	0.0271	2.81919	RGRSB_1380	uracil phosphoribosyltransferase	PCC8801_0887	Cyan8802_0913	cce_2630
0.1308	0.1078	1.21336	RGRSB_1381	hypothetical protein	PCC8801_0882	Cyan8802_0908	cce_2629
0.0815	0.0431	1.89095	RGRSB_1382	precorrin-4 C(11)-methyltransferase	PCC8801_4243	Cyan8802_4305	cce_1618	Absent from Epithemia turgida SB
0.1753	0.2344	0.747867	RGRSB_1384	hypothetical protein	PCC8801_2250	Cyan8802_2302	cce_1736
0.0407	0.0476	0.855042	RGRSB_1386	GntR family transcriptional regulator	PCC8801_3775	Cyan8802_3826	cce_4727
0.0979	0.0527	1.85769	RGRSB_1388	hypothetical protein	PCC8801_3082	Cyan8802_3038	cce_4605
0.1919	0.0356	5.39045	RGRSB_1389	ribulose-bisphosphate carboxylase	PCC8801_1604	Cyan8802_1630	cce_3164	Absent from Epithemia turgida SB
0.1891	0.0052	36.3654	RGRSB_1394	carbon dioxide concentrating mechanism protein	PCC8801_1597	Cyan8802_1622	cce_4282	Absent from Epithemia turgida SB
0.0892	0.0554	1.61011	RGRSB_1395	NAD(P)H-quinone oxidoreductase subunit F	PCC8801_1595	Cyan8802_1620	cce_1692
0.0757	0.0507	1.4931	RGRSB_1396	NAD(P)H-quinone oxidoreductase subunit D	PCC8801_1594	Cyan8802_1619	cce_1693
0.0796	0.0857	0.928821	RGRSB_1397	L-aspartate oxidase	PCC8801_0695	Cyan8802_0723	cce_2927
0.0752	0.0243	3.09465	RGRSB_1398	hypothetical protein	PCC8801_1168	Cyan8802_1195	cce_1644
0.11	0.1019	1.07949	RGRSB_1399	cobalamin synthase	PCC8801_1169	Cyan8802_1196	cce_1645	Absent from Epithemia turgida SB
0.0354	0.0346	1.02312	RGRSB_1400	putative pre-peptidase	PCC8801_1170	Cyan8802_1197	cce_1646
0.2699	0.096	2.81146	RGRSB_1401	hypothetical protein	PCC8801_1171	Cyan8802_1198	cce_3445
0.0657	0.0494	1.32996	RGRSB_1402	penicillin-binding protein	PCC8801_1172	Cyan8802_1199	cce_3444
0.0673	0.0465	1.44731	RGRSB_1403	cytochrome c oxidase subunit II	PCC8801_0567	Cyan8802_0584	cce_1977
0.0206	0.0145	1.42069	RGRSB_1404	cytochrome c oxidase subunit I	PCC8801_0568	Cyan8802_0585	cce_1976
0.0418	0.0337	1.24036	RGRSB_1405	cytochrome c oxidase subunit III	PCC8801_0569	Cyan8802_0586	cce_1975
0.03	0.013	2.30769	RGRSB_1406	putative arsenical pump-driving ATPase	PCC8801_3600	Cyan8802_2514	cce_4475
0.0904	0.1301	0.69485	RGRSB_1407	hypothetical protein	PCC8801_4235	Cyan8802_4297	cce_1997
0.0314	0.0228	1.37719	RGRSB_1408	dihydroxy-acid dehydratase	PCC8801_3121	Cyan8802_2999	cce_4400
0.1625	0.1443	1.12613	RGRSB_1409	pantothenate kinase	PCC8801_3123	Cyan8802_2997	cce_3223
0.0788	0.0555	1.41982	RGRSB_1410	putative YfcH-like cell division inhibitor	PCC8801_3578	Cyan8802_2535	cce_3406
0.0804	0.0126	6.38095	RGRSB_1411	putative cytochrome b6-f complex subunit	PCC8801_3576	Cyan8802_2537	cce_2791
0.0753	0.0736	1.0231	RGRSB_1412	4-hydroxythreonine-4-phosphate dehydrogenase	PCC8801_3575	Cyan8802_2538	cce_2789
0.0222	0.0227	0.977974	RGRSB_1413	chaperonin GroEL	PCC8801_2854	Cyan8802_3242	cce_1344
0.0235	0.0184	1.27717	RGRSB_1414	co-chaperonin GroES	PCC8801_2855	Cyan8802_3241	cce_1343
0.1282	0.0872	1.47018	RGRSB_1415	serine esterase	PCC8801_4424	Cyan8802_4488	cce_2935
0.0454	0.0482	0.941909	RGRSB_1416	nucleoside diphosphate kinase	PCC8801_2188	Cyan8802_2250	cce_0688
0.1047	0.0478	2.19038	RGRSB_1417	50S ribosomal protein L21	PCC8801_3346	Cyan8802_2771	cce_1391
0.0265	0.0105	2.52381	RGRSB_1418	50S ribosomal protein L27	PCC8801_3345	Cyan8802_2772	cce_1392
0.0696	0.0348	2	RGRSB_1419	3-phosphoshikimate 1-carboxyvinyltransferase	PCC8801_1037	Cyan8802_1066	cce_1781
0.0772	0.0617	1.25122	RGRSB_1420	DASS family sodium/sulfate transporter	PCC8801_0040	Cyan8802_0038	cce_0066	Absent from Epithemia turgida SB
0.0815	0.046	1.77174	RGRSB_1421	aspartate kinase	PCC8801_1145	Cyan8802_1175	cce_4512
0.0724	0.055	1.31636	RGRSB_1422	phosphoglyceromutase	PCC8801_2264	Cyan8802_2315	cce_1789
0.0508	0.0861	0.590012	RGRSB_1423	preprotein translocase subunit SecG	PCC8801_2263	Cyan8802_2314	cce_1790
0.1085	0.0935	1.16043	RGRSB_1424	peptidase metallopeptidase	PCC8801_2262	Cyan8802_2313	cce_2429
0.0328	0.0198	1.65657	RGRSB_1425	NADH dehydrogenase subunit O	PCC8801_2043	Cyan8802_2069	cce_4330
0.0364	0.0133	2.73684	RGRSB_1426	inorganic pyrophosphatase	PCC8801_2042	Cyan8802_2068	cce_4329
0.1271	0.0378	3.36243	RGRSB_1427	hypothetical protein	PCC8801_2526	Cyan8802_3580	cce_0465
0.1465	0.1493	0.981246	RGRSB_1428	hypothetical protein	PCC8801_2527	Cyan8802_3579	cce_0467
0.0644	0.0669	0.962631	RGRSB_1430	circadian phase modifier CpmA-like protein	PCC8801_2653	Cyan8802_3451	cce_2642
0.0939	0.0263	3.57034	RGRSB_1431	Holliday junction DNA helicase RuvA	PCC8801_0020	Cyan8802_0018	cce_1208
0.0938	0.1058	0.886578	RGRSB_1433	ABC transporter ATP-binding protein	PCC8801_4047	Cyan8802_4084	cce_3525
0.0663	0.0768	0.863281	RGRSB_1434	putative Uracil-DNA glycosylase superfamily protein	PCC8801_4046	Cyan8802_4083	cce_1427
0.2108	0.0454	4.64317	RGRSB_1435	mechanosensitive ion channel protein MscS	PCC8801_2771	Cyan8802_4229	cce_1483	Absent from Epithemia turgida SB
0.0844	0.0518	1.62934	RGRSB_1437	rfrA pentapeptide repeat-containing protein	PCC8801_2939	Cyan8802_3157	cce_0090
0.0212	0.012	1.76667	RGRSB_1438	cytochrome b6	PCC8801_3538	Cyan8802_2576	cce_1383
0.0181	0.0151	1.19868	RGRSB_1439	cytochrome b6-f complex subunit IV	PCC8801_3537	Cyan8802_2577	cce_1384
0.0923	0.0554	1.66606	RGRSB_1440	secreted protein MPB70 precursor	PCC8801_0318	Cyan8802_0325	cce_0415
0.031	0.2606	0.118956	RGRSB_1441	peroxiredoxin	PCC8801_0474	Cyan8802_0488	cce_3126
0.0765	0.0401	1.90773	RGRSB_1443	ABC transporter ATP-binding protein	PCC8801_2726	Cyan8802_3376	cce_0497
0.0635	0.0929	0.683531	RGRSB_1445	cation-transporting ATPase	PCC8801_3619	Cyan8802_2495	cce_1700
0.1687	0.1907	0.884636	RGRSB_1448	hypothetical protein	PCC8801_1020	Cyan8802_1049	cce_3644
0.1358	0.0931	1.45865	RGRSB_1449	ABC transporter	PCC8801_1019	Cyan8802_1048	cce_3643
0.0695	0.0566	1.22792	RGRSB_1450	putative ABC-2 type transport system permease	PCC8801_1018	Cyan8802_1047	cce_3642
0.0828	0.0455	1.81978	RGRSB_1451	ABC transporter ATP-binding protein	PCC8801_1017	Cyan8802_1046	cce_3641
0.035	0.0776	0.451031	RGRSB_1452	glutamyl-tRNA (Gln) amidotransferase subunit C	PCC8801_2152	Cyan8802_2214	cce_0284
0.1275	0.0526	2.42395	RGRSB_1454	phosphoglycerate mutase	PCC8801_0266	Cyan8802_0265	cce_2533	Absent from Epithemia turgida SB
0.1388	0.0554	2.50542	RGRSB_1455	integral membrane protein TerC	PCC8801_2735	Cyan8802_3367	cce_2169
0.0623	0.0276	2.25725	RGRSB_1456	DNA mismatch repair protein MutS	PCC8801_2734	Cyan8802_3368	cce_2152
0.0918	0.0788	1.16497	RGRSB_1457	hypothetical protein	PCC8801_2033	Cyan8802_2059	cce_2265
0.0485	0.049	0.989796	RGRSB_1458	N-acetylmuramic acid 6-phosphate etherase	PCC8801_2034	Cyan8802_2060	cce_2266
0.078	0.0711	1.09705	RGRSB_1459	cation efflux system protein	PCC8801_3105	Cyan8802_3015	cce_0916
0.0443	0.0297	1.49158	RGRSB_1461	phosphoribulokinase	PCC8801_3931	Cyan8802_3980	cce_0995
0.0808	0.2292	0.352531	RGRSB_1462	hypothetical protein	PCC8801_1764	Cyan8802_1792	cce_3384
0.0349	0.0309	1.12945	RGRSB_1463	gamma-glutamyl phosphate reductase	PCC8801_1762	Cyan8802_1790	cce_2383
0.0352	0.0364	0.967033	RGRSB_1464	GTP-binding protein EngA	PCC8801_0121	Cyan8802_0118	cce_0260
0.1165	0.1046	1.11377	RGRSB_1465	hypothetical protein	PCC8801_0287	Cyan8802_0287	cce_1582
0.0463	0.0393	1.17812	RGRSB_1466	Cobyrinic acid ac-diamide synthase	PCC8801_1257	Cyan8802_1288	cce_3374	Absent from Epithemia turgida SB
0.1392	0.1608	0.865672	RGRSB_1467	hypothetical protein	PCC8801_1302	Cyan8802_1330	cce_1750
0.0945	0.0456	2.07237	RGRSB_1468	adaptive-response sensory kinase	PCC8801_1303	Cyan8802_1331	cce_1751
0.0439	0.0424	1.03538	RGRSB_1469	hypothetical protein	PCC8801_1304	Cyan8802_1332	cce_1752
0.0984	0.0713	1.38008	RGRSB_1471	family 2 glycosyl transferase	PCC8801_1736	Cyan8802_1760	cce_3139
0.0904	0.0528	1.71212	RGRSB_1472	hypothetical protein	PCC8801_3548	Cyan8802_2565	cce_2078	Absent from Epithemia turgida SB
0.1802	0.0163	11.0552	RGRSB_1473	hypothetical protein	PCC8801_3478	Cyan8802_2638	cce_2694
0.0972	0.0478	2.03347	RGRSB_1474	glyoxalase I	PCC8801_3847	Cyan8802_3896	cce_2884
0.1198	0.0932	1.28541	RGRSB_1475	orotate phosphoribosyltransferase	PCC8801_3572	Cyan8802_2541	cce_1514
0.2298	0.1181	1.94581	RGRSB_1476	hypothetical protein	PCC8801_1224	Cyan8802_1254	cce_1293
0.0761	0.0379	2.00792	RGRSB_1477	ATP-requiring DNA helicase	PCC8801_1036	Cyan8802_1065	cce_1788
0.0359	0.0266	1.34962	RGRSB_1478	glycosyl transferase family protein	PCC8801_0011	Cyan8802_0009	cce_3303
0.0425	0.0271	1.56827	RGRSB_1479	ATP-dependent Clp protease ATP-binding subunit	PCC8801_0009	Cyan8802_0007	cce_3221
0.0708	0.0458	1.54585	RGRSB_1481	NAD synthetase	PCC8801_0268	Cyan8802_0268	cce_2756
0.1341	0.0274	4.89416	RGRSB_1482	hypothetical protein	PCC8801_0269	Cyan8802_0269	cce_2757	Absent from Epithemia turgida SB
0.0747	0.041	1.82195	RGRSB_1483	nicotinic acid mononucleotide adenylyltransferase	PCC8801_0270	Cyan8802_0270	cce_2758
0.0734	0.0376	1.95213	RGRSB_1486	triosephosphate isomerase	PCC8801_3615	Cyan8802_2499	cce_4304
0.0663	0.0576	1.15104	RGRSB_1487	dihydropteroate synthase	PCC8801_2354	Cyan8802_2404	cce_4305
0.0562	0.0332	1.69277	RGRSB_1489	anthranilate synthase component I	PCC8801_0377	Cyan8802_0386	cce_1340
0.0634	0.0589	1.0764	RGRSB_1491	ABC transporter ATP-binding protein	PCC8801_0938	Cyan8802_0965	cce_3634
0.0825	0.0253	3.26087	RGRSB_1495	cobalamin biosynthesis protein CbiM-like protein	PCC8801_0743	Cyan8802_0772	cce_3677	Absent from Epithemia turgida SB
0.1039	0.0586	1.77304	RGRSB_1496	DNA primase	PCC8801_3785	Cyan8802_3836	cce_1561
0.0799	0.0773	1.03364	RGRSB_1497	phospholipid/glycerol acyltransferase	PCC8801_0970	Cyan8802_0999	cce_0837
0.09	0.0317	2.83912	RGRSB_1498	bifunctional ornithine acetyltransferase/N-acetylglutamate synthase	PCC8801_0969	Cyan8802_0998	cce_4314
0.1011	0.0738	1.36992	RGRSB_1500	UDP-N-acetylglucosamine--N-acetylmuramyl-(pentapeptide) pyrophosphoryl -undecaprenol N-acetylglucosamine transferase	PCC8801_4117	Cyan8802_4157	cce_1284
0.1328	0.1094	1.21389	RGRSB_1501	hypothetical protein	PCC8801_4116	Cyan8802_4156	cce_1283
0.0481	0.0203	2.36946	RGRSB_1502	thioredoxin	PCC8801_4115	Cyan8802_4155	cce_3988
0.05	0.0489	1.02249	RGRSB_1503	ATP-dependent DNA helicase	PCC8801_4114	Cyan8802_4154	cce_3987
0.0833	0.0546	1.52564	RGRSB_1504	putative 4-hydroxybenzoyl-CoA thioesterase	PCC8801_1149	Cyan8802_1179	cce_3986
0.1136	0.0596	1.90604	RGRSB_1506	abortive infection protein	PCC8801_1156	Cyan8802_1185	cce_2239
0.0676	0.0081	8.34568	RGRSB_1508	ATP-dependent Clp protease adaptor protein ClpS	PCC8801_1157	Cyan8802_1186	cce_2238
0.119	0.0981	1.21305	RGRSB_1509	glucosamine-6-phosphate deaminase	PCC8801_2098	Cyan8802_2142	cce_1331
0.1531	0.0917	1.66957	RGRSB_1510	hypothetical protein	PCC8801_2097	Cyan8802_2141	cce_3898
0.1735	0.1137	1.52595	RGRSB_1511	hypothetical protein	PCC8801_2096	Cyan8802_2140	cce_3899
0.0643	0.0357	1.80112	RGRSB_1512	histidyl-tRNA synthetase	PCC8801_1184	Cyan8802_1211	cce_2975
0.1636	0.1901	0.8606	RGRSB_1513	hypothetical protein	PCC8801_1183	Cyan8802_1210	cce_2976
0.096	0.0635	1.51181	RGRSB_1514	putative cytidine/deoxycytidylate deaminase	PCC8801_2704	Cyan8802_3399	cce_1274
0.1297	0.1349	0.961453	RGRSB_1515	hypothetical protein	PCC8801_0129	Cyan8802_0126	cce_0794
0.0497	0.0355	1.4	RGRSB_1516	undecaprenyl pyrophosphate synthase	PCC8801_0128	Cyan8802_0125	cce_1349
0.0314	0.0273	1.15018	RGRSB_1517	hypothetical protein	PCC8801_0127	Cyan8802_0124	cce_1350
0.0668	0.0432	1.5463	RGRSB_1518	diaminopimelate decarboxylase	PCC8801_0126	Cyan8802_0123	cce_1351
0.1159	0.0608	1.90625	RGRSB_1519	putative 6-pyruvoyl tetrahydrobiopterin synthase	PCC8801_0124	Cyan8802_0121	cce_2115
0.113	0.0809	1.39679	RGRSB_1520	peptidase M48 Ste24p	PCC8801_0123	Cyan8802_0120	cce_0795
0.0742	0.0439	1.69021	RGRSB_1521	UDP-N-acetylmuramyl tripeptide synthase	PCC8801_3108	Cyan8802_3012	cce_0407
0.0854	0.0605	1.41157	RGRSB_1522	DNA polymerase I	PCC8801_3109	Cyan8802_3011	cce_2255
0.0651	0.0219	2.9726	RGRSB_1523	isoleucyl-tRNA synthetase	PCC8801_2707	Cyan8802_3396	cce_4545
0.1432	0.0925	1.54811	RGRSB_1524	rare lipoprotein A	PCC8801_1079	Cyan8802_1108	cce_3687
0.0915	0.1021	0.89618	RGRSB_1525	bifunctional pantoate ligase/cytidylate kinase	PCC8801_1080	Cyan8802_1109	cce_3686
0.0578	0.0282	2.04965	RGRSB_1526	LysR family transcriptional regulator	PCC8801_0468	Cyan8802_0482	cce_2782
0.0794	0.0484	1.6405	RGRSB_1527	putative NnrU protein	PCC8801_0470	Cyan8802_0483	cce_2781
0.0965	0.0611	1.57938	RGRSB_1528	glycosyl transferase family protein	PCC8801_4382	Cyan8802_4444	cce_3624
0.0935	0.0409	2.28606	RGRSB_1529	glycosyl transferase family protein	PCC8801_4380	Cyan8802_4442	cce_2486
0.0898	0.0696	1.29023	RGRSB_1530	hypothetical protein	PCC8801_4379	Cyan8802_4441	cce_2490
0.1082	0.0569	1.90158	RGRSB_1531	putative nitrogenase-associated protein	PCC8801_1772	Cyan8802_1800	cce_0545
0.12	0.0451	2.66075	RGRSB_1532	hypothetical protein	PCC8801_1773	Cyan8802_1801	cce_0546
0.0685	0.1225	0.559184	RGRSB_1533	nifT/fixU	PCC8801_1774	Cyan8802_1802	cce_0547
0.0729	0.0878	0.830296	RGRSB_1534	iron-sulfur cofactor synthesis protein	PCC8801_1775	Cyan8802_1803	cce_0548
0.076	0.0515	1.47573	RGRSB_1535	trans-homoaconitate synthase	PCC8801_1776	Cyan8802_1804	cce_0549
0.0706	0.0419	1.68496	RGRSB_1536	hypothetical protein	PCC8801_1777	Cyan8802_1805	cce_0550
0.1339	0.0524	2.55534	RGRSB_1537	hypothetical protein	PCC8801_1778	Cyan8802_1806	cce_0552
0.0622	0.0601	1.03494	RGRSB_1538	serine O-acetyltransferase	PCC8801_1779	Cyan8802_1807	cce_0553
0.0398	0.0345	1.15362	RGRSB_1539	nitrogenase cofactor biosynthesis protein	PCC8801_1780	Cyan8802_1808	cce_0554
0.4427	0.1513	2.92597	RGRSB_1540	4Fe-4S ferredoxin	PCC8801_1782	Cyan8802_1810	cce_0556	Absent from Epithemia turgida SB
0.0509	0.0313	1.6262	RGRSB_1541	nitrogenase cofactor synthesis protein	PCC8801_1783	Cyan8802_1811	cce_0557
0.0876	0.0452	1.93805	RGRSB_1542	iron-sulfur cluster assembly protein	PCC8801_1784	Cyan8802_1812	cce_0558	Absent from Epithemia turgida SB
0.0198	0.114	0.173684	RGRSB_1543	nitrogenase iron protein	PCC8801_1785	Cyan8802_1813	cce_0559
0.0168	0.0806	0.208437	RGRSB_1544	nitrogenase molybdenum-iron protein subunit alpha	PCC8801_1786	Cyan8802_1814	cce_0560
0.0246	0.0948	0.259494	RGRSB_1545	nitrogenase molybdenum-iron protein subunit beta	PCC8801_1787	Cyan8802_1815	cce_0561
0.0407	0.0204	1.9951	RGRSB_1546	nitrogenase molybdenum-iron cofactor biosynthesis protein	PCC8801_1788	Cyan8802_1816	cce_0563
0.0469	0.055	0.852727	RGRSB_1547	nitrogenase molybdenum-cofactor biosynthesis protein NifN	PCC8801_1789	Cyan8802_1817	cce_0564
0.058	0.0346	1.6763	RGRSB_1548	nitrogen fixation protein	PCC8801_1790	Cyan8802_1818	cce_0565
0.0689	0.092	0.748913	RGRSB_1549	nitrogen fixation protein	PCC8801_1791	Cyan8802_1819	cce_0566
0.1133	0.0673	1.68351	RGRSB_1550	hypothetical protein	PCC8801_1792	Cyan8802_1820	cce_0567
0.1262	0.091	1.38681	RGRSB_1551	nitrogenase stabilizing/protective protein	PCC8801_1793	Cyan8802_1821	cce_0568
0.0706	0.0395	1.78734	RGRSB_1552	putative molybdenum cofactor biosynthesis/nitrogen fixation-like protein	PCC8801_1794	Cyan8802_1822	cce_0569
0.0884	0.0694	1.27378	RGRSB_1553	Fe-S cluster biosynthesis nitrogen fixation-like protein	PCC8801_1795	Cyan8802_1823	cce_0570
0.063	0.0838	0.75179	RGRSB_1554	2Fe-2S ferredoxin	PCC8801_1796	Cyan8802_1824	cce_0571
0.064	0.1345	0.475836	RGRSB_1555	hypothetical protein	PCC8801_1797	Cyan8802_1825	cce_0572
0.1056	0.0355	2.97465	RGRSB_1556	hypothetical protein	PCC8801_1798	Cyan8802_1826	cce_0573
0.0741	0.0486	1.52469	RGRSB_1558	HSR1-like GTP-binding protein	PCC8801_1799	Cyan8802_1827	cce_0574
0.0979	0.1099	0.89081	RGRSB_1559	ferrous iron transport protein B	PCC8801_1800	Cyan8802_1828	cce_0575
0.0548	0.0223	2.4574	RGRSB_1560	ferrous iron transport protein A	PCC8801_1801	Cyan8802_1829	cce_0576
0.1052	0.2472	0.425566	RGRSB_1561	putative molybdate ABC transporter permease	PCC8801_2168	Cyan8802_2230	cce_0578
0.0252	0.0513	0.491228	RGRSB_1562	4Fe-4S ferredoxin	PCC8801_1802	Cyan8802_1830	cce_0579
0.1055	0.0349	3.02292	RGRSB_1564	hypothetical protein	PCC8801_1241	Cyan8802_1271	cce_0586
0.2206	0.0823	2.68044	RGRSB_1566	hypothetical protein	PCC8801_2066	Cyan8802_2090	cce_2729	Absent from Epithemia turgida SB
0.0617	0.0192	3.21354	RGRSB_1567	NADH dehydrogenase subunit J	PCC8801_1039	Cyan8802_1068	cce_1762
0.0162	0.0143	1.13287	RGRSB_1568	NADH dehydrogenase subunit B	PCC8801_1040	Cyan8802_1069	cce_1763
0.0083	0.0041	2.02439	RGRSB_1569	NADH dehydrogenase subunit A	PCC8801_1041	Cyan8802_1070	cce_1764
0.1009	0.0909	1.11001	RGRSB_1570	organic solvent resistence ABC transporter ATPase periplasmic protein	PCC8801_0513	Cyan8802_0530	cce_2669
0.0321	0.039	0.823077	RGRSB_1571	ABC transporter ATP-binding protein	PCC8801_0514	Cyan8802_0531	cce_2668
0.1368	0.0632	2.16456	RGRSB_1572	peptidase M56 BlaR1	PCC8801_3493	Cyan8802_2623	cce_1813
0.034	0.0281	1.20996	RGRSB_1573	transcriptional regulator	PCC8801_3494	Cyan8802_2622	cce_1812
0.0824	0.043	1.91628	RGRSB_1574	diaminopimelate epimerase	PCC8801_2326	Cyan8802_2377	cce_4146
0.0911	0.0479	1.90188	RGRSB_1575	two-component response regulator	PCC8801_2430	Cyan8802_3680	cce_1135	Absent from Epithemia turgida SB
0.0244	0.0568	0.429577	RGRSB_1576	glycogen debranching protein	PCC8801_2431	Cyan8802_3679	cce_0840
0.0729	0.0263	2.77186	RGRSB_1577	hypothetical protein	PCC8801_3613	Cyan8802_2501	cce_3736
0.0323	0.0204	1.58333	RGRSB_1578	sulfolipid sulfoquinovosyldiacylglycerol biosynthesis protein	PCC8801_3612	Cyan8802_2502	cce_1569
0.101	0.0535	1.88785	RGRSB_1579	orotidine 5'-phosphate decarboxylase	PCC8801_3908	Cyan8802_3960	cce_1527
0.1233	0.0783	1.57471	RGRSB_1580	hypothetical protein	PCC8801_3907	Cyan8802_3959	cce_1528
0.0943	0.0593	1.59022	RGRSB_1583	putative UvrD/REP helicase	PCC8801_2810	Cyan8802_3290	cce_2276
0.0662	0.0282	2.34752	RGRSB_1584	putative pathogenesis-like protein	PCC8801_0036	Cyan8802_0034	cce_1901
0.0928	0.0326	2.84663	RGRSB_1586	GTP-binding protein Era	PCC8801_2546	Cyan8802_3560	cce_2623
0.1045	0.1077	0.970288	RGRSB_1587	putative adenylate cyclase	PCC8801_2545	Cyan8802_3561	cce_0530
0.0266	0.0207	1.28502	RGRSB_1588	GTP-binding protein TypA	PCC8801_4202	Cyan8802_4241	cce_1679
0.0335	0.0329	1.01824	RGRSB_1591	hypothetical protein	PCC8801_2114	Cyan8802_2158	cce_3451
0.086	0.0719	1.19611	RGRSB_1592	S-adenosylmethionine--tRNA ribosyltransferase-isomerase	PCC8801_4357	Cyan8802_4419	cce_0438
0.0689	0.0077	8.94805	RGRSB_1593	hypothetical protein	PCC8801_4358	Cyan8802_4420	cce_0437
0.062	0.0466	1.33047	RGRSB_1594	bifunctional N-acetylglucosamine-1-phosphate uridyltransferase/glucosamine-1-phosphate acetyltransferase	PCC8801_4359	Cyan8802_4421	cce_2076
0.0575	0.0352	1.63352	RGRSB_1595	hypothetical protein	PCC8801_2112	Cyan8802_2156	cce_2867
0.1123	0.0588	1.90986	RGRSB_1597	FAD dependent oxidoreductase	PCC8801_0520	Cyan8802_0537	cce_0775
0.0733	0.0614	1.19381	RGRSB_1598	hypothetical protein	PCC8801_2637	Cyan8802_3466	cce_2068
0.0725	0.0396	1.83081	RGRSB_1599	ABC transporter	PCC8801_0375	Cyan8802_0384	cce_3416
0.128	0.021	6.09524	RGRSB_1600	UPF YGGT-containing protein	PCC8801_4433	Cyan8802_4497	cce_0650
0.1491	0.0605	2.46446	RGRSB_1602	hypothetical protein	PCC8801_2418	Cyan8802_3693	cce_1881
0.0298	0.0157	1.89809	RGRSB_1603	NADH dehydrogenase subunit K	PCC8801_1013	Cyan8802_1042	cce_2221
0.0785	0.034	2.30882	RGRSB_1604	NADH dehydrogenase subunit J	PCC8801_1012	Cyan8802_1041	cce_2222
0.0211	0.0144	1.46528	RGRSB_1605	NADH dehydrogenase subunit I	PCC8801_1011	Cyan8802_1040	cce_2223
0.027	0.0116	2.32759	RGRSB_1606	NADH dehydrogenase subunit H	PCC8801_1010	Cyan8802_1039	cce_2224
0.1065	0.03	3.55	RGRSB_1607	haloacid dehalogenase-like hydrolase, type 3	PCC8801_4000	Cyan8802_4042	cce_0988
0.0473	0.08	0.59125	RGRSB_1608	3-methyl-2-oxobutanoate hydroxymethyltransferase	PCC8801_4370	Cyan8802_4432	cce_0314
0.0821	0.0563	1.45826	RGRSB_1609	Mg-protoporphyrin IX methyl transferase	PCC8801_4371	Cyan8802_4433	cce_0315	Absent from Epithemia turgida SB
0.1201	0.1058	1.13516	RGRSB_1611	hypothetical protein	PCC8801_1211	Cyan8802_1240	cce_1419
0.0823	0.0644	1.27795	RGRSB_1613	glutamine ABC transporter substrate-binding protein of	PCC8801_1138	Cyan8802_1168	cce_4577
0.0837	0.0645	1.29767	RGRSB_1615	tRNA (guanine-N(7)-)-methyltransferase	PCC8801_3825	Cyan8802_3875	cce_0790
0.0859	0.096	0.894792	RGRSB_1616	metallophosphoesterase	PCC8801_3826	Cyan8802_3876	cce_0789
0.0433	0.0208	2.08173	RGRSB_1617	GMP synthase	PCC8801_0694	Cyan8802_0722	cce_3266
0.0567	0.0464	1.22198	RGRSB_1619	imidazoleglycerol-phosphate dehydratase	PCC8801_0092	Cyan8802_0089	cce_3290
0.0372	0.0802	0.46384	RGRSB_1620	hypothetical protein	PCC8801_0091	Cyan8802_0088	cce_3288
0.1018	0.0663	1.53544	RGRSB_1621	hypothetical protein	PCC8801_1166	Cyan8802_1193	cce_0874
0.1021	0.0709	1.44006	RGRSB_1622	putative amine oxidase	PCC8801_0517	Cyan8802_0534	cce_2233
0.0586	0.0565	1.03717	RGRSB_1624	hypothetical protein	PCC8801_1803	Cyan8802_1831	cce_3909
0.1638	0.1371	1.19475	RGRSB_1625	hypothetical protein	PCC8801_4219	Cyan8802_4258	cce_1156	Absent from Epithemia turgida SB
0.0977	0.0751	1.30093	RGRSB_1626	carbohydrate kinase	PCC8801_0086	Cyan8802_0083	cce_1949
0.037	0.023	1.6087	RGRSB_1628	cysteine synthase A	PCC8801_2094	Cyan8802_2138	cce_0210
0.066	0.1006	0.656064	RGRSB_1629	hypothetical protein	PCC8801_3839	Cyan8802_3889	cce_1167
0.0577	0.0251	2.2988	RGRSB_1630	S-adenosylmethionine synthetase	PCC8801_1832	Cyan8802_1858	cce_1822
0.1263	0.1048	1.20515	RGRSB_1632	hypothetical protein	PCC8801_0811	Cyan8802_0840	cce_2868
0.0256	0.0309	0.828479	RGRSB_1633	bifunctional pyrimidine regulatory protein PyrR/uracil phosphoribosyltransferase	PCC8801_0813	Cyan8802_0842	cce_4253
0.0748	0.0545	1.37248	RGRSB_1634	competence-damage protein	PCC8801_0814	Cyan8802_0843	cce_4251
0.106	0.117	0.905983	RGRSB_1636	permease	PCC8801_0263	Cyan8802_0261	cce_0060
0.0738	0.1167	0.632391	RGRSB_1637	putative dienelactone hydrolase	PCC8801_3192	Cyan8802_2927	cce_1445
0.1112	0.0645	1.72403	RGRSB_1638	DNA ligase	PCC8801_3418	Cyan8802_2698	cce_1818
0.0799	0.0525	1.5219	RGRSB_1641	diacylglycerol kinase catalytic subunit	PCC8801_1582	Cyan8802_1607	cce_0167
0.0807	0.047	1.71702	RGRSB_1642	exoenzyme S synthesis protein B	PCC8801_1583	Cyan8802_1608	cce_0166
0.0697	0.036	1.93611	RGRSB_1643	lipoyl synthase	PCC8801_2940	Cyan8802_3156	cce_0767
0.1225	0.0944	1.29767	RGRSB_1644	hypothetical protein	PCC8801_1341	Cyan8802_1370	cce_1846
0.0999	0.0824	1.21238	RGRSB_1645	hypothetical protein	PCC8801_2609	Cyan8802_3497	cce_0443
0.083	0.0383	2.1671	RGRSB_1647	putative S6 modification enzyme	PCC8801_0604	Cyan8802_0619	cce_2646
0.0724	0.0494	1.46559	RGRSB_1649	phenylalanyl-tRNA synthetase subunit beta	PCC8801_2833	Cyan8802_3264	cce_1321
0.0421	0.0213	1.97653	RGRSB_1650	NAD-dependent epimerase/dehydratase	PCC8801_1861	Cyan8802_1887	cce_1234
0.0344	0.034	1.01176	RGRSB_1651	ABC transporter ATP-binding protein	PCC8801_1862	Cyan8802_1888	cce_1233
0.0506	0.0599	0.844741	RGRSB_1652	putative ABC transporter permease, ABC-2	PCC8801_1863	Cyan8802_1889	cce_1232
0.0465	0.0391	1.18926	RGRSB_1653	cytochrome b6-f complex subunit PetP	PCC8801_1864	Cyan8802_1890	cce_1231
0.0969	0.0834	1.16187	RGRSB_1654	putative anion-transporting ATPase	PCC8801_1865	Cyan8802_1891	cce_1230
0.0879	0.0254	3.46063	RGRSB_1655	bacteriochlorophyll/chlorophyll a synthase	PCC8801_1866	Cyan8802_1892	cce_4122	Absent from Epithemia turgida SB
0.1084	0.0641	1.69111	RGRSB_1656	hypothetical protein	PCC8801_2769	Cyan8802_3333	cce_0946
0.1218	0.1458	0.835391	RGRSB_1657	biotin acetyl CoA carboxylase ligase	PCC8801_2770	Cyan8802_3332	cce_1774
0.0382	0.0626	0.610224	RGRSB_1658	hypothetical protein	PCC8801_2775	Cyan8802_3326	cce_0433
0.1051	0.0868	1.21083	RGRSB_1660	hypothetical protein	PCC8801_2778	Cyan8802_3323	cce_0435
0.0469	0.0464	1.01078	RGRSB_1661	3-deoxy-7-phosphoheptulonate synthase	PCC8801_2282	Cyan8802_2333	cce_3366
0.0242	0.0652	0.371166	RGRSB_1662	30S ribosomal protein S15	PCC8801_2284	Cyan8802_2335	cce_4123
0.0821	0.0525	1.56381	RGRSB_1663	uroporphyrin-III C-methyltransferase	PCC8801_2286	Cyan8802_2337	cce_3702
0.1687	0.1357	1.24318	RGRSB_1664	hypothetical protein	PCC8801_2287	Cyan8802_2338	cce_3701
0.0346	0.0426	0.812207	RGRSB_1665	4Fe-4S ferredoxin	PCC8801_2288	Cyan8802_2339	cce_0971
0.1096	0.0824	1.3301	RGRSB_1666	thioredoxin	PCC8801_2289	Cyan8802_2340	cce_0972
0.0695	0.052	1.33654	RGRSB_1667	FAD binding protein	PCC8801_0835	Cyan8802_0863	cce_4096
0.0637	0.0447	1.42506	RGRSB_1669	transcriptional regulator NrdR	PCC8801_3071	Cyan8802_3049	cce_0391
0.0169	0.0271	0.623616	RGRSB_1670	30S ribosomal protein S1	PCC8801_3072	Cyan8802_3048	cce_0219
0.0954	0.0665	1.43459	RGRSB_1673	lytic transglycosylase	PCC8801_2410	Cyan8802_3701	cce_1879
0.0543	0.0168	3.23214	RGRSB_1674	hypothetical protein	PCC8801_4058	Cyan8802_4097	cce_2407
0.094	0.1523	0.617203	RGRSB_1675	XRE family transcriptional regulator	PCC8801_3318	Cyan8802_2799	cce_2701
0.117	0.1473	0.794297	RGRSB_1676	hypothetical protein	PCC8801_3319	Cyan8802_2798	cce_2702
0.0602	0.037	1.62703	RGRSB_1677	hydrogenase expression/formation protein	PCC8801_3320	Cyan8802_2797	cce_2703
0.0611	0.0323	1.89164	RGRSB_1678	putative peptidase M50	PCC8801_2356	Cyan8802_2406	cce_0630
0.06	0.0443	1.3544	RGRSB_1679	endonuclease III	PCC8801_2355	Cyan8802_2405	cce_1268
0.1144	0.0725	1.57793	RGRSB_1681	ribonuclease P	PCC8801_4062	Cyan8802_4101	cce_1366
0.1869	0.0224	8.34375	RGRSB_1682	hypothetical protein	PCC8801_4061	Cyan8802_4100	cce_1365	Absent from Epithemia turgida SB
0.0534	0.0362	1.47514	RGRSB_1683	putative inner membrane protein translocase component YidC	PCC8801_4060	Cyan8802_4099	cce_1364
0.0945	0.0958	0.98643	RGRSB_1684	hypothetical protein	PCC8801_4059	Cyan8802_4098	cce_1363
0.1304	0.0739	1.76455	RGRSB_1685	hypothetical protein	PCC8801_3844	Cyan8802_3894	cce_4749
0.0837	0.0692	1.20954	RGRSB_1686	N-acetylmannosamine-6-phosphate 2-epimerase	PCC8801_3845	Cyan8802_3895	cce_4750
0.1167	0.0609	1.91626	RGRSB_1687	two-component hybrid sensor and regulator	PCC8801_3302	Cyan8802_2814	cce_4751
0.0761	0.0592	1.28547	RGRSB_1688	cobaltochelatase	PCC8801_3301	Cyan8802_2815	cce_4752	Absent from Epithemia turgida SB
0.078	0.039	2	RGRSB_1691	putative BolA-like protein	PCC8801_3378	Cyan8802_2733	cce_1811
0.0613	0.0559	1.0966	RGRSB_1692	glutaredoxin-like protein	PCC8801_3377	Cyan8802_2734	cce_1810
0.0747	0.0284	2.63028	RGRSB_1693	hypothetical protein	PCC8801_3376	Cyan8802_2735	cce_1809
0.0278	0.034	0.817647	RGRSB_1694	OmpR family two-component response regulator	PCC8801_3375	Cyan8802_2736	cce_1808
0.0913	0.0669	1.36472	RGRSB_1695	C-3',4' desaturase CrtD	PCC8801_3374	Cyan8802_2737	cce_2220
0.1071	0.1119	0.957105	RGRSB_1696	putative phosphatidate cytidylyltransferase	PCC8801_2872	Cyan8802_3224	cce_2063
0.0461	0.0528	0.873106	RGRSB_1697	DegT/DnrJ/EryC1/StrS aminotransferase family protein	PCC8801_3899	Cyan8802_3949	cce_2690
0.0202	0.0072	2.80556	RGRSB_1698	ATP-dependent Clp protease-like protein	PCC8801_0942	Cyan8802_0969	cce_1910
0.0225	0.0212	1.06132	RGRSB_1699	ATP-dependent Clp protease proteolytic subunit	PCC8801_0943	Cyan8802_0970	cce_1911
0.1975	0.1221	1.61753	RGRSB_1700	hypothetical protein	PCC8801_2184	Cyan8802_2246	cce_3743
0.1074	0.1057	1.01608	RGRSB_1701	hypothetical protein	PCC8801_3725	Cyan8802_3778	cce_3742
0.0638	0.0273	2.337	RGRSB_1702	histidinol dehydrogenase	PCC8801_0205	Cyan8802_0200	cce_2314
0.0448	0.0326	1.37423	RGRSB_1703	acetyl-CoA carboxylase subunit beta	PCC8801_0202	Cyan8802_0197	cce_2082
0.0272	0.0143	1.9021	RGRSB_1704	sulfolipid biosynthesis protein	PCC8801_0623	Cyan8802_0639	cce_4571
0.0515	0.0301	1.71096	RGRSB_1705	GTP-dependent nucleic acid-binding protein EngD	PCC8801_3090	Cyan8802_3030	cce_1136
0.0962	0.1107	0.869015	RGRSB_1706	putative phenazine biosynthesis PhzC/PhzF protein	PCC8801_4191	Cyan8802_4230	cce_1558
0.083	0.0718	1.15599	RGRSB_1707	nitroreductase	PCC8801_4188	Cyan8802_4227	cce_1804	Absent from Epithemia turgida SB
0.0605	0.0415	1.45783	RGRSB_1710	hypothetical protein	PCC8801_2611	Cyan8802_3495	cce_2060
0.0574	0.0549	1.04554	RGRSB_1711	4-hydroxy-3-methylbut-2-enyl diphosphate reductase	PCC8801_2610	Cyan8802_3496	cce_1108
0.0494	0.053	0.932075	RGRSB_1712	heat shock protein Hsp40	PCC8801_0982	Cyan8802_1011	cce_1355
0.0419	0.0167	2.50898	RGRSB_1713	molecular chaperone DnaK	PCC8801_0983	Cyan8802_1012	cce_1356
0.0317	0.0232	1.36638	RGRSB_1715	peptide chain release factor 3	PCC8801_1999	Cyan8802_2024	cce_1143
0.0176	0.0169	1.04142	RGRSB_1716	putative histone-like DNA-binding protein	PCC8801_0956	Cyan8802_0983	cce_1277
0.0815	0.0837	0.973716	RGRSB_1717	putative metal-dependent phosphohydrolase	PCC8801_0073	Cyan8802_0071	cce_0055
0.0473	0.0267	1.77154	RGRSB_1718	chaperone protein DnaJ	PCC8801_3191	Cyan8802_2928	cce_1299
0.0599	0.057	1.05088	RGRSB_1719	SirA family protein	PCC8801_3190	Cyan8802_2929	cce_1298
0.1017	0.0627	1.62201	RGRSB_1720	ribosome-associated GTPase	PCC8801_3189	Cyan8802_2930	cce_1297
0.0286	0.0333	0.858859	RGRSB_1721	D-3-phosphoglycerate dehydrogenase	PCC8801_2377	Cyan8802_2428	cce_2134
0.0867	0.054	1.60556	RGRSB_1722	50S ribosomal protein L11 methyltransferase	PCC8801_2376	Cyan8802_2427	cce_2133
0.0656	0.0515	1.27379	RGRSB_1723	50S ribosomal protein L32	PCC8801_2694	Cyan8802_3409	cce_3256
0.1106	0.0684	1.61696	RGRSB_1724	putative peptidase S13, D-Ala-D-Ala carboxypeptidase C	PCC8801_1807	Cyan8802_1835	cce_0944
0.0595	0.0414	1.4372	RGRSB_1725	putative glycerol-3-phosphate acyltransferase PlsX	PCC8801_1806	Cyan8802_1834	cce_1585
0.0621	0.0418	1.48565	RGRSB_1726	3-oxoacyl-ACP synthase	PCC8801_1805	Cyan8802_1833	cce_1584
0.0719	0.0676	1.06361	RGRSB_1727	malonyl coenzyme A-acyl carrier protein transacylase	PCC8801_1804	Cyan8802_1832	cce_1583
0.1048	0.1177	0.890399	RGRSB_1728	keto-hydroxyglutarate-aldolase/keto-deoxy-phosphogluconate aldolase	PCC8801_4339	Cyan8802_4401	cce_0591
0.0886	0.04	2.215	RGRSB_1730	hydrogenase isoenzymes formation protein	PCC8801_0866	Cyan8802_0892	cce_2907
0.0165	0.0227	0.726872	RGRSB_1732	30S ribosomal protein S4	PCC8801_4356	Cyan8802_4418	cce_0217
0.0906	0.0652	1.38957	RGRSB_1733	tetrapyrrole methylase family protein	PCC8801_0023	Cyan8802_0021	cce_2683
0.0993	0.0819	1.21245	RGRSB_1734	putative PfkB	PCC8801_0022	Cyan8802_0020	cce_2684
0.2465	0.1328	1.85617	RGRSB_1735	hypothetical protein	PCC8801_0017	Cyan8802_0015	cce_2514
0.0681	0.023	2.96087	RGRSB_1736	tRNA-specific 2-thiouridylase MnmA	PCC8801_3542	Cyan8802_2572	cce_3638
0.066	0.0314	2.10191	RGRSB_1737	NAD(P)H-quinone oxidoreductase subunit 2	PCC8801_3541	Cyan8802_2573	cce_1176
0.0957	0.0379	2.52507	RGRSB_1738	phosphoribosylaminoimidazole-succinocarboxamide synthase	PCC8801_0356	Cyan8802_0363	cce_2380
0.0703	0.0584	1.20377	RGRSB_1739	surface antigen D15-like protein	PCC8801_0355	Cyan8802_0362	cce_2379
0.0704	0.0554	1.27076	RGRSB_1740	UDP-3-O-[3-hydroxymyristoyl] N-acetylglucosamine deacetylase	PCC8801_0353	Cyan8802_0360	cce_2378
0.0823	0.0444	1.8536	RGRSB_1741	2Fe-2S ferredoxin	PCC8801_0537	Cyan8802_0554	cce_1665	Absent from Epithemia turgida SB
0.064	0.042	1.52381	RGRSB_1742	inositol monophophatase	PCC8801_0538	Cyan8802_0555	cce_2786
0.0721	0.0751	0.960053	RGRSB_1744	ATP phosphoribosyltransferase regulatory subunit	PCC8801_1354	Cyan8802_1384	cce_2783
0.0688	0.0126	5.46032	RGRSB_1745	imidazole glycerol phosphate synthase subunit HisF	PCC8801_0686	Cyan8802_0714	cce_0282
0.0764	0.0175	4.36571	RGRSB_1746	ferredoxin	PCC8801_2860	Cyan8802_3236	cce_0892	Absent from Epithemia turgida SB
0.0598	0.0271	2.20664	RGRSB_1747	CobB/CobQ-like glutamine amidotransferase	PCC8801_2123	Cyan8802_2170	cce_2026
0.2024	0.1487	1.36113	RGRSB_1748	hypothetical protein	PCC8801_2299	Cyan8802_2350	cce_3189
0.1039	0.0621	1.67311	RGRSB_1749	two component transcriptional regulator	PCC8801_3989	Cyan8802_4031	cce_3190
0.1086	0.0998	1.08818	RGRSB_1750	hypothetical protein	PCC8801_3990	Cyan8802_4032	cce_3191
0.0085	0.0155	0.548387	RGRSB_1751	hypothetical protein	PCC8801_3991	Cyan8802_4033	cce_1947
0.0541	0.048	1.12708	RGRSB_1752	methionyl-tRNA synthetase	PCC8801_3992	Cyan8802_4034	cce_1946
0.0258	0.0174	1.48276	RGRSB_1753	elongation factor G	PCC8801_0770	Cyan8802_0796	cce_2051
0.0486	0.0195	2.49231	RGRSB_1754	isopropylmalate isomerase large subunit	PCC8801_0217	Cyan8802_0214	cce_3504
0.2055	0.1946	1.05601	RGRSB_1755	hypothetical protein	PCC8801_2481	Cyan8802_3627	cce_3526
0.1233	0.0648	1.90278	RGRSB_1757	hypothetical protein	PCC8801_0610	Cyan8802_0626	cce_0609
0.0454	0.0399	1.13784	RGRSB_1759	coenzyme A biosynthesis protein	PCC8801_0611	Cyan8802_0627	cce_0878
0.0372	0.0179	2.07821	RGRSB_1760	undecaprenyl-phosphate galactosephosphotransferase	PCC8801_2782	Cyan8802_3319	cce_3234
0.0416	0.0312	1.33333	RGRSB_1761	group 1 glycosyl transferase	PCC8801_2781	Cyan8802_3320	cce_3235
0.1102	0.0517	2.13153	RGRSB_1762	single-stranded DNA-binding protein	PCC8801_4131	Cyan8802_4171	cce_2001
0.0237	0.0064	3.70312	RGRSB_1763	rod shape-determining protein MreB	PCC8801_4130	Cyan8802_4170	cce_2000
0.0579	0.046	1.2587	RGRSB_1764	rod shape-determining protein	PCC8801_4129	Cyan8802_4169	cce_1999
0.1054	0.0652	1.61656	RGRSB_1765	rod shape-determining protein MreD	PCC8801_4128	Cyan8802_4168	cce_1998
0.0518	0.0232	2.23276	RGRSB_1766	glucosamine--fructose-6-phosphate aminotransferase	PCC8801_3946	Cyan8802_3995	cce_1266
0.0512	0.0465	1.10108	RGRSB_1767	hypothetical protein	PCC8801_0497	Cyan8802_0513	cce_0088
0.0667	0.0472	1.41314	RGRSB_1768	H+/Ca2+ exchanger	PCC8801_2549	Cyan8802_3557	cce_1760
0.049	0.0444	1.1036	RGRSB_1770	small GTP-binding protein	PCC8801_1407	Cyan8802_1436	cce_1666
0.0793	0.0643	1.23328	RGRSB_1771	NAD-dependent epimerase/dehydratase	PCC8801_2132	Cyan8802_2180	cce_3476
0.0525	0.0404	1.2995	RGRSB_1772	uroporphyrinogen decarboxylase	PCC8801_2998	Cyan8802_3121	cce_2966
0.1331	0.1033	1.28848	RGRSB_1773	mechanosensitive ion channel MscS	PCC8801_2729	Cyan8802_3373	cce_2885
0.0857	0.1515	0.565677	RGRSB_1774	hypothetical protein	PCC8801_0653	Cyan8802_0673	cce_3271
0.1223	0.0342	3.57602	RGRSB_1775	hypothetical protein	PCC8801_0654	Cyan8802_0674	cce_3269
0.0503	0.0478	1.0523	RGRSB_1776	von Willebrand factor A	PCC8801_0655	Cyan8802_0675	cce_3268
0.0189	0.0159	1.18868	RGRSB_1777	cell division protein	PCC8801_0614	Cyan8802_0630	cce_1270
0.1713	0.0332	5.15964	RGRSB_1778	hypothetical protein	PCC8801_0615	Cyan8802_0631	cce_3939
0.1095	0.0754	1.45225	RGRSB_1780	putative NrtC-like protein	PCC8801_4373	Cyan8802_4435	cce_0359
0.0832	0.0833	0.9988	RGRSB_1782	apolipoprotein N-acyltransferase	PCC8801_1374	Cyan8802_1405	cce_3896
0.0979	0.0927	1.05609	RGRSB_1783	zinc ABC transporter periplasmic binding protein	PCC8801_3888	Cyan8802_3938	cce_2961
0.0628	0.0496	1.26613	RGRSB_1784	zinc ABC transporter ATP-binding protein	PCC8801_3889	Cyan8802_3939	cce_2962
0.0627	0.0511	1.22701	RGRSB_1785	zinc ABC transporter permease	PCC8801_3890	Cyan8802_3940	cce_2963
0.1237	0.3093	0.399935	RGRSB_1786	hypothetical protein	PCC8801_3583	Cyan8802_2531	cce_2406	Absent from Epithemia turgida SB
0.0601	0.0338	1.77811	RGRSB_1787	cobalamin synthesis protein P47K	PCC8801_2341	Cyan8802_2392	cce_3227
0.1246	0.0567	2.19753	RGRSB_1788	lysine decarboxylase	PCC8801_2338	Cyan8802_2389	cce_4417
0.0325	0.0332	0.978916	RGRSB_1789	protease IV, 36K short form	PCC8801_0394	Cyan8802_0403	cce_3371
0.1235	0.0723	1.70816	RGRSB_1790	chorismate mutase	PCC8801_0393	Cyan8802_0402	cce_3372
0.169	0.1002	1.68663	RGRSB_1791	hypothetical protein	PCC8801_2090	Cyan8802_2134	cce_0269
0.0617	0.032	1.92812	RGRSB_1792	putative rod shape-determining protein	PCC8801_4069	Cyan8802_4108	cce_0922
0.0503	0.0346	1.45376	RGRSB_1793	MRP protein-like protein	PCC8801_4070	Cyan8802_4109	cce_0923
0.0389	0.0375	1.03733	RGRSB_1794	fibrillin	PCC8801_1723	Cyan8802_1747	cce_3570
0.1277	0.0524	2.43702	RGRSB_1795	phycocyanobilin:ferredoxin oxidoreductase	PCC8801_1724	Cyan8802_1748	cce_3569	Absent from Epithemia turgida SB
0.0251	0.0269	0.933086	RGRSB_1797	phosphopyruvate hydratase	PCC8801_1687	Cyan8802_1705	cce_2156
0.1317	0.0979	1.34525	RGRSB_1798	penicillin-binding protein 1A	PCC8801_1342	Cyan8802_1371	cce_3531
0.046	0.0592	0.777027	RGRSB_1801	fumarate hydratase	PCC8801_3201	Cyan8802_2918	cce_0396
0.0648	0.0536	1.20896	RGRSB_1803	recombination protein F	PCC8801_1094	Cyan8802_1123	cce_2613
0.197	0.2094	0.940783	RGRSB_1804	hypothetical protein	PCC8801_1093	Cyan8802_1122	cce_3747
0.0795	0.0924	0.86039	RGRSB_1805	hypothetical protein	PCC8801_3820	Cyan8802_3870	cce_2940
0.0932	0.0269	3.46468	RGRSB_1806	hypothetical protein	PCC8801_3822	Cyan8802_3872	cce_2942
0.0545	0.0379	1.43799	RGRSB_1807	lysyl-tRNA synthetase	PCC8801_0856	Cyan8802_0883	cce_3462
0.0712	0.118	0.60339	RGRSB_1808	hypothetical protein	PCC8801_0192	Cyan8802_0187	cce_2900
0.0691	0.0986	0.700811	RGRSB_1809	hypothetical protein	PCC8801_0740	Cyan8802_0769	cce_2901
0.0908	0.0656	1.38415	RGRSB_1810	hypothetical protein	PCC8801_3080	Cyan8802_3040	cce_4539
0.0784	0.071	1.10423	RGRSB_1811	phosphoribosylglycinamide synthetase	PCC8801_3997	Cyan8802_4039	cce_1084
0.1882	0.3019	0.623385	RGRSB_1812	hypothetical protein	PCC8801_1813	Cyan8802_1839	cce_3950
0.0234	0.2856	0.0819328	RGRSB_1819	FAD-dependent pyridine nucleotide-disulfide oxidoreductase	PCC8801_3485	Cyan8802_2631	cce_3662
0.1134	0.083	1.36627	RGRSB_1820	hypothetical protein	PCC8801_1632	Cyan8802_1659	cce_3357
0.0608	0.0743	0.818304	RGRSB_1821	putative permease	PCC8801_2670	Cyan8802_3434	cce_1371
0.1884	0.1091	1.72686	RGRSB_1822	solute-binding family protein 3	PCC8801_2671	Cyan8802_3433	cce_1370
0.067	0.0712	0.941011	RGRSB_1824	DNA photolyase	PCC8801_1441	Cyan8802_1467	cce_2428
0.0823	0.0167	4.92814	RGRSB_1825	NUDIX hydrolase	PCC8801_1440	Cyan8802_1466	cce_2592	Absent from Epithemia turgida SB
0.1288	0.1002	1.28543	RGRSB_1826	2-amino-4-hydroxy-6-hydroxymethyldihydropteridine pyrophosphokinase	PCC8801_1439	Cyan8802_1465	cce_2591
0.066	0.026	2.53846	RGRSB_1827	ATP-dependent DNA helicase RecG	PCC8801_1498	Cyan8802_1525	cce_0327
0.079	0.0421	1.87648	RGRSB_1828	mannose-6-phosphate isomerase	PCC8801_1496	Cyan8802_1523	cce_4404
0.0571	0.0627	0.910686	RGRSB_1831	ribosomal biogenesis GTPase	PCC8801_4089	Cyan8802_4128	cce_0485
0.1231	0.0438	2.8105	RGRSB_1832	hypothetical protein	PCC8801_4094	Cyan8802_4133	cce_3995
0.0827	0.0519	1.59345	RGRSB_1834	glutaredoxin	PCC8801_2100	Cyan8802_2144	cce_3682
0.0629	0.0318	1.97799	RGRSB_1837	squalene-hopene cyclase	PCC8801_2842	Cyan8802_3254	cce_4510
0.1236	0.0321	3.85047	RGRSB_1838	hypothetical protein	PCC8801_0107	Cyan8802_0104	cce_3575
0.0655	0.0505	1.29703	RGRSB_1839	bifunctional glycine oxidase/thiamine biosynthesis protein	PCC8801_4109	Cyan8802_4149	cce_0307
0.0716	0.066	1.08485	RGRSB_1840	O-antigen polymerase	PCC8801_4227	Cyan8802_4286	cce_1827
0.0684	0.0945	0.72381	RGRSB_1841	peptidase M15D vanX D-ala-D-ala dipeptidase	PCC8801_1391	Cyan8802_1425	cce_2981
0.1052	0.0817	1.28764	RGRSB_1842	peptidase M23	PCC8801_1393	Cyan8802_1427	cce_2663	Absent from Epithemia turgida SB
0.0711	0.0305	2.33115	RGRSB_1843	excinuclease ABC subunit C	PCC8801_1091	Cyan8802_1120	cce_1434
0.0494	0.0373	1.3244	RGRSB_1844	permease of sugar ABC transporter	PCC8801_2231	Cyan8802_2285	cce_0286
0.0597	0.0296	2.01689	RGRSB_1846	hypothetical protein	PCC8801_3640	Cyan8802_2474	cce_1571
0.0653	0.0331	1.97281	RGRSB_1847	stationary phase survival protein SurE	PCC8801_3639	Cyan8802_2475	cce_1570
0.0491	0.0248	1.97984	RGRSB_1848	phenylalanyl-tRNA synthetase subunit alpha	PCC8801_3637	Cyan8802_2477	cce_1318
0.0776	0.0765	1.01438	RGRSB_1852	FAD dependent oxidoreductase	PCC8801_3891	Cyan8802_3941	cce_2686
0.1065	0.0541	1.96858	RGRSB_1854	glycosyl transferase	PCC8801_3896	Cyan8802_3946	cce_4136
0.087	0.0572	1.52098	RGRSB_1855	putative glycosyl transferase, group 1	PCC8801_3894	Cyan8802_3944	cce_4137
0.072	0.0532	1.35338	RGRSB_1857	phosphoglucosamine mutase	PCC8801_0818	Cyan8802_0847	cce_0707
0.0917	0.0623	1.47191	RGRSB_1859	hypothetical protein	PCC8801_0823	Cyan8802_0852	cce_1914
0.0352	0.0277	1.27076	RGRSB_1860	2-isopropylmalate synthase	PCC8801_0832	Cyan8802_0860	cce_4008
0.0346	0.0208	1.66346	RGRSB_1861	methylthioadenosine phosphorylase	PCC8801_4009	Cyan8802_4047	cce_1181
0.061	0.0625	0.976	RGRSB_1862	glutathione synthetase	PCC8801_4010	Cyan8802_4048	cce_0490
0.0932	0.1205	0.773444	RGRSB_1863	hypothetical protein	PCC8801_2182	Cyan8802_2244	cce_2821
0.0612	0.0574	1.0662	RGRSB_1864	hypothetical protein	PCC8801_2183	Cyan8802_2245	cce_2519
0.0853	0.1257	0.6786	RGRSB_1865	hypothetical protein	PCC8801_1939	Cyan8802_1966	cce_2520
0.1436	0.1216	1.18092	RGRSB_1866	ATP adenylyltransferase	PCC8801_4080	Cyan8802_4119	cce_4376
0.1332	0.065	2.04923	RGRSB_1867	hypothetical protein	PCC8801_4079	Cyan8802_4118	cce_4377
0.114	0.0973	1.17163	RGRSB_1868	16S rRNA-processing protein RimM	PCC8801_4078	Cyan8802_4117	cce_1802
0.0917	0.0962	0.953222	RGRSB_1869	shikimate 5-dehydrogenase	PCC8801_4417	Cyan8802_4481	cce_4473
0.1162	0.0651	1.78495	RGRSB_1870	dimethyladenosine transferase	PCC8801_4416	Cyan8802_4480	cce_2498
0.0512	0.0112	4.57143	RGRSB_1872	[NiFe] uptake hydrogenase small subunit	PCC8801_3212	Cyan8802_2908	cce_1063
0.0331	0.0139	2.38129	RGRSB_1873	[NiFe] uptake hydrogenase large subunit	PCC8801_3213	Cyan8802_2907	cce_1064
0.1525	0.1048	1.45515	RGRSB_1875	putative YCF41	PCC8801_3208	Cyan8802_2913	cce_2200
0.0301	0.0334	0.901198	RGRSB_1877	transaldolase AB family	PCC8801_2116	Cyan8802_2163	cce_4687
0.0444	0.0271	1.63838	RGRSB_1878	hypothetical protein	PCC8801_4119	Cyan8802_4159	cce_3405
0.0756	0.056	1.35	RGRSB_1882	ABC transporter permease	PCC8801_1967	Cyan8802_1994	cce_2989
0.0942	0.0844	1.11611	RGRSB_1883	RND family efflux transporter MFP subunit	PCC8801_1966	Cyan8802_1993	cce_2990
0.0365	0.0332	1.0994	RGRSB_1884	chaperonin GroEL	PCC8801_1190	Cyan8802_1217	cce_3330
0.0902	0.1398	0.645207	RGRSB_1886	Holliday junction resolvase	PCC8801_1492	Cyan8802_1520	cce_0063
0.0447	0.0362	1.23481	RGRSB_1887	nitrilase/cyanide hydratase and apolipoprotein N-acyltransferase	PCC8801_1195	Cyan8802_1224	cce_0395
0.1774	0.1728	1.02662	RGRSB_1888	hypothetical protein	PCC8801_3963	Cyan8802_4008	cce_0264
0.0246	0.0202	1.21782	RGRSB_1889	recombinase A	PCC8801_0945	Cyan8802_0972	cce_4639
0.0608	0.0572	1.06294	RGRSB_1890	pentapeptide repeat-containing protein	PCC8801_0950	Cyan8802_0977	cce_3102
0.051	0.0261	1.95402	RGRSB_1891	30S ribosomal protein S21	PCC8801_0951	Cyan8802_0978	cce_3103
0.1545	0.1106	1.39693	RGRSB_1892	shikimate kinase	PCC8801_0952	Cyan8802_0979	cce_1382
0.1254	0.0702	1.78632	RGRSB_1893	G-D-S-L family lipolytic protein	PCC8801_2281	Cyan8802_2332	cce_4083
0.151	0.123	1.22764	RGRSB_1894	sugar ABC transporter ATP-binding protein	PCC8801_2280	Cyan8802_2331	cce_4082
0.0911	0.0339	2.68732	RGRSB_1895	NADH dehydrogenase subunit L	PCC8801_1488	Cyan8802_1516	cce_2128
0.1033	0.0848	1.21816	RGRSB_1896	hypothetical protein	PCC8801_1489	Cyan8802_1517	cce_2129
0.0999	0.0255	3.91765	RGRSB_1897	tryptophan synthase subunit alpha	PCC8801_1490	Cyan8802_1518	cce_2130
0.0529	0.0443	1.19413	RGRSB_1898	hypothetical protein	PCC8801_2386	Cyan8802_2437	cce_0809
0.0552	0.0351	1.57265	RGRSB_1899	ABC transporter ATP-binding protein	PCC8801_2392	Cyan8802_2444	cce_1626
0.0925	0.0699	1.32332	RGRSB_1901	DegT/DnrJ/EryC1/StrS aminotransferase family protein	PCC8801_2863	Cyan8802_3233	cce_4586
0.1137	0.1036	1.09749	RGRSB_1902	phosphoribosylaminoimidazole carboxylase ATPase subunit	PCC8801_0574	Cyan8802_0591	cce_1273
0.081	0.1214	0.667216	RGRSB_1903	hypothetical protein	PCC8801_0575	Cyan8802_0592	cce_1272
0.0636	0.0467	1.36188	RGRSB_1904	hypothetical protein	PCC8801_3977	Cyan8802_4019	cce_3210
0.0507	0.032	1.58438	RGRSB_1905	putative cell division protein	PCC8801_2753	Cyan8802_3349	cce_4540
0.034	0.0266	1.2782	RGRSB_1906	ribonuclease Z	PCC8801_3611	Cyan8802_2503	cce_4065
0.0565	0.0422	1.33886	RGRSB_1907	plasmid stabilization system	PCC8801_3491	Cyan8802_2625	cce_2307
0.0221	0.0078	2.83333	RGRSB_1908	hypothetical protein	PCC8801_3490	Cyan8802_2626	cce_2306
0.0922	0.0322	2.86335	RGRSB_1909	indole-3-glycerol-phosphate synthase	PCC8801_3489	Cyan8802_2627	cce_2305
0.0662	0.0417	1.58753	RGRSB_1910	hydrogenase small subunit	PCC8801_3486	Cyan8802_2630	cce_2879
0.0614	0.0546	1.12454	RGRSB_1911	dihydroorotate dehydrogenase 2	PCC8801_1870	Cyan8802_1896	cce_1125
0.0215	0.0321	0.669782	RGRSB_1913	50S ribosomal protein L9	PCC8801_2852	Cyan8802_3244	cce_4398
0.0673	0.0498	1.35141	RGRSB_1914	metallo-beta-lactamase family protein	PCC8801_1566	Cyan8802_1589	cce_4738
0.0504	0.0197	2.55838	RGRSB_1916	hypothetical protein	PCC8801_1568	Cyan8802_1591	cce_3430
0.076	0.0453	1.6777	RGRSB_1918	prolyl-tRNA synthetase	PCC8801_3553	Cyan8802_2560	cce_4460
0.0416	0.0145	2.86897	RGRSB_1919	tryptophan synthase subunit beta	PCC8801_1749	Cyan8802_1776	cce_3134
0.0959	0.0872	1.09977	RGRSB_1921	nicotinate-nucleotide pyrophosphorylase	PCC8801_4217	Cyan8802_4256	cce_2600
0.0489	0.0612	0.79902	RGRSB_1922	transcriptional regulator	PCC8801_2251	Cyan8802_2303	cce_1898
0.124	0.1092	1.13553	RGRSB_1924	coproporphyrinogen III oxidase	PCC8801_2601	Cyan8802_3505	cce_2087
0.0378	0.0255	1.48235	RGRSB_1925	hypothetical protein	PCC8801_2602	Cyan8802_3504	cce_2085
0.0873	0.0661	1.32073	RGRSB_1926	putative macrophage migration inhibitory factor	PCC8801_2603	Cyan8802_3503	cce_2084	Absent from Epithemia turgida SB
0.0817	0.1575	0.51873	RGRSB_1927	putative HI0933-like protein	PCC8801_1574	Cyan8802_1597	cce_3836
0.085	0.0506	1.67984	RGRSB_1928	alanine racemase	PCC8801_0897	Cyan8802_0923	cce_3719
0.196	0	incalculable	RGRSB_1930	transposase IS605 OrfB	PCC8801_1931	Cyan8802_1958	cce_1950
0.0661	0.0403	1.6402	RGRSB_1931	gamma-glutamyl kinase	PCC8801_0986	Cyan8802_1015	cce_0594
0.0861	0.0656	1.3125	RGRSB_1932	2Fe-2S ferredoxin	PCC8801_2779	Cyan8802_3322	cce_0654	Absent from Epithemia turgida SB
0.0597	0.0535	1.11589	RGRSB_1933	putative glutamate--cysteine ligase	PCC8801_2204	Cyan8802_2267	cce_0718
0.084	0.0836	1.00478	RGRSB_1934	tRNA/rRNA methyltransferase	PCC8801_2205	Cyan8802_2268	cce_0719
0.18	0.1099	1.63785	RGRSB_1935	peptidoglycan-binding M23B family peptidase	PCC8801_2207	Cyan8802_2270	cce_0720
0.0788	0.0746	1.0563	RGRSB_1937	ferric uptake regulator	PCC8801_1840	Cyan8802_1866	cce_1951	Absent from Epithemia turgida SB
0.1962	0.1394	1.40746	RGRSB_1938	two-component response regulator receiver protein	PCC8801_1841	Cyan8802_1867	cce_1952
0.0651	0.0493	1.32049	RGRSB_1939	cell division protein	PCC8801_1842	Cyan8802_1868	cce_1953
0.0229	0.0146	1.56849	RGRSB_1940	hypothetical protein	PCC8801_1847	Cyan8802_1873	cce_3317
0.026	0.0311	0.836013	RGRSB_1941	nitrogen regulatory protein P-II	PCC8801_1848	Cyan8802_1874	cce_1775
0.0823	0.0492	1.67276	RGRSB_1943	thioredoxin	PCC8801_3868	Cyan8802_3917	cce_1030
0.0573	0.034	1.68529	RGRSB_1944	putative PspA/IM30	PCC8801_3867	Cyan8802_3916	cce_1031
0.0916	0.0685	1.33723	RGRSB_1945	putative protein PspA/IM30	PCC8801_3176	Cyan8802_2942	cce_4602
0.0941	0.0766	1.22846	RGRSB_1947	RNA methyltransferase	PCC8801_2349	Cyan8802_2399	cce_3001
0.1604	0.1096	1.4635	RGRSB_1948	beta-lactamase	PCC8801_1608	Cyan8802_1634	cce_2988
0.0668	0.081	0.824691	RGRSB_1949	hypothetical protein	PCC8801_4107	Cyan8802_4147	cce_1292
0.0457	0.043	1.06279	RGRSB_1950	glycogen phosphorylase	PCC8801_3391	Cyan8802_2722	cce_1629
0.0719	0.0668	1.07635	RGRSB_1951	heat-inducible transcription repressor	PCC8801_0875	Cyan8802_0901	cce_1388
0.0822	0.0863	0.952491	RGRSB_1952	rhodanese	PCC8801_0876	Cyan8802_0902	cce_1389
0.0856	0.0757	1.13078	RGRSB_1953	hypothetical protein	PCC8801_0877	Cyan8802_0903	cce_4094
0.0696	0.0427	1.62998	RGRSB_1954	phosphoribosylaminoimidazole synthetase	PCC8801_3499	Cyan8802_2617	cce_3957
0.0458	0.0311	1.47267	RGRSB_1955	glutamyl-tRNA reductase	PCC8801_3645	Cyan8802_2469	cce_3976
0.0932	0.0681	1.36858	RGRSB_1957	hypothetical protein	PCC8801_3695	Cyan8802_3749	cce_2717
