# Supplementary material for: Genomic divergence within non-photosynthetic cyanobacterial endosymbionts in rhopalodiacean diatoms
Source: Sci Rep. 2017 Oct 12;7:13075. doi: 10.1038/s41598-017-13578-8 (PMC5638926; doi:10.1038/s41598-017-13578-8)
Supplement: Supplementary file 7 — Table S6 [file 41598_2017_13578_MOESM7_ESM.xls]

## Sheet: Sheet1
Table S6: Comparison of dN values between RgSB and EtSB genes
dN value for RgSB branch (X in FIgS1A)	dN value for EtSB branch (Y in FIgS1A)	difference between dN values of RgSB and EtSB gene	RgSB gene IDs	annotation	Corresponding EtSB gene	Corresponding PCC8801 gene	Corresponding PCC8802 gene	Corresponding ATCC51142 gene
0.0137	0.0566	-0.0429	RGRSB_0001	hypothetical protein	ETSB_0062	PCC8801_2530	Cyan8802_3576	cce_0588
0.0208	0.0219	-0.0011	RGRSB_0002	phosphoglucomutase	ETSB_0064	PCC8801_3290	Cyan8802_2833	cce_0606
0.0232	0.0309	-0.0077	RGRSB_0003	peptidyl-tRNA hydrolase	ETSB_0065	PCC8801_3654	Cyan8802_3708	cce_1754
0.0207	0.0304	-0.0097	RGRSB_0004	ribosomal protein PSRP-3/Ycf65	ETSB_0066	PCC8801_3655	Cyan8802_3709	cce_1753
0.0256	0.057	-0.0314	RGRSB_0005	F0F1 ATP synthase subunit epsilon	ETSB_0067	PCC8801_3656	Cyan8802_3710	cce_2812
0.0041	0.0123	-0.0082	RGRSB_0006	F0F1 ATP synthase subunit beta	ETSB_0068	PCC8801_3657	Cyan8802_3711	cce_2813
0.0243	0.0397	-0.0154	RGRSB_0008	exopolyphosphatase	ETSB_0069	PCC8801_3658	Cyan8802_3712	cce_0600
0.0291	0.0536	-0.0245	RGRSB_0009	4-hydroxybenzoate polyprenyltransferase	ETSB_0070	PCC8801_3679	Cyan8802_3733	cce_2564
0.0075	0.0354	-0.0279	RGRSB_0011	putative L-asparaginase II	ETSB_0071	PCC8801_3120	Cyan8802_3000	cce_1057
0.0168	0.0362	-0.0194	RGRSB_0013	putative Iojap-related protein	ETSB_0072	PCC8801_3118	Cyan8802_3002	cce_1059
0.0164	0.0114	0.005	RGRSB_0014	peptidase S8/S53 subtilisin kexin sedolisin	ETSB_0073	PCC8801_0578	Cyan8802_0595	cce_0788
0.0017	0.0114	-0.0097	RGRSB_0015	ATP-dependent Clp protease regulatory subunit	ETSB_0074	PCC8801_1419	Cyan8802_1448	cce_4247
0.0343	0.0717	-0.0374	RGRSB_0016	ribosomal-protein-alanine acetyltransferase	ETSB_0075	PCC8801_1418	Cyan8802_1447	cce_3376
0.0309	0.0345	-0.0036	RGRSB_0017	tRNA modification GTPase TrmE	ETSB_0076	PCC8801_4164	Cyan8802_4203	cce_4596
0.0193	0.0374	-0.0181	RGRSB_0018	DNA helicase	ETSB_0077	PCC8801_1286	Cyan8802_1315	cce_2335
0.0134	0.0487	-0.0353	RGRSB_0019	putative bacterioferritin comigratory protein	ETSB_0078	PCC8801_1631	Cyan8802_1658	cce_3358
0.0194	0.05	-0.0306	RGRSB_0022	hypothetical protein	ETSB_0081	PCC8801_1627	Cyan8802_1654	cce_3360
0.0499	0.0449	0.005	RGRSB_0027	hypothetical protein	ETSB_0084	PCC8801_3592	Cyan8802_2522	cce_1329
0.0175	0.0264	-0.0089	RGRSB_0028	phospholipid/glycerol acyltransferase	ETSB_0085	PCC8801_2413	Cyan8802_3698	cce_1867
0.073	0.0612	0.0118	RGRSB_0029	hypothetical protein	ETSB_0086	PCC8801_2414	Cyan8802_3697	cce_1735
0.0227	0.0427	-0.02	RGRSB_0030	hypothetical protein	ETSB_0087	PCC8801_2415	Cyan8802_3696	cce_1732
0.0257	0.0213	0.0044	RGRSB_0033	Tetratricopeptide TPR_2 repeat protein	ETSB_0090	PCC8801_3161	Cyan8802_2957	cce_0764
0.0182	0.0253	-0.0071	RGRSB_0035	peptidase M52, hydrogen uptake protein	ETSB_0091	PCC8801_0326	Cyan8802_0333	cce_1743
0.0282	0.0815	-0.0533	RGRSB_0036	(Fe-S)-binding protein	ETSB_0092	PCC8801_2452	Cyan8802_3657	cce_0477
0.0029	0.0281	-0.0252	RGRSB_0037	nutrient-stress induced DNA binding protein	ETSB_0093	PCC8801_2450	Cyan8802_3659	cce_0479
0.0297	0.0341	-0.0044	RGRSB_0039	bacitracin resistance protein	ETSB_0095	PCC8801_2864	Cyan8802_3232	cce_0440
0.0036	0.0183	-0.0147	RGRSB_0041	1-deoxy-D-xylulose-5-phosphate synthase	ETSB_0096	PCC8801_0471	Cyan8802_0484	cce_1401
0.0162	0.0346	-0.0184	RGRSB_0043	protease	ETSB_0098	PCC8801_1096	Cyan8802_1125	cce_4291
0.019	0.0512	-0.0322	RGRSB_0044	hypothetical protein	ETSB_0099	PCC8801_0913	Cyan8802_0940	cce_3388
0.0376	0.0582	-0.0206	RGRSB_0045	hypothetical protein	ETSB_0100	PCC8801_0914	Cyan8802_0941	cce_0629
0.0107	0.0134	-0.0027	RGRSB_0046	hypothetical protein	ETSB_0101	PCC8801_0915	Cyan8802_0942	cce_2501
0.0048	0.0226	-0.0178	RGRSB_0047	ArsR family transcriptional regulator	ETSB_0102	PCC8801_3703	Cyan8802_3756	cce_4396
0.056	0.0819	-0.0259	RGRSB_0048	hypothetical protein	ETSB_0103	PCC8801_2595	Cyan8802_3511	cce_0128
0.0233	0.0194	0.0039	RGRSB_0049	hypothetical protein	ETSB_0104	PCC8801_2596	Cyan8802_3510	cce_0129
0.0123	0.0521	-0.0398	RGRSB_0050	abortive infection protein	ETSB_0105	PCC8801_2597	Cyan8802_3509	cce_0130
0.0251	0.0171	0.008	RGRSB_0051	hypothetical protein	ETSB_0106	PCC8801_2598	Cyan8802_3508	cce_0131
0.0136	0.0337	-0.0201	RGRSB_0052	ABC transporter ATP-binding protein	ETSB_0107	PCC8801_3976	Cyan8802_4018	cce_3177
0.0464	0.0447	0.0017	RGRSB_0054	ssDNA-specific exonuclease RecJ	ETSB_0108	PCC8801_2493	Cyan8802_3614	cce_2425
0.0878	0.0574	0.0304	RGRSB_0055	hypothetical protein	ETSB_0109	PCC8801_1340	Cyan8802_1369	cce_0816
0.0398	0.0379	0.0019	RGRSB_0056	methyltransferase	ETSB_0110	PCC8801_1500	Cyan8802_1527	cce_4256
0.0159	0.0268	-0.0109	RGRSB_0057	imidazole glycerol phosphate synthase subunit HisH	ETSB_0111	PCC8801_1502	Cyan8802_1529	cce_0309
0.0151	0.0496	-0.0345	RGRSB_0059	esterase	ETSB_0113	PCC8801_3091	Cyan8802_3029	cce_0745
0.0108	0.0208	-0.01	RGRSB_0060	N-acetyltransferase	ETSB_0114	PCC8801_3092	Cyan8802_3028	cce_2947
0.0196	0.0295	-0.0099	RGRSB_0062	putative Tic22-like protein	ETSB_0116	PCC8801_2917	Cyan8802_3179	cce_3673
0.0283	0.0415	-0.0132	RGRSB_0063	protoporphyrinogen oxidase	ETSB_0117	PCC8801_2918	Cyan8802_3178	cce_3674
0.024	0.0272	-0.0032	RGRSB_0064	glycosyl transferase	ETSB_0118	PCC8801_1411	Cyan8802_1440	cce_1538
0.0304	0.0396	-0.0092	RGRSB_0065	PA-phosphatase-like phosphoesterase	ETSB_0119	PCC8801_1410	Cyan8802_1439	cce_1539
0.0133	0.0186	-0.0053	RGRSB_0066	ferrochelatase	ETSB_0121	PCC8801_0320	Cyan8802_0327	cce_2568
0.0235	0.0408	-0.0173	RGRSB_0068	HAD-superfamily phosphatase	ETSB_0123	PCC8801_0322	Cyan8802_0329	cce_0268
0.0171	0.0325	-0.0154	RGRSB_0069	carbohydrate kinase PfkB family	ETSB_0124	PCC8801_1084	Cyan8802_1113	cce_1611
0.0039	0.0108	-0.0069	RGRSB_0070	carboxyl-terminal protease	ETSB_0125	PCC8801_4255	Cyan8802_4316	cce_1372
0.0124	0.0601	-0.0477	RGRSB_0071	cell division septal protein	ETSB_0126	PCC8801_4254	Cyan8802_4315	cce_1373
0.0055	0.0119	-0.0064	RGRSB_0072	cell division protein	ETSB_0127	PCC8801_4253	Cyan8802_4314	cce_1314
0.0259	0.0231	0.0028	RGRSB_0073	rRNA SAM-dependent methyltransferase	ETSB_0128	PCC8801_0652	Cyan8802_0672	cce_0540
0.0094	0.019	-0.0096	RGRSB_0074	hypothetical protein	ETSB_0129	PCC8801_0651	Cyan8802_0671	cce_0541
0.0145	0.0216	-0.0071	RGRSB_0076	transcription-repair coupling factor	ETSB_0131	PCC8801_4312	Cyan8802_4373	cce_3710
0.0137	0.0664	-0.0527	RGRSB_0079	hypothetical protein	ETSB_0133	PCC8801_1955	Cyan8802_1982	cce_3391
0	0.0106	-0.0106	RGRSB_0080	30S ribosomal protein S16	ETSB_0134	PCC8801_1956	Cyan8802_1983	cce_3392
0.0049	0.0088	-0.0039	RGRSB_0082	NAD(P)H-quinone oxidoreductase subunit D	ETSB_0135	PCC8801_4388	Cyan8802_4450	cce_4299
0.0362	0.0447	-0.0085	RGRSB_0083	putative cobalt ABC transporter permease	ETSB_0137	PCC8801_1760	Cyan8802_1788	cce_1531
0.0248	0.0262	-0.0014	RGRSB_0084	ABC transporter ATP-binding protein	ETSB_0138	PCC8801_1759	Cyan8802_1787	cce_1530
0.0333	0.03	0.0033	RGRSB_0085	hypothetical protein	ETSB_0139	PCC8801_1758	Cyan8802_1786	cce_1529
0.0251	0.0203	0.0048	RGRSB_0087	putative Rieske 2Fe-2S family protein	ETSB_0140	PCC8801_1649	Cyan8802_1676	cce_4395
0.0369	0.0152	0.0217	RGRSB_0089	hypothetical protein	ETSB_0142	PCC8801_1718	Cyan8802_1742	cce_3436
0.0252	0.0392	-0.014	RGRSB_0091	hypothetical protein	ETSB_0143	PCC8801_0977	Cyan8802_1006	cce_1431
0.0384	0.077	-0.0386	RGRSB_0092	heat shock protein Hsp20	ETSB_0144	PCC8801_4023	Cyan8802_4061	cce_4669
0.0087	0.0242	-0.0155	RGRSB_0093	NAD(P)H-quinone oxidoreductase subunit F	ETSB_0145	PCC8801_4024	Cyan8802_4062	cce_2295
0.0437	0.0464	-0.0027	RGRSB_0094	Phosphorylase superfamily	ETSB_0146	PCC8801_1757	Cyan8802_1785	cce_3800
0.0182	0.0108	0.0074	RGRSB_0095	N-acyl-L-amino acid amidohydrolase	ETSB_0147	PCC8801_1178	Cyan8802_1205	cce_3757
0.002	0.0158	-0.0138	RGRSB_0097	preprotein translocase subunit SecA	ETSB_0149	PCC8801_1077	Cyan8802_1106	cce_1945
0.0212	0.0171	0.0041	RGRSB_0098	quinolinate synthetase	ETSB_0151	PCC8801_0787	Cyan8802_0815	cce_3716
0.016	0.0112	0.0048	RGRSB_0099	Zn-dependent hydrolase of the beta-lactamase fold-like protein	ETSB_0152	PCC8801_2730	Cyan8802_3372	cce_2886
0.0082	0	0.0082	RGRSB_0101	anti-sigma-factor antagonist	ETSB_0153	PCC8801_2424	Cyan8802_3686	cce_1801
0.026	0.0383	-0.0123	RGRSB_0102	putative ribonuclease III	ETSB_0154	PCC8801_2425	Cyan8802_3685	cce_1800
0.0252	0.0408	-0.0156	RGRSB_0105	oxygen independent coprophorphyrinogen III oxidase 1	ETSB_0157	PCC8801_0102	Cyan8802_0099	cce_2325
0.0248	0.021	0.0038	RGRSB_0107	hypothetical protein	ETSB_0160	PCC8801_1219	Cyan8802_1249	cce_2341
0.0236	0.0286	-0.005	RGRSB_0108	aldo/keto reductase family oxidoreductase	ETSB_0161	PCC8801_2899	Cyan8802_3197	cce_2339
0.0048	0	0.0048	RGRSB_0109	RNA-binding protein	ETSB_0163	PCC8801_0341	Cyan8802_0348	cce_3336
0.0206	0.0466	-0.026	RGRSB_0110	hypothetical protein	ETSB_0165	PCC8801_0343	Cyan8802_0350	cce_2497
0.0198	0.0219	-0.0021	RGRSB_0111	aspartyl-tRNA synthetase	ETSB_0166	PCC8801_1822	Cyan8802_1847	cce_4152
0.0194	0.02	-0.0006	RGRSB_0114	3-isopropylmalate dehydrogenase	ETSB_0168	PCC8801_0340	Cyan8802_0347	cce_3617
0.0499	0.0654	-0.0155	RGRSB_0115	hypothetical protein	ETSB_0169	PCC8801_0339	Cyan8802_0346	cce_3618
0.0038	0	0.0038	RGRSB_0117	K+ transport system, NAD-binding component	ETSB_0171	PCC8801_4052	Cyan8802_4091	cce_0389
0.0061	0.0074	-0.0013	RGRSB_0118	K+ transporter	ETSB_0172	PCC8801_4053	Cyan8802_4092	cce_0390
0.0128	0.023	-0.0102	RGRSB_0119	amidase	ETSB_0173	PCC8801_4443	Cyan8802_4505	cce_2804
0	0.0163	-0.0163	RGRSB_0121	DNA-directed RNA polymerase subunit omega	ETSB_0175	PCC8801_2055	Cyan8802_2079	cce_0231
0.0446	0.0434	0.0012	RGRSB_0122	hypothetical protein	ETSB_0176	PCC8801_2054	Cyan8802_2078	cce_0230
0.0148	0.0281	-0.0133	RGRSB_0123	hypothetical protein	ETSB_0177	PCC8801_2053	Cyan8802_2077	cce_0229
0.0045	0.0045	0	RGRSB_0124	sulfur carrier protein ThiS	ETSB_0178	PCC8801_4027	Cyan8802_4065	cce_2444
0.006	0.0132	-0.0072	RGRSB_0125	threonine synthase	ETSB_0179	PCC8801_4028	Cyan8802_4066	cce_2446
0.016	0.0195	-0.0035	RGRSB_0126	hypothetical protein	ETSB_0180	PCC8801_4077	Cyan8802_4116	cce_0020
0.0218	0.0201	0.0017	RGRSB_0127	adenylylsulfate kinase	ETSB_0181	PCC8801_3998	Cyan8802_4040	cce_3972
0.0135	0.0132	0.0003	RGRSB_0128	transketolase	ETSB_0182	PCC8801_0843	Cyan8802_0870	cce_4627
0.0133	0.0251	-0.0118	RGRSB_0130	dolichyl-phosphate-mannose synthase	ETSB_0184	PCC8801_3886	Cyan8802_3936	cce_4615
0.0295	0.041	-0.0115	RGRSB_0132	putative six-hairpin glycosidase familly protein	ETSB_0185	PCC8801_1388	Cyan8802_1422	cce_2039
0.0173	0.0444	-0.0271	RGRSB_0133	S-layer protein	ETSB_0186	PCC8801_4065	Cyan8802_4104	cce_0598
0.0162	0.0173	-0.0011	RGRSB_0134	glucose-1-phosphate adenylyltransferase	ETSB_0187	PCC8801_4064	Cyan8802_4103	cce_0987
0.0083	0.046	-0.0377	RGRSB_0135	putative D-alanyl-D-alanine carboxypeptidase	ETSB_0188	PCC8801_0871	Cyan8802_0897	cce_2331
0.001	0.0175	-0.0165	RGRSB_0136	dehydrogenase-like protein	ETSB_0189	PCC8801_0872	Cyan8802_0898	cce_1430
0.0209	0.0182	0.0027	RGRSB_0138	virulence factor MviN-like protein	ETSB_0190	PCC8801_1048	Cyan8802_1077	cce_1995
0.0634	0.0934	-0.03	RGRSB_0141	hypothetical protein	ETSB_0192	PCC8801_1051	Cyan8802_1080	cce_0820
0.0574	0.0374	0.02	RGRSB_0142	hypothetical protein	ETSB_0193	PCC8801_1052	Cyan8802_1081	cce_0819
0.0202	0.0385	-0.0183	RGRSB_0143	hypothetical protein	ETSB_0194	PCC8801_3381	Cyan8802_2732	cce_2691
0.0252	0.0341	-0.0089	RGRSB_0144	Non-specific serine/threonine protein kinase	ETSB_0195	PCC8801_0290	Cyan8802_0290	cce_1353
0.0057	0.0091	-0.0034	RGRSB_0145	hypothetical protein	ETSB_0196	PCC8801_2841	Cyan8802_3255	cce_2431
0.0073	0.0205	-0.0132	RGRSB_0146	S-adenosyl-L-homocysteine hydrolase	ETSB_0197	PCC8801_2366	Cyan8802_2416	cce_0835
0.0206	0.026	-0.0054	RGRSB_0147	exopolysaccharide synthesis protein	ETSB_0198	PCC8801_2365	Cyan8802_2415	cce_0834
0.0229	0.0343	-0.0114	RGRSB_0148	FeS-containing oxidoreductase	ETSB_0199	PCC8801_2244	Cyan8802_2296	cce_4300
0.0077	0.0238	-0.0161	RGRSB_0149	apocytochrome f	ETSB_0200	PCC8801_0754	Cyan8802_0780	cce_2959
0.0102	0.0322	-0.022	RGRSB_0150	cytochrome b6-f complex iron-sulfur subunit	ETSB_0201	PCC8801_0755	Cyan8802_0781	cce_2958
0.0217	0.018	0.0037	RGRSB_0151	amidase	ETSB_0202	PCC8801_1372	Cyan8802_1403	cce_4076
0.0193	0.0428	-0.0235	RGRSB_0152	NLP/P60 protein	ETSB_0203	PCC8801_2633	Cyan8802_3470	cce_4206
0	0.0326	-0.0326	RGRSB_0153	N-acetyltransferase	ETSB_0204	PCC8801_2632	Cyan8802_3471	cce_4205
0.0283	0.0393	-0.011	RGRSB_0154	putative YrdC-like RNA-binding protein	ETSB_0205	PCC8801_2630	Cyan8802_3473	cce_4203
0.0175	0.0184	-0.0009	RGRSB_0157	tyrosyl-tRNA synthetase	ETSB_0207	PCC8801_2901	Cyan8802_3195	cce_1032
0.0086	0.0116	-0.003	RGRSB_0158	putative methylenetetrahydrofolate reductase	ETSB_0208	PCC8801_2050	Cyan8802_2074	cce_3533
0.0101	0.0122	-0.0021	RGRSB_0159	tryptophanyl-tRNA synthetase	ETSB_0209	PCC8801_2051	Cyan8802_2075	cce_3534
0.0166	0	0.0166	RGRSB_0160	cytochrome b6-f complex subunit PetN	ETSB_0210	PCC8801_2395	Cyan8802_2452	cce_4446
0.0409	0.0363	0.0046	RGRSB_0161	hypothetical protein	ETSB_0211	PCC8801_2398	Cyan8802_2455	cce_1352
0.0229	0.0289	-0.006	RGRSB_0164	glucosylceramidase	ETSB_0214	PCC8801_2201	Cyan8802_2263	cce_1609
0.0059	0.0377	-0.0318	RGRSB_0165	hypothetical protein	ETSB_0215	PCC8801_1141	Cyan8802_1171	cce_4580
0.0654	0.0939	-0.0285	RGRSB_0166	hypothetical protein	ETSB_0216	PCC8801_0966	Cyan8802_0993	cce_2880
0.0169	0.0224	-0.0055	RGRSB_0168	beta-carotene hydroxylase	ETSB_0218	PCC8801_1623	Cyan8802_1650	cce_4622
0.0166	0.2167	-0.2001	RGRSB_0171	hypothetical protein	ETSB_0220	PCC8801_3961	Cyan8802_4006	cce_4165
0.0277	0.0274	0.0003	RGRSB_0172	ABC transporter ATP-binding protein	ETSB_0222	PCC8801_2312	Cyan8802_2364	cce_2995
0	0	0	RGRSB_0173	hypothetical protein	ETSB_0223	PCC8801_1133	Cyan8802_1163	cce_3225
0.0045	0.0094	-0.0049	RGRSB_0174	acetylglutamate kinase	ETSB_0224	PCC8801_1131	Cyan8802_1162	cce_3224
0	0.0399	-0.0399	RGRSB_0177	thioredoxin M	ETSB_0227	PCC8801_1129	Cyan8802_1160	cce_2390
0.0163	0.0341	-0.0178	RGRSB_0178	glycogen synthase	ETSB_0228	PCC8801_1128	Cyan8802_1159	cce_0890
0.0277	0.0337	-0.006	RGRSB_0179	protease	ETSB_0229	PCC8801_1127	Cyan8802_1158	cce_4255
0.0332	0.0598	-0.0266	RGRSB_0182	guanylate kinase	ETSB_0232	PCC8801_0195	Cyan8802_0190	cce_4591
0	0.0104	-0.0104	RGRSB_0183	hypothetical protein	ETSB_0233	PCC8801_0196	Cyan8802_0191	cce_4590
0.0228	0.0285	-0.0057	RGRSB_0184	ribosomal RNA large subunit methyltransferase N	ETSB_0234	PCC8801_1442	Cyan8802_1468	cce_2727
0.0261	0.0243	0.0018	RGRSB_0186	beta-glucosidase	ETSB_0237	PCC8801_1218	Cyan8802_1248	cce_4673
0.0078	0.017	-0.0092	RGRSB_0187	ribosome-binding factor A	ETSB_0238	PCC8801_1217	Cyan8802_1247	cce_4674
0.0162	0.0427	-0.0265	RGRSB_0188	1-(5-phosphoribosyl)-5-[(5-phosphoribosylamino) methylideneamino] imidazole-4-carboxamide isomerase	ETSB_0239	PCC8801_0331	Cyan8802_0338	cce_4140
0.0341	0.0415	-0.0074	RGRSB_0190	hypothetical protein	ETSB_0241	PCC8801_3706	Cyan8802_3759	cce_0791
0.0337	0.0233	0.0104	RGRSB_0191	riboflavin synthase subunit alpha	ETSB_0242	PCC8801_1220	Cyan8802_1250	cce_2342
0	0.0171	-0.0171	RGRSB_0192	hypothetical protein	ETSB_0243	PCC8801_1223	Cyan8802_1253	cce_2344
0.0266	0.0363	-0.0097	RGRSB_0194	cysteinyl-tRNA synthetase	ETSB_0245	PCC8801_0458	Cyan8802_0471	cce_0509
0.0118	0.0215	-0.0097	RGRSB_0195	threonyl-tRNA synthetase	ETSB_0246	PCC8801_0731	Cyan8802_0760	cce_3947
0.0122	0.0161	-0.0039	RGRSB_0196	ATP-binding protein of amino acid ABC transporter	ETSB_0247	PCC8801_0519	Cyan8802_0536	cce_0948
0	0.0361	-0.0361	RGRSB_0197	hypothetical protein	ETSB_0248	PCC8801_1044	Cyan8802_1073	cce_0079
0.017	0.0249	-0.0079	RGRSB_0199	peptide deformylase	ETSB_0250	PCC8801_3965	Cyan8802_4010	cce_4608
0.0114	0.0235	-0.0121	RGRSB_0201	guanosine-3',5'-bis(diphosphate) 3'-diphosphatase	ETSB_0251	PCC8801_1433	Cyan8802_1459	cce_4391
0.013	0.0197	-0.0067	RGRSB_0203	protease	ETSB_0253	PCC8801_2745	Cyan8802_3357	cce_3195
0.0246	0.0236	0.001	RGRSB_0204	hypothetical protein	ETSB_0254	PCC8801_0158	Cyan8802_0154	cce_0318
0.0218	0.0301	-0.0083	RGRSB_0205	ABC transporter	ETSB_0255	PCC8801_0159	Cyan8802_0155	cce_0317
0.018	0.0256	-0.0076	RGRSB_0206	serin-threonin phosphatase	ETSB_0256	PCC8801_0160	Cyan8802_0156	cce_0316
0.0092	0.0205	-0.0113	RGRSB_0208	group 2 sigma-70 RNA polymerase sigma factor E	ETSB_0258	PCC8801_0164	Cyan8802_0160	cce_0601
0.0227	0.0305	-0.0078	RGRSB_0209	primosome assembly protein PriA	ETSB_0259	PCC8801_0165	Cyan8802_0161	cce_2529
0.0166	0.0392	-0.0226	RGRSB_0210	pseudouridine synthase	ETSB_0260	PCC8801_0749	Cyan8802_0778	cce_3324
0.0262	0.0181	0.0081	RGRSB_0215	peptidyl-prolyl cis-trans isomerase B	ETSB_0262	PCC8801_0541	Cyan8802_0558	cce_2171
0.0118	0.0159	-0.0041	RGRSB_0216	polyphosphate kinase	ETSB_0263	PCC8801_1625	Cyan8802_1652	cce_2170
0.0275	0.023	0.0045	RGRSB_0217	UDP-N-acetylmuramoyl-tripeptide--D-alanyl-D-alanine ligase	ETSB_0264	PCC8801_2372	Cyan8802_2422	cce_4424
0.0128	0.0298	-0.017	RGRSB_0218	alpha/beta hydrolase	ETSB_0265	PCC8801_2080	Cyan8802_2124	cce_0086
0.0158	0.016	-0.0002	RGRSB_0222	outer membrane efflux protein	ETSB_0267	PCC8801_0515	Cyan8802_0532	cce_0891
0.0236	0.0272	-0.0036	RGRSB_0225	inositol monophosphate family protein	ETSB_0270	PCC8801_3995	Cyan8802_4037	cce_4497
0.0123	0.0212	-0.0089	RGRSB_0227	chloride channel protein	ETSB_0272	PCC8801_3436	Cyan8802_2680	cce_0078
0.0044	0.0118	-0.0074	RGRSB_0228	inorganic polyphosphate/ATP-NAD kinase	ETSB_0273	PCC8801_4353	Cyan8802_4415	cce_0805
0.0119	0.0174	-0.0055	RGRSB_0229	UDP-N-acetylglucosamine 2-epimerase	ETSB_0274	PCC8801_0463	Cyan8802_0477	cce_3663
0.0157	0.0021	0.0136	RGRSB_0230	OstA family protein	ETSB_0275	PCC8801_2120	Cyan8802_2167	cce_2029
0.0087	0.0122	-0.0035	RGRSB_0231	ABC transporter ATP-binding protein	ETSB_0276	PCC8801_2121	Cyan8802_2168	cce_2028
0.0123	0.0075	0.0048	RGRSB_0232	putative permease YjgP/YjgQ	ETSB_0277	PCC8801_2122	Cyan8802_2169	cce_2027
0.0109	0.0314	-0.0205	RGRSB_0233	ABC transporter ATP-binding protein	ETSB_0278	PCC8801_2031	Cyan8802_2057	cce_2230
0.0138	0.0365	-0.0227	RGRSB_0234	dihydrokaempferol 4-reductase	ETSB_0279	PCC8801_2029	Cyan8802_2055	cce_2231
0.0386	0.0504	-0.0118	RGRSB_0236	hypothetical protein	ETSB_0281	PCC8801_2028	Cyan8802_2054	cce_0894
0.0189	0.0209	-0.002	RGRSB_0237	gamma-glutamyl phosphate reductase	ETSB_0282	PCC8801_2022	Cyan8802_2048	cce_0897
0.0123	0.0056	0.0067	RGRSB_0240	transporter protein	ETSB_0285	PCC8801_3364	Cyan8802_2747	cce_1546
0.0095	0.0154	-0.0059	RGRSB_0241	threonine synthase	ETSB_0286	PCC8801_1025	Cyan8802_1054	cce_1455
0.0164	0.0127	0.0037	RGRSB_0242	hypothetical protein	ETSB_0288	PCC8801_0608	Cyan8802_0624	cce_1633
0.0224	0.0488	-0.0264	RGRSB_0243	hypothetical protein	ETSB_0289	PCC8801_0850	Cyan8802_0877	cce_4274
0.0061	0.0359	-0.0298	RGRSB_0244	NADH dehydrogenase subunit N	ETSB_0290	PCC8801_0781	Cyan8802_0808	cce_3395
0.0259	0.0314	-0.0055	RGRSB_0246	hypothetical protein	ETSB_0291	PCC8801_0779	Cyan8802_0806	cce_3908
0.0162	0.0421	-0.0259	RGRSB_0248	binding protein dependent transport systems inner membrane component	ETSB_0293	PCC8801_4332	Cyan8802_4395	cce_2297
0.0077	0.0362	-0.0285	RGRSB_0249	adenine phosphoribosyltransferase	ETSB_0294	PCC8801_4333	Cyan8802_4396	cce_2298
0.0051	0.027	-0.0219	RGRSB_0250	hypothetical protein	ETSB_0295	PCC8801_4334	Cyan8802_4397	cce_3697
0.0024	0.0388	-0.0364	RGRSB_0251	hypothetical protein	ETSB_0296	PCC8801_4335	Cyan8802_4398	cce_3698
0.0402	0.0608	-0.0206	RGRSB_0253	hypothetical protein	ETSB_0298	PCC8801_1731	Cyan8802_1755	cce_0506
0.0398	0.039	0.0008	RGRSB_0255	glycerol kinase	ETSB_0300	PCC8801_1188	Cyan8802_1215	cce_0973
0.0206	0.0169	0.0037	RGRSB_0256	hypothetical protein	ETSB_0302	PCC8801_3126	Cyan8802_2994	cce_0822
0.0229	0.0207	0.0022	RGRSB_0257	hypothetical protein	ETSB_0303	PCC8801_2574	Cyan8802_3532	cce_4211
0.0103	0.0176	-0.0073	RGRSB_0258	cyclopropane-fatty-acyl-phospholipid synthase	ETSB_0305	PCC8801_0328	Cyan8802_0335	cce_2731
0.0103	0.0143	-0.004	RGRSB_0259	penicillin binding protein, transpeptidase	ETSB_0306	PCC8801_0551	Cyan8802_0568	cce_3458
0.0117	0.007	0.0047	RGRSB_0261	family 2 glycosyl transferase	ETSB_0309	PCC8801_2476	Cyan8802_3632	cce_1170
0.0073	0.0249	-0.0176	RGRSB_0263	Ser/Thr phosphatase	ETSB_0311	PCC8801_3662	Cyan8802_3716	cce_0234
0.0122	0.0202	-0.008	RGRSB_0264	argininosuccinate lyase	ETSB_0312	PCC8801_3660	Cyan8802_3714	cce_0232
0.0185	0.0387	-0.0202	RGRSB_0268	hypothetical protein	ETSB_0313	PCC8801_2829	Cyan8802_3269	cce_3004
0.0365	0.0257	0.0108	RGRSB_0269	carboxypeptidase	ETSB_0314	PCC8801_2828	Cyan8802_3270	cce_3005
0.0107	0.0282	-0.0175	RGRSB_0270	malic oxidoreductase	ETSB_0315	PCC8801_2893	Cyan8802_3203	cce_3246
0.0109	0.0238	-0.0129	RGRSB_0271	pyridine nucleotide transhydrogenase subunit beta	ETSB_0316	PCC8801_2894	Cyan8802_3202	cce_0841
0.0159	0.0054	0.0105	RGRSB_0272	putative nicotinamide nucleotide transhydrogenase subunit alpha 2 (A2)	ETSB_0317	PCC8801_2895	Cyan8802_3201	cce_0842
0.0064	0.0096	-0.0032	RGRSB_0273	putative nicotinamide nucleotide transhydrogenase subunit alpha 1 (A1)	ETSB_0318	PCC8801_2896	Cyan8802_3200	cce_0843
0.0333	0.0213	0.012	RGRSB_0274	molybdenum ABC transporter periplasmic binding protein	ETSB_0319	PCC8801_2167	Cyan8802_2229	cce_0847
0.0082	0.0202	-0.012	RGRSB_0275	GTPase ObgE	ETSB_0320	PCC8801_4390	Cyan8802_4453	cce_1961
0.0157	0.0327	-0.017	RGRSB_0276	Mo-dependent nitrogenase	ETSB_0321	PCC8801_4391	Cyan8802_4454	cce_2427
0.0178	0.0964	-0.0786	RGRSB_0277	hypothetical protein	ETSB_0322	PCC8801_4392	Cyan8802_4455	cce_2426
0.0335	0.0621	-0.0286	RGRSB_0278	S-layer OprB family carbohydrate-selective porin	ETSB_0323	PCC8801_1445	Cyan8802_1471	cce_2633
0.0121	0.0208	-0.0087	RGRSB_0280	aspartyl/glutamyl-tRNA amidotransferase subunit A	ETSB_0324	PCC8801_3501	Cyan8802_2615	cce_1710
0.0132	0.0218	-0.0086	RGRSB_0281	peptidase U62	ETSB_0325	PCC8801_2489	Cyan8802_3619	cce_0935
0.0208	0.0335	-0.0127	RGRSB_0282	cell division protein	ETSB_0327	PCC8801_3759	Cyan8802_3808	cce_3928
0.0043	0.0131	-0.0088	RGRSB_0283	hypothetical protein	ETSB_0328	PCC8801_1481	Cyan8802_1508	cce_3505
0.0154	0.0306	-0.0152	RGRSB_0285	permease	ETSB_0330	PCC8801_1479	Cyan8802_1506	cce_3507
0.0382	0.1934	-0.1552	RGRSB_0287	precorrin-8X methylmutase	ETSB_0332	PCC8801_1477	Cyan8802_1504	cce_3969
0.0268	0.0292	-0.0024	RGRSB_0288	amino acid ABC transporter permease	ETSB_0333	PCC8801_2063	Cyan8802_2087	cce_2270
0.0121	0.0222	-0.0101	RGRSB_0289	extracellular solute-binding protein	ETSB_0334	PCC8801_2062	Cyan8802_2086	cce_2268
0.0187	0.0343	-0.0156	RGRSB_0292	hypothetical protein	ETSB_0336	PCC8801_4162	Cyan8802_4201	cce_0085
0.0268	0.0243	0.0025	RGRSB_0293	S-adenosyl-methyltransferase MraW	ETSB_0337	PCC8801_4161	Cyan8802_4200	cce_0084
0.0044	0.0158	-0.0114	RGRSB_0294	circadian clock protein KaiC	ETSB_0338	PCC8801_4231	Cyan8802_4293	cce_0422
0.0143	0.0483	-0.034	RGRSB_0296	circadian clock protein	ETSB_0340	PCC8801_4233	Cyan8802_4295	cce_0424
0.007	0.0108	-0.0038	RGRSB_0298	1-acyl-sn-glycerol-3-phosphate acyltransferase	ETSB_0342	PCC8801_1274	Cyan8802_1303	cce_1014
0.0138	0.0323	-0.0185	RGRSB_0300	putative cobalt ABC transporter permease	ETSB_0344	PCC8801_2867	Cyan8802_3229	cce_4415
0.0266	0.0236	0.003	RGRSB_0302	UDP-N-acetylmuramoylalanyl-D-glutamate--2,6-diaminopimelate ligase	ETSB_0345	PCC8801_0277	Cyan8802_0277	cce_0818
0.0204	0.0445	-0.0241	RGRSB_0303	fatty acid desaturase	ETSB_0346	PCC8801_2805	Cyan8802_3295	cce_3178
0.0096	0.0112	-0.0016	RGRSB_0304	transcriptional regulator	ETSB_0347	PCC8801_2804	Cyan8802_3296	cce_1612
0.0276	0.0385	-0.0109	RGRSB_0305	peptidase M61, glycyl monoaminopeptidase	ETSB_0348	PCC8801_2803	Cyan8802_3297	cce_1613
0.0133	0.0096	0.0037	RGRSB_0306	branched-chain amino acid aminotransferase	ETSB_0349	PCC8801_2802	Cyan8802_3298	cce_1614
0.0205	0.0433	-0.0228	RGRSB_0307	two-component sensor histidine kinase	ETSB_0350	PCC8801_3736	Cyan8802_3788	cce_0257
0.0218	0.0107	0.0111	RGRSB_0308	ferritin	ETSB_0351	PCC8801_4256	Cyan8802_4317	cce_1034
0.0237	0.0187	0.005	RGRSB_0309	putative peptidase U62, modulator of DNA gyrase	ETSB_0352	PCC8801_2179	Cyan8802_2241	cce_2891
0.021	0.0175	0.0035	RGRSB_0310	alanine dehydrogenase	ETSB_0353	PCC8801_1609	Cyan8802_1635	cce_0036
0.0193	0.0225	-0.0032	RGRSB_0312	putative permease	ETSB_0356	PCC8801_3369	Cyan8802_2742	cce_2272
0.0234	0.0311	-0.0077	RGRSB_0313	leucyl-tRNA synthetase	ETSB_0357	PCC8801_3236	Cyan8802_2882	cce_4237
0.013	0	0.013	RGRSB_0314	50S ribosomal protein L35	ETSB_0358	PCC8801_2607	Cyan8802_3499	cce_3151
0.0079	0.0037	0.0042	RGRSB_0315	50S ribosomal protein L20	ETSB_0359	PCC8801_2606	Cyan8802_3500	cce_3150
0.0054	0.0063	-0.0009	RGRSB_0318	anti-sigma-factor antagonist	ETSB_0364	PCC8801_0663	Cyan8802_0683	cce_0470
0.0117	0.0238	-0.0121	RGRSB_0320	nucleotide sugar epimerase	ETSB_0365	PCC8801_3879	Cyan8802_3926	cce_2101
0.0219	0.024	-0.0021	RGRSB_0322	putative succinyl-CoA synthetase subunit alpha	ETSB_0366	PCC8801_1189	Cyan8802_1216	cce_2358
0.0113	0.0221	-0.0108	RGRSB_0323	putative succinyl-CoA synthetase subunit beta	ETSB_0367	PCC8801_0526	Cyan8802_0543	cce_2357
0.0126	0.0146	-0.002	RGRSB_0325	protease	ETSB_0370	PCC8801_0384	Cyan8802_0393	cce_0370
0.0448	0.0618	-0.017	RGRSB_0326	TonB family protein	ETSB_0371	PCC8801_0881	Cyan8802_0907	cce_0608
0.0078	0.0208	-0.013	RGRSB_0328	ornithine carbamoyltransferase	ETSB_0373	PCC8801_3007	Cyan8802_3112	cce_3251
0.0181	0.053	-0.0349	RGRSB_0332	hypothetical protein	ETSB_0377	PCC8801_2394	Cyan8802_2451	cce_2815
0.0063	0.0199	-0.0136	RGRSB_0333	translation initiation factor IF-2	ETSB_0378	PCC8801_2710	Cyan8802_3393	cce_1839
0.0119	0.0352	-0.0233	RGRSB_0334	hypothetical protein	ETSB_0379	PCC8801_2711	Cyan8802_3392	cce_1840
0.0071	0.0064	0.0007	RGRSB_0335	transcription elongation factor NusA	ETSB_0380	PCC8801_2712	Cyan8802_3391	cce_1841
0.0114	0.0242	-0.0128	RGRSB_0336	hypothetical protein	ETSB_0381	PCC8801_2713	Cyan8802_3390	cce_1842
0.0211	0.0203	0.0008	RGRSB_0338	WD repeat-containing protein	ETSB_0382	PCC8801_4412	Cyan8802_4475	cce_3574
0.0083	0.0351	-0.0268	RGRSB_0339	sulfate adenylyltransferase	ETSB_0383	PCC8801_0556	Cyan8802_0573	cce_4658
0.0149	0.0338	-0.0189	RGRSB_0340	dihydroorotase	ETSB_0384	PCC8801_2202	Cyan8802_2264	cce_2627
0.0218	0.0304	-0.0086	RGRSB_0341	hypothetical protein	ETSB_0385	PCC8801_1295	Cyan8802_1323	cce_4339
0.0083	0.0307	-0.0224	RGRSB_0342	hypothetical protein	ETSB_0386	PCC8801_3723	Cyan8802_3776	cce_0658
0.0248	0.0244	0.0004	RGRSB_0344	inositol monophosphatase family protein	ETSB_0389	PCC8801_1470	Cyan8802_1497	cce_3293
0.0146	0.0224	-0.0078	RGRSB_0350	aspartyl/glutamyl-tRNA amidotransferase subunit B	ETSB_0392	PCC8801_1161	Cyan8802_1188	cce_1674
0.0136	0.0263	-0.0127	RGRSB_0352	5-methyltetrahydrofolate--homocysteine methyltransferase	ETSB_0394	PCC8801_2495	Cyan8802_3611	cce_0077
0.0219	0.0213	0.0006	RGRSB_0354	4-hydroxy-3-methylbut-2-en-1-yl diphosphate synthase	ETSB_0396	PCC8801_2798	Cyan8802_3302	cce_2312
0.025	0.0135	0.0115	RGRSB_0355	30S ribosomal protein S20	ETSB_0397	PCC8801_1753	Cyan8802_1780	cce_3490
0.0122	0.0319	-0.0197	RGRSB_0356	TatD-related deoxyribonuclease	ETSB_0398	PCC8801_1752	Cyan8802_1779	cce_3489
0.0004	0.0055	-0.0051	RGRSB_0357	DNA-directed RNA polymerase subunit beta	ETSB_0399	PCC8801_1751	Cyan8802_1778	cce_3488
0.008	0.0168	-0.0088	RGRSB_0358	DNA-directed RNA polymerase subunit beta'	ETSB_0400	PCC8801_1750	Cyan8802_1777	cce_3487
0.0156	0.0128	0.0028	RGRSB_0359	two-component response regulator	ETSB_0401	PCC8801_1812	Cyan8802_1838	cce_4183
0.0332	0.023	0.0102	RGRSB_0360	N6 adenine-specific DNA methyltransferase, D12 class	ETSB_0403	PCC8801_2739	Cyan8802_3363	cce_2327
0.0182	0.0195	-0.0013	RGRSB_0364	tRNA uridine 5-carboxymethylaminomethyl modification protein GidA	ETSB_0404	PCC8801_2900	Cyan8802_3196	cce_2461
0	0.0074	-0.0074	RGRSB_0365	hypothetical protein	ETSB_0405	PCC8801_0193	Cyan8802_0188	cce_3966
0.008	0.0104	-0.0024	RGRSB_0368	WD40-like beta-propeller protein	ETSB_0408	PCC8801_2755	Cyan8802_3347	cce_0739
0.011	0.0048	0.0062	RGRSB_0369	WD40-like beta-propeller protein	ETSB_0409	PCC8801_3466	Cyan8802_2651	cce_0738
0.0113	0.0298	-0.0185	RGRSB_0370	Ycf66 family protein	ETSB_0410	PCC8801_3467	Cyan8802_2650	cce_0737
0.0111	0.0085	0.0026	RGRSB_0371	citrate synthase	ETSB_0411	PCC8801_1377	Cyan8802_1408	cce_1900
0.0147	0.0133	0.0014	RGRSB_0372	GTP-binding protein LepA	ETSB_0412	PCC8801_2529	Cyan8802_3577	cce_4718
0.0185	0.0494	-0.0309	RGRSB_0373	hypothetical protein	ETSB_0413	PCC8801_1572	Cyan8802_1595	cce_1183
0.0164	0.0249	-0.0085	RGRSB_0376	dihydrolipoamide dehydrogenase	ETSB_0415	PCC8801_3920	Cyan8802_3968	cce_0735
0.0273	0.0261	0.0012	RGRSB_0377	arogenate dehydrogenase	ETSB_0416	PCC8801_0596	Cyan8802_0611	cce_4463
0.0116	0.0261	-0.0145	RGRSB_0378	Na+/H+ antiporter	ETSB_0418	PCC8801_0593	Cyan8802_0608	cce_2468
0.0182	0.0333	-0.0151	RGRSB_0379	N-acetylmuramoyl-L-alanine amidase	ETSB_0419	PCC8801_0589	Cyan8802_0604	cce_2467
0.0141	0.0132	0.0009	RGRSB_0380	glutamate racemase	ETSB_0420	PCC8801_0588	Cyan8802_0603	cce_2466
0.0051	0.0118	-0.0067	RGRSB_0382	solanesyl diphosphate synthase	ETSB_0422	PCC8801_0374	Cyan8802_0383	cce_2465
0.051	0.0443	0.0067	RGRSB_0383	heat shock protein	ETSB_0423	PCC8801_0491	Cyan8802_0506	cce_4005
0.039	0.0297	0.0093	RGRSB_0386	NADH dehydrogenase subunit M	ETSB_0425	PCC8801_0521	Cyan8802_0538	cce_1849
0.0148	0.0203	-0.0055	RGRSB_0388	exonuclease SbcD	ETSB_0426	PCC8801_2085	Cyan8802_2129	cce_4575
0.0069	0.0052	0.0017	RGRSB_0389	penicillin-binding protein 1A	ETSB_0427	PCC8801_0220	Cyan8802_0217	cce_2453
0.0318	0.0255	0.0063	RGRSB_0390	homoserine kinase	ETSB_0428	PCC8801_1871	Cyan8802_1897	cce_0510
0.0009	0.0112	-0.0103	RGRSB_0391	protease	ETSB_0429	PCC8801_2877	Cyan8802_3219	cce_2982
0.0074	0.0136	-0.0062	RGRSB_0392	two-component sensor histidine kinase	ETSB_0430	PCC8801_0482	Cyan8802_0495	cce_0297
0.049	0.1866	-0.1376	RGRSB_0393	hypothetical protein	ETSB_0432	PCC8801_0483	Cyan8802_0496	cce_3721
0.0158	0.008	0.0078	RGRSB_0394	hypothetical protein	ETSB_0433	PCC8801_0685	Cyan8802_0713	cce_0283
0.0305	0.0309	-0.0004	RGRSB_0395	ssDNA-specific exonuclease RecJ	ETSB_0434	PCC8801_1279	Cyan8802_1308	cce_0484
0.0156	0.1067	-0.0911	RGRSB_0396	hypothetical protein	ETSB_0435	PCC8801_1254	Cyan8802_1285	cce_1854
0.0386	0.0762	-0.0376	RGRSB_0397	hypothetical protein	ETSB_0436	PCC8801_1253	Cyan8802_1284	cce_1855
0.0044	0.0829	-0.0785	RGRSB_0398	hypothetical protein	ETSB_0437	PCC8801_1252	Cyan8802_1283	cce_1856
0.0425	0.0896	-0.0471	RGRSB_0401	hypothetical protein	ETSB_0439	PCC8801_1142	Cyan8802_1172	cce_2571
0.0264	0.0483	-0.0219	RGRSB_0402	Thf1-like protein	ETSB_0440	PCC8801_1143	Cyan8802_1173	cce_0441
0.04	0.0335	0.0065	RGRSB_0403	hypothetical protein	ETSB_0441	PCC8801_4292	Cyan8802_4352	cce_3639
0.0153	0.0287	-0.0134	RGRSB_0404	ammonium transport protein	ETSB_0442	PCC8801_3674	Cyan8802_3728	cce_1619
0.0067	0.0101	-0.0034	RGRSB_0406	glycine cleavage system protein H	ETSB_0444	PCC8801_1269	Cyan8802_1300	cce_2643
0.0277	0.0354	-0.0077	RGRSB_0408	S-layer protein	ETSB_0446	PCC8801_2327	Cyan8802_2378	cce_0056
0.0141	0.0305	-0.0164	RGRSB_0409	RNA-binding protein	ETSB_0447	PCC8801_4264	Cyan8802_4324	cce_0102
0.0166	0.0382	-0.0216	RGRSB_0410	ribose-5-phosphate isomerase A	ETSB_0448	PCC8801_4263	Cyan8802_4323	cce_0103
0.0123	0.023	-0.0107	RGRSB_0412	(dimethylallyl)adenosine tRNA methylthiotransferase	ETSB_0449	PCC8801_3288	Cyan8802_2835	cce_2810
0.0025	0.0035	-0.001	RGRSB_0413	hypothetical protein	ETSB_0450	PCC8801_2666	Cyan8802_3438	cce_1678
0.0298	0.0445	-0.0147	RGRSB_0414	hypothetical protein	ETSB_0451	PCC8801_2664	Cyan8802_3440	cce_1677
0.0304	0.0298	0.0006	RGRSB_0415	formamidopyrimidine-DNA glycosylase	ETSB_0452	PCC8801_0132	Cyan8802_0129	cce_4324
0.031	0.047	-0.016	RGRSB_0416	ATP synthase subunit 1	ETSB_0453	PCC8801_2714	Cyan8802_3389	cce_4482
0.0063	0.0094	-0.0031	RGRSB_0417	F0F1 ATP synthase subunit A	ETSB_0454	PCC8801_2715	Cyan8802_3388	cce_4483
0	0.0059	-0.0059	RGRSB_0418	F0F1 ATP synthase subunit C	ETSB_0455	PCC8801_2716	Cyan8802_3387	cce_4484
0.0263	0.038	-0.0117	RGRSB_0419	F0F1 ATP synthase subunit B'	ETSB_0456	PCC8801_2717	Cyan8802_3386	cce_4485
0.019	0.0677	-0.0487	RGRSB_0420	F0F1 ATP synthase subunit B	ETSB_0457	PCC8801_2718	Cyan8802_3385	cce_4486
0.0232	0.0402	-0.017	RGRSB_0421	F0F1 ATP synthase subunit delta	ETSB_0458	PCC8801_2719	Cyan8802_3384	cce_4487
0.0126	0.0109	0.0017	RGRSB_0422	F0F1 ATP synthase subunit alpha	ETSB_0459	PCC8801_2720	Cyan8802_3383	cce_4488
0.0138	0.0261	-0.0123	RGRSB_0423	F0F1 ATP synthase subunit gamma	ETSB_0460	PCC8801_2721	Cyan8802_3382	cce_4489
0.0141	0.0353	-0.0212	RGRSB_0425	deoxyribose-phosphate aldolase	ETSB_0462	PCC8801_3526	Cyan8802_2591	cce_3026
0.0157	0.0479	-0.0322	RGRSB_0426	DNA repair protein RecO	ETSB_0463	PCC8801_3527	Cyan8802_2590	cce_4546
0.0054	0.0158	-0.0104	RGRSB_0427	major facilitator superfamily protein	ETSB_0464	PCC8801_3528	Cyan8802_2589	cce_0468
0.0305	0.0408	-0.0103	RGRSB_0429	branched-chain alpha-keto acid dehydrogenase subunit E2	ETSB_0466	PCC8801_1231	Cyan8802_1261	cce_2750
0.0156	0.0339	-0.0183	RGRSB_0430	hypothetical protein	ETSB_0467	PCC8801_1314	Cyan8802_1342	cce_1967
0	0.0325	-0.0325	RGRSB_0431	hypothetical protein	ETSB_0468	PCC8801_1315	Cyan8802_1343	cce_1966
0.0185	0.0333	-0.0148	RGRSB_0432	bifunctional phosphoribosylaminoimidazolecarboxamide formyltransferase/IMP cyclohydrolase	ETSB_0469	PCC8801_1316	Cyan8802_1344	cce_4354
0.0146	0.0203	-0.0057	RGRSB_0433	penicillin-binding protein 1B	ETSB_0470	PCC8801_1919	Cyan8802_1945	cce_4147
0.0029	0.0148	-0.0119	RGRSB_0435	cysteine synthase A	ETSB_0474	PCC8801_0433	Cyan8802_0444	cce_1473
0.0072	0.0148	-0.0076	RGRSB_0436	phosphoribosylformylglycinamidine synthase I	ETSB_0475	PCC8801_4136	Cyan8802_4176	cce_2883
0.0043	0.0106	-0.0063	RGRSB_0437	phosphoribosylformylglycinamidine synthase subunit PurS	ETSB_0476	PCC8801_4135	Cyan8802_4175	cce_2882
0.0098	0.0197	-0.0099	RGRSB_0438	peptidase M50	ETSB_0477	PCC8801_2814	Cyan8802_3285	cce_0017
0.0262	0.0275	-0.0013	RGRSB_0440	NHL repeat containing protein	ETSB_0479	PCC8801_0113	Cyan8802_0109	cce_2897
0	0.007	-0.007	RGRSB_0444	transcriptional regulator, AbrB family	ETSB_0483	PCC8801_0396	Cyan8802_0405	cce_3242
0.0385	0.0581	-0.0196	RGRSB_0445	abortive infection protein	ETSB_0484	PCC8801_0397	Cyan8802_0406	cce_3240
0.0162	0	0.0162	RGRSB_0447	hypothetical protein	ETSB_0486	PCC8801_4152	Cyan8802_4192	cce_3965
0.0197	0.0283	-0.0086	RGRSB_0448	pyruvate dehydrogenase E1 component alpha subunit	ETSB_0487	PCC8801_4151	Cyan8802_4191	cce_0292
0.0311	0.0353	-0.0042	RGRSB_0449	molecular chaperone DnaJ	ETSB_0488	PCC8801_3250	Cyan8802_2871	cce_0291
0	0	0	RGRSB_0450	30S ribosomal protein S21	ETSB_0489	PCC8801_3249	Cyan8802_2872	cce_0290
0.0147	0.0492	-0.0345	RGRSB_0451	translation initiation factor Sui1	ETSB_0490	PCC8801_3154	Cyan8802_2964	cce_4286
0.0124	0.0229	-0.0105	RGRSB_0454	histidinol phosphate aminotransferase	ETSB_0493	PCC8801_1472	Cyan8802_1499	cce_3292
0.012	0.0255	-0.0135	RGRSB_0455	heat shock protein 90	ETSB_0494	PCC8801_2614	Cyan8802_3489	cce_2925
0.017	0.015	0.002	RGRSB_0457	tRNA-dihydrouridine synthase A	ETSB_0496	PCC8801_1700	Cyan8802_1725	cce_3017
0.0084	0.0121	-0.0037	RGRSB_0459	50S ribosomal protein L3	ETSB_0498	PCC8801_0252	Cyan8802_0249	cce_4013
0.0153	0.0219	-0.0066	RGRSB_0460	50S ribosomal protein L4	ETSB_0499	PCC8801_0251	Cyan8802_0248	cce_4015
0.0131	0.0267	-0.0136	RGRSB_0461	50S ribosomal protein L23	ETSB_0500	PCC8801_0250	Cyan8802_0247	cce_4016
0.01	0.0145	-0.0045	RGRSB_0462	50S ribosomal protein L2	ETSB_0501	PCC8801_0249	Cyan8802_0246	cce_4017
0.0046	0.0095	-0.0049	RGRSB_0463	30S ribosomal protein S19	ETSB_0502	PCC8801_0248	Cyan8802_0245	cce_4018
0.0189	0.0097	0.0092	RGRSB_0464	50S ribosomal protein L22	ETSB_0503	PCC8801_0247	Cyan8802_0244	cce_4019
0.0072	0.0043	0.0029	RGRSB_0465	30S ribosomal protein S3	ETSB_0504	PCC8801_0246	Cyan8802_0243	cce_4020
0.0012	0.0122	-0.011	RGRSB_0466	50S ribosomal protein L16	ETSB_0505	PCC8801_0245	Cyan8802_0242	cce_4021
0.0071	0.0634	-0.0563	RGRSB_0467	50S ribosomal protein L29	ETSB_0506	PCC8801_0244	Cyan8802_0241	cce_4022
0.0107	0.0113	-0.0006	RGRSB_0468	30S ribosomal protein S17	ETSB_0507	PCC8801_0243	Cyan8802_0240	cce_4023
0	0.0231	-0.0231	RGRSB_0469	50S ribosomal protein L14	ETSB_0508	PCC8801_0242	Cyan8802_0239	cce_4024
0.0134	0.024	-0.0106	RGRSB_0470	50S ribosomal protein L24	ETSB_0509	PCC8801_0241	Cyan8802_0238	cce_4025
0	0.0178	-0.0178	RGRSB_0471	50S ribosomal protein L5	ETSB_0510	PCC8801_0240	Cyan8802_0237	cce_4027
0	0.0178	-0.0178	RGRSB_0472	30S ribosomal protein S8	ETSB_0511	PCC8801_0239	Cyan8802_0236	cce_4028
0.0016	0.017	-0.0154	RGRSB_0473	50S ribosomal protein L6	ETSB_0512	PCC8801_0238	Cyan8802_0235	cce_4029
0.0097	0.018	-0.0083	RGRSB_0474	50S ribosomal protein L18	ETSB_0513	PCC8801_0237	Cyan8802_0234	cce_4030
0.0043	0.015	-0.0107	RGRSB_0475	30S ribosomal protein S5	ETSB_0514	PCC8801_0236	Cyan8802_0233	cce_4031
0.0033	0.0268	-0.0235	RGRSB_0476	50S ribosomal protein L15	ETSB_0515	PCC8801_0235	Cyan8802_0232	cce_4032
0.0013	0.0029	-0.0016	RGRSB_0477	preprotein translocase subunit SecY	ETSB_0516	PCC8801_0234	Cyan8802_0231	cce_4033
0.0141	0.0303	-0.0162	RGRSB_0478	adenylate kinase	ETSB_0517	PCC8801_0233	Cyan8802_0230	cce_4034
0	0.0058	-0.0058	RGRSB_0479	translation initiation factor IF-1	ETSB_0518	PCC8801_0232	Cyan8802_0229	cce_4035
0	0	0	RGRSB_0480	50S ribosomal protein L36	ETSB_0519	PCC8801_0231	Cyan8802_0228	cce_4036
0.0008	0.0179	-0.0171	RGRSB_0481	30S ribosomal protein S13	ETSB_0520	PCC8801_0230	Cyan8802_0227	cce_4037
0	0	0	RGRSB_0482	ribosomal protein S11	ETSB_0521	PCC8801_0229	Cyan8802_0226	cce_4038
0.0021	0.0157	-0.0136	RGRSB_0483	DNA-directed RNA polymerase subunit alpha	ETSB_0522	PCC8801_0228	Cyan8802_0225	cce_4039
0.0116	0.013	-0.0014	RGRSB_0484	50S ribosomal protein L17	ETSB_0523	PCC8801_0227	Cyan8802_0224	cce_4040
0.0263	0.0228	0.0035	RGRSB_0485	tRNA pseudouridine synthase A	ETSB_0524	PCC8801_0226	Cyan8802_0223	cce_4041
0.0099	0.0074	0.0025	RGRSB_0486	50S ribosomal protein L13	ETSB_0525	PCC8801_0225	Cyan8802_0222	cce_4042
0.0178	0.017	0.0008	RGRSB_0487	30S ribosomal protein S9	ETSB_0526	PCC8801_0224	Cyan8802_0221	cce_4043
0.019	0.0423	-0.0233	RGRSB_0488	50S ribosomal protein L31	ETSB_0527	PCC8801_0223	Cyan8802_0220	cce_4044
0.0126	0.02	-0.0074	RGRSB_0489	peptide chain release factor 1	ETSB_0528	PCC8801_0208	Cyan8802_0204	cce_4045
0.0095	0.0199	-0.0104	RGRSB_0492	DNA polymerase III subunit alpha	ETSB_0530	PCC8801_2428	Cyan8802_3682	cce_4077
0.0194	0.0291	-0.0097	RGRSB_0493	phosphoadenosine phosphosulfate reductase	ETSB_0531	PCC8801_0262	Cyan8802_0260	cce_0258
0.0049	0.0035	0.0014	RGRSB_0494	uridylate kinase	ETSB_0532	PCC8801_2559	Cyan8802_3547	cce_3591
0.0069	0.0193	-0.0124	RGRSB_0495	ribosome recycling factor	ETSB_0533	PCC8801_2560	Cyan8802_3546	cce_3592
0.0177	0.0157	0.002	RGRSB_0496	UPF YGGT-containing protein	ETSB_0534	PCC8801_2521	Cyan8802_3585	cce_0072
0.0106	0.0232	-0.0126	RGRSB_0497	hypothetical protein	ETSB_0535	PCC8801_3386	Cyan8802_2727	cce_1724
0.0214	0.0172	0.0042	RGRSB_0498	lipid-A-disaccharide synthase	ETSB_0536	PCC8801_3384	Cyan8802_2729	cce_3390
0.0029	0.0062	-0.0033	RGRSB_0499	hypothetical protein	ETSB_0537	PCC8801_3383	Cyan8802_2730	cce_1053
0.0165	0.0266	-0.0101	RGRSB_0500	N-acyl-L-amino acid amidohydrolase	ETSB_0538	PCC8801_4368	Cyan8802_4430	cce_1897
0.0125	0.0587	-0.0462	RGRSB_0501	hypothetical protein	ETSB_0539	PCC8801_4366	Cyan8802_4428	cce_0911
0.0299	0.0201	0.0098	RGRSB_0502	phospho-N-acetylmuramoyl-pentapeptide-transferase	ETSB_0540	PCC8801_4365	Cyan8802_4427	cce_0912
0.019	0.0111	0.0079	RGRSB_0503	hemolysin A	ETSB_0541	PCC8801_4361	Cyan8802_4423	cce_0914
0.0186	0.0245	-0.0059	RGRSB_0506	sporulation protein	ETSB_0545	PCC8801_1362	Cyan8802_1392	cce_0183
0.0145	0.0357	-0.0212	RGRSB_0507	DNA gyrase subunit A	ETSB_0546	PCC8801_1360	Cyan8802_1390	cce_4541
0.0228	0.0259	-0.0031	RGRSB_0508	glycogen debranching protein	ETSB_0547	PCC8801_0647	Cyan8802_0667	cce_3465
0.0132	0.0115	0.0017	RGRSB_0509	putative Fe-S metabolism associated SufE	ETSB_0548	PCC8801_0867	Cyan8802_0893	cce_2328
0.0231	0.0212	0.0019	RGRSB_0511	NifS-like class-V aminotransferase, cysteine desulfurase	ETSB_0549	PCC8801_4043	Cyan8802_4080	cce_0202
0.0096	0.0137	-0.0041	RGRSB_0512	rfrA pentapeptide repeat-containing protein	ETSB_0550	PCC8801_3366	Cyan8802_2745	cce_1545
0.0207	0.0267	-0.006	RGRSB_0513	hypothetical protein	ETSB_0551	PCC8801_1451	Cyan8802_1477	cce_4345
0.0224	0.0175	0.0049	RGRSB_0514	hypothetical protein	ETSB_0552	PCC8801_1450	Cyan8802_1476	cce_4126
0.0227	0.0185	0.0042	RGRSB_0516	phosphate ABC transporter substrate-binding protein	ETSB_0554	PCC8801_3296	Cyan8802_2827	cce_0886
0.0178	0.0218	-0.004	RGRSB_0517	phosphate ABC transporter permease	ETSB_0555	PCC8801_3294	Cyan8802_2829	cce_0885
0.0068	0.0164	-0.0096	RGRSB_0518	phosphate ABC transporter permease	ETSB_0556	PCC8801_3293	Cyan8802_2830	cce_0884
0.0252	0.029	-0.0038	RGRSB_0519	phosphate ABC transporter ATP-binding protein	ETSB_0557	PCC8801_3292	Cyan8802_2831	cce_5189
0.0204	0.0261	-0.0057	RGRSB_0520	phosphate ABC transporter ATP-binding protein	ETSB_0558	PCC8801_3291	Cyan8802_2832	cce_0882
0.0217	0.0353	-0.0136	RGRSB_0522	hypothetical protein	ETSB_0560	PCC8801_0891	Cyan8802_0917	cce_1422
0.0606	0.0394	0.0212	RGRSB_0523	hypothetical protein	ETSB_0562	PCC8801_0889	Cyan8802_0915	cce_1424
0.0085	0.0238	-0.0153	RGRSB_0524	DNA repair protein RadA	ETSB_0563	PCC8801_2303	Cyan8802_2354	cce_4001
0	0.0038	-0.0038	RGRSB_0525	two-component response regulator	ETSB_0564	PCC8801_2302	Cyan8802_2353	cce_4002
0.0161	0.0464	-0.0303	RGRSB_0527	rhodanese	ETSB_0566	PCC8801_2362	Cyan8802_2412	cce_1980
0.0174	0.0332	-0.0158	RGRSB_0528	hypothetical protein	ETSB_0567	PCC8801_2347	Cyan8802_2397	cce_3749
0.0101	0.0151	-0.005	RGRSB_0529	hypothetical protein	ETSB_0568	PCC8801_2348	Cyan8802_2398	cce_3748
0.0688	0.0712	-0.0024	RGRSB_0530	hypothetical protein	ETSB_0569	PCC8801_2673	Cyan8802_3431	cce_1369
0.0346	0.0505	-0.0159	RGRSB_0531	hypothetical protein	ETSB_0570	PCC8801_2674	Cyan8802_3430	cce_1368
0.0017	0.014	-0.0123	RGRSB_0532	molecular chaperone DnaK	ETSB_0571	PCC8801_4045	Cyan8802_4082	cce_2003
0.0181	0.0372	-0.0191	RGRSB_0533	MFS superfamily transporter	ETSB_0572	PCC8801_3129	Cyan8802_2991	cce_1333
0.0082	0.0109	-0.0027	RGRSB_0534	group 1 glycosyl transferase	ETSB_0573	PCC8801_2385	Cyan8802_2436	cce_4654
0.0183	0.0225	-0.0042	RGRSB_0536	seryl-tRNA synthetase	ETSB_0574	PCC8801_3186	Cyan8802_2932	cce_0927
0.0301	0.2072	-0.1771	RGRSB_0537	hypothetical protein	ETSB_0575	PCC8801_3396	Cyan8802_2717	cce_2333
0.0159	0.0431	-0.0272	RGRSB_0538	(3R)-hydroxymyristoyl-ACP dehydratase	ETSB_0576	PCC8801_1948	Cyan8802_1975	cce_2696
0.01	0.0164	-0.0064	RGRSB_0539	Mg2+ transporter	ETSB_0577	PCC8801_1642	Cyan8802_1669	cce_2697
0.0057	0.0081	-0.0024	RGRSB_0540	acetolactate synthase 3 regulatory subunit	ETSB_0578	PCC8801_2457	Cyan8802_3652	cce_0628
0.0188	0.0618	-0.043	RGRSB_0541	hypothetical protein	ETSB_0579	PCC8801_0955	Cyan8802_0982	cce_2481
0.0373	0.0105	0.0268	RGRSB_0542	hypothetical protein	ETSB_0581	PCC8801_2456	Cyan8802_3653	cce_0118
0.0045	0.0149	-0.0104	RGRSB_0543	hypothetical protein	ETSB_0582	PCC8801_0711	Cyan8802_0740	cce_2723
0.0016	0.0132	-0.0116	RGRSB_0544	putative 2-hydroxyhepta-2,4-diene-1,7-dioate isomerase	ETSB_0583	PCC8801_0712	Cyan8802_0741	cce_2724
0.0142	0.0315	-0.0173	RGRSB_0545	30S ribosomal protein S6	ETSB_0584	PCC8801_0713	Cyan8802_0742	cce_2725
0.0221	0.0111	0.011	RGRSB_0546	hypothetical protein	ETSB_0585	PCC8801_0714	Cyan8802_0743	cce_0262
0.0299	0.0247	0.0052	RGRSB_0547	3-dehydroquinate dehydratase	ETSB_0586	PCC8801_0715	Cyan8802_0744	cce_0263
0.0234	0.0374	-0.014	RGRSB_0548	UDP-3-O-(3-hydroxymyristoyl) glucosamine N-acyltransferase	ETSB_0587	PCC8801_1516	Cyan8802_1543	cce_2207
0.0117	0.0161	-0.0044	RGRSB_0549	ferredoxin thioredoxin reductase, variable chain	ETSB_0588	PCC8801_0997	Cyan8802_1026	cce_3154
0.0446	0.0122	0.0324	RGRSB_0553	4'-phosphopantetheinyl transferase	ETSB_0591	PCC8801_0477	Cyan8802_0491	cce_2547
0.0056	0.0213	-0.0157	RGRSB_0555	aspartate carbamoyltransferase catalytic subunit	ETSB_0593	PCC8801_3160	Cyan8802_2958	cce_4693
0.009	0.011	-0.002	RGRSB_0556	hypothetical protein	ETSB_0594	PCC8801_3159	Cyan8802_2959	cce_4694
0.0122	0.039	-0.0268	RGRSB_0558	type 2 NADH dehydrogenase	ETSB_0596	PCC8801_0681	Cyan8802_0708	cce_0154
0.0069	0.0073	-0.0004	RGRSB_0559	hypothetical protein	ETSB_0597	PCC8801_0784	Cyan8802_0811	cce_2408
0.0056	0.0058	-0.0002	RGRSB_0561	VIC family potassium channel protein	ETSB_0598	PCC8801_0361	Cyan8802_0368	cce_1565
0.0161	0.0272	-0.0111	RGRSB_0562	glycerol dehydrogenase	ETSB_0600	PCC8801_0088	Cyan8802_0085	cce_1310
0.0048	0.0429	-0.0381	RGRSB_0563	hypothetical protein	ETSB_0601	PCC8801_0090	Cyan8802_0087	cce_4220
0.0204	0.0197	0.0007	RGRSB_0564	phosphoglycerate kinase	ETSB_0602	PCC8801_4355	Cyan8802_4417	cce_4219
0.0079	0.0117	-0.0038	RGRSB_0565	plastocyanin	ETSB_0603	PCC8801_2240	Cyan8802_2294	cce_0590
0.0068	0.0122	-0.0054	RGRSB_0566	aspartate aminotransferase	ETSB_0604	PCC8801_2238	Cyan8802_2292	cce_3727
0.022	0.0203	0.0017	RGRSB_0568	anhydro-N-acetylmuramic acid kinase	ETSB_0606	PCC8801_2235	Cyan8802_2289	cce_2824
0	0.0078	-0.0078	RGRSB_0569	phosphatidate cytidylyltransferase	ETSB_0607	PCC8801_2232	Cyan8802_2286	cce_4267
0.0071	0.0093	-0.0022	RGRSB_0570	precorrin-6B methylase	ETSB_0608	PCC8801_2154	Cyan8802_2216	cce_4268
0.0128	0.0183	-0.0055	RGRSB_0571	queuine tRNA-ribosyltransferase	ETSB_0609	PCC8801_2795	Cyan8802_3305	cce_0159
0.0136	0.0262	-0.0126	RGRSB_0573	S-layer protein	ETSB_0610	PCC8801_4184	Cyan8802_4223	cce_3518
0.0348	0.0221	0.0127	RGRSB_0574	phosphate uptake regulator	ETSB_0611	PCC8801_2550	Cyan8802_3556	cce_3519
0.0065	0.016	-0.0095	RGRSB_0576	ferredoxin-NADP oxidoreductase	ETSB_0613	PCC8801_2543	Cyan8802_3563	cce_0994
0.0296	0.0168	0.0128	RGRSB_0578	hypothetical protein	ETSB_0615	PCC8801_1293	Cyan8802_1320	cce_4491
0.0305	0.0246	0.0059	RGRSB_0580	signal peptidase I	ETSB_0617	PCC8801_0200	Cyan8802_0195	cce_3882
0.022	0.0196	0.0024	RGRSB_0581	hydrogenase accessory protein	ETSB_0618	PCC8801_0427	Cyan8802_0438	cce_2903
0.0425	0.0116	0.0309	RGRSB_0582	hydrogenase expression/synthesis	ETSB_0619	PCC8801_0426	Cyan8802_0437	cce_2902
0.0025	0.0033	-0.0008	RGRSB_0584	two-component response regulator	ETSB_0620	PCC8801_1936	Cyan8802_1963	cce_0298
0.0194	0.0286	-0.0092	RGRSB_0585	DNA mismatch repair protein	ETSB_0621	PCC8801_1937	Cyan8802_1964	cce_0299
0.0055	0.0113	-0.0058	RGRSB_0586	polynucleotide phosphorylase/polyadenylase	ETSB_0629	PCC8801_0258	Cyan8802_0256	cce_0623
0.0227	0.0159	0.0068	RGRSB_0587	hypothetical protein	ETSB_0628	PCC8801_0259	Cyan8802_0257	cce_0622
0.0077	0.0217	-0.014	RGRSB_0588	hypothetical protein	ETSB_0627	PCC8801_3056	Cyan8802_3065	cce_0333
0.0216	0.0212	0.0004	RGRSB_0589	hypothetical protein	ETSB_0626	PCC8801_3055	Cyan8802_3066	cce_3329
0	0.0045	-0.0045	RGRSB_0590	hypothetical protein	ETSB_0625	PCC8801_3054	Cyan8802_3067	cce_3328
0.0276	0.0398	-0.0122	RGRSB_0591	two-component sensor histidine kinase	ETSB_0624	PCC8801_3053	Cyan8802_3068	cce_3327
0.0193	0.0359	-0.0166	RGRSB_0592	putative GTP cyclohydrolase I	ETSB_0623	PCC8801_3009	Cyan8802_3110	cce_3326
0.0259	0.0318	-0.0059	RGRSB_0596	c-type cytochrome biogenesis protein	ETSB_0633	PCC8801_4081	Cyan8802_4120	cce_4131
0.0243	0.0321	-0.0078	RGRSB_0597	c-type cytochrome biogenesis protein	ETSB_0634	PCC8801_0535	Cyan8802_0552	cce_4132
0.0056	0.0772	-0.0716	RGRSB_0598	hypothetical protein	ETSB_0635	PCC8801_1624	Cyan8802_1651	cce_1106
0.0158	0.0222	-0.0064	RGRSB_0599	valyl-tRNA synthetase	ETSB_0636	PCC8801_0678	Cyan8802_0705	cce_4258
0.0088	0.0186	-0.0098	RGRSB_0600	hypothetical protein	ETSB_0637	PCC8801_1101	Cyan8802_1128	cce_0425
0.0184	0.0209	-0.0025	RGRSB_0601	phosphoribosylglycinamide formyltransferase	ETSB_0638	PCC8801_1102	Cyan8802_1129	cce_0426
0.0298	0.0291	0.0007	RGRSB_0602	oxygenase	ETSB_0639	PCC8801_1103	Cyan8802_1130	cce_0427
0.0521	0.0702	-0.0181	RGRSB_0604	cytochrome c class I	ETSB_0640	PCC8801_2103	Cyan8802_2147	cce_3264
0.0058	0.0198	-0.014	RGRSB_0606	glycosyl transferase family protein	ETSB_0642	PCC8801_0599	Cyan8802_0614	cce_3237
0.0226	0.0275	-0.0049	RGRSB_0607	bifunctional sterol desaturase/short chain dehydrogenase	ETSB_0643	PCC8801_0598	Cyan8802_0613	cce_1989
0.0091	0.0186	-0.0095	RGRSB_0608	ABC transporter ATP-binding protein	ETSB_0644	PCC8801_2902	Cyan8802_3194	cce_0342
0.013	0.0469	-0.0339	RGRSB_0609	hypothetical protein	ETSB_0645	PCC8801_2903	Cyan8802_3193	cce_2127
0.0029	0.0206	-0.0177	RGRSB_0611	putative biopolymer transport protein	ETSB_0647	PCC8801_3262	Cyan8802_2859	cce_1116
0.0151	0.0464	-0.0313	RGRSB_0612	biopolymer transport protein	ETSB_0648	PCC8801_3261	Cyan8802_2860	cce_1115
0.0185	0.0146	0.0039	RGRSB_0613	hypothetical protein	ETSB_0649	PCC8801_3260	Cyan8802_2861	cce_1114
0.0242	0.0217	0.0025	RGRSB_0614	periplasmic polyamine-binding protein of ABC transporter	ETSB_0650	PCC8801_3259	Cyan8802_2862	cce_1113
0.0355	0.0281	0.0074	RGRSB_0615	hypothetical protein	ETSB_0651	PCC8801_1730	Cyan8802_1754	cce_0746
0.0199	0.0117	0.0082	RGRSB_0616	mannose-6-phosphate isomerase	ETSB_0652	PCC8801_1114	Cyan8802_1143	cce_2771
0.0192	0.0299	-0.0107	RGRSB_0617	dehydrogenase (flavoprotein)-like protein	ETSB_0653	PCC8801_1030	Cyan8802_1059	cce_3426
0	0.0739	-0.0739	RGRSB_0618	hypothetical protein	ETSB_0655	PCC8801_1029	Cyan8802_1058	cce_3427
0.0228	0.0433	-0.0205	RGRSB_0619	bifunctional uroporphyrin-III C-methyltransferase/uroporphyrinogen-III synthase	ETSB_0656	PCC8801_1028	Cyan8802_1057	cce_2117
0.0125	0.0172	-0.0047	RGRSB_0620	glycine dehydrogenase	ETSB_0657	PCC8801_3557	Cyan8802_2557	cce_2609
0.0176	0.0255	-0.0079	RGRSB_0621	excinuclease ABC subunit B	ETSB_0658	PCC8801_3669	Cyan8802_3723	cce_2046
0.0023	0	0.0023	RGRSB_0622	mannose-1-phosphate guanyltransferase	ETSB_0659	PCC8801_0925	Cyan8802_0952	cce_0336
0.014	0.025	-0.011	RGRSB_0625	recombinase B	ETSB_0662	PCC8801_2870	Cyan8802_3226	cce_3671
0	0.0272	-0.0272	RGRSB_0626	hypothetical protein	ETSB_0663	PCC8801_0833	Cyan8802_0861	cce_3670
0.0145	0.0252	-0.0107	RGRSB_0629	hypothetical protein	ETSB_0666	PCC8801_2195	Cyan8802_2257	cce_0256
0.0166	0.0165	0.0001	RGRSB_0630	hypothetical protein	ETSB_0667	PCC8801_2194	Cyan8802_2256	cce_0255
0.0218	0.028	-0.0062	RGRSB_0631	alanyl-tRNA synthetase	ETSB_0668	PCC8801_1423	Cyan8802_1452	cce_1722
0.0186	0.018	0.0006	RGRSB_0633	hypothetical protein	ETSB_0670	PCC8801_4155	Cyan8802_4195	cce_3824
0.0469	0.0508	-0.0039	RGRSB_0635	hypothetical protein	ETSB_0672	PCC8801_1277	Cyan8802_1306	cce_1746
0.0223	0.0715	-0.0492	RGRSB_0638	hypothetical protein	ETSB_0675	PCC8801_3929	Cyan8802_3978	cce_3694
0.0017	0.0073	-0.0056	RGRSB_0640	hypothetical protein	ETSB_0677	PCC8801_4068	Cyan8802_4107	cce_4736
0.0239	0.0121	0.0118	RGRSB_0643	hypothetical protein	ETSB_0679	PCC8801_3454	Cyan8802_2662	cce_4158
0.0456	0.0353	0.0103	RGRSB_0644	hypothetical protein	ETSB_0680	PCC8801_3455	Cyan8802_2661	cce_4157
0.0117	0.018	-0.0063	RGRSB_0645	carbamoyltransferase	ETSB_0681	PCC8801_3456	Cyan8802_2660	cce_4156
0.0007	0.004	-0.0033	RGRSB_0647	RNA polymerase sigma factor RpoD	ETSB_0683	PCC8801_0154	Cyan8802_0150	cce_0875
0.0119	0.019	-0.0071	RGRSB_0649	acid phosphatase/vanadium-dependent haloperoxidase-like protein	ETSB_0685	PCC8801_0155	Cyan8802_0151	cce_0876
0.0047	0.0044	0.0003	RGRSB_0650	geranylgeranyl pyrophosphate synthase	ETSB_0687	PCC8801_0156	Cyan8802_0152	cce_0877
0.0178	0.0155	0.0023	RGRSB_0652	TPR repeat-containing protein	ETSB_0689	PCC8801_3471	Cyan8802_2645	cce_2983
0.0089	0.0143	-0.0054	RGRSB_0654	dTDP-glucose 4,6-dehydratase	ETSB_0691	PCC8801_0893	Cyan8802_0919	cce_3422
0.0092	0.0094	-0.0002	RGRSB_0655	UDP-glucose dehydrogenase	ETSB_0692	PCC8801_0894	Cyan8802_0920	cce_3423
0.0277	0.0469	-0.0192	RGRSB_0657	peptidase M23B	ETSB_0696	PCC8801_1555	Cyan8802_1579	cce_3693
0.0042	0.0123	-0.0081	RGRSB_0659	RNA-metabolising metallo-beta-lactamase	ETSB_0697	PCC8801_2928	Cyan8802_3168	cce_0295
0.0138	0.0091	0.0047	RGRSB_0660	dihydrodipicolinate synthase	ETSB_0698	PCC8801_2927	Cyan8802_3169	cce_0294
0.0098	0.0455	-0.0357	RGRSB_0661	aspartate-semialdehyde dehydrogenase	ETSB_0699	PCC8801_2926	Cyan8802_3170	cce_0293
0.0253	0.0323	-0.007	RGRSB_0662	trigger factor	ETSB_0700	PCC8801_2925	Cyan8802_3171	cce_2913
0.0182	0.0098	0.0084	RGRSB_0663	ATP-dependent Clp protease proteolytic subunit	ETSB_0702	PCC8801_2924	Cyan8802_3172	cce_4439
0.0021	0.0043	-0.0022	RGRSB_0664	ATP-dependent protease ATP-binding subunit ClpX	ETSB_0703	PCC8801_2923	Cyan8802_3173	cce_4438
0.0247	0.016	0.0087	RGRSB_0666	putative 5-formyltetrahydrofolate cyclo-ligase	ETSB_0705	PCC8801_3715	Cyan8802_3767	cce_2949
0.0223	0.0451	-0.0228	RGRSB_0667	DNA polymerase III subunit delta	ETSB_0707	PCC8801_4181	Cyan8802_4220	cce_1671
0.0154	0.0147	0.0007	RGRSB_0668	hypothetical protein	ETSB_0708	PCC8801_4180	Cyan8802_4219	cce_1672
0.0353	0.0247	0.0106	RGRSB_0670	C-5 cytosine-specific DNA methylase	ETSB_0711	PCC8801_0989	Cyan8802_1018	cce_3993
0.0298	0.0247	0.0051	RGRSB_0671	exodeoxyribonuclease III	ETSB_0712	PCC8801_0988	Cyan8802_1017	cce_3992
0.0237	0.0251	-0.0014	RGRSB_0672	carboxyl-terminal processing protease	ETSB_0713	PCC8801_0605	Cyan8802_0620	cce_3991
0.0226	0.0197	0.0029	RGRSB_0673	glycosyl transferase	ETSB_0714	PCC8801_3962	Cyan8802_4007	cce_3259
0.0142	0.0177	-0.0035	RGRSB_0674	phytoene desaturase	ETSB_0715	PCC8801_0308	Cyan8802_0308	cce_3754
0.0284	0.0368	-0.0084	RGRSB_0675	phytoene synthase	ETSB_0716	PCC8801_0309	Cyan8802_0309	cce_3755
0.049	0.3912	-0.3422	RGRSB_0677	hypothetical protein	ETSB_0717	PCC8801_4197	Cyan8802_4236	cce_2905
0.018	0.0256	-0.0076	RGRSB_0678	4-diphosphocytidyl-2-C-methyl-D-erythritol kinase	ETSB_0718	PCC8801_1003	Cyan8802_1032	cce_1317
0.0132	0.0191	-0.0059	RGRSB_0680	N-acetyltransferase	ETSB_0720	PCC8801_1941	Cyan8802_1968	cce_3998
0.027	0.0166	0.0104	RGRSB_0681	Holliday junction resolvase-like protein	ETSB_0721	PCC8801_1942	Cyan8802_1969	cce_1480
0.0126	0.0287	-0.0161	RGRSB_0682	aminopeptidase P	ETSB_0722	PCC8801_0134	Cyan8802_0131	cce_2895
0.0257	0.0532	-0.0275	RGRSB_0683	hypothetical protein	ETSB_0723	PCC8801_0137	Cyan8802_0134	cce_4729
0.0075	0.0189	-0.0114	RGRSB_0684	putative permease YjgP/YjgQ	ETSB_0724	PCC8801_0138	Cyan8802_0135	cce_1246
0.0207	0.0251	-0.0044	RGRSB_0685	SDR family dehydrogenase/reductase	ETSB_0725	PCC8801_0140	Cyan8802_0137	cce_1245
0.0027	0.0051	-0.0024	RGRSB_0686	ketol-acid reductoisomerase	ETSB_0726	PCC8801_0991	Cyan8802_1020	cce_2120
0.0414	0.0292	0.0122	RGRSB_0688	hypothetical protein	ETSB_0727	PCC8801_0621	Cyan8802_0637	cce_4570
0.0285	0.0303	-0.0018	RGRSB_0690	hypothetical protein	ETSB_0730	PCC8801_2948	Cyan8802_3148	cce_0481
0.0038	0.0164	-0.0126	RGRSB_0691	Rare lipoprotein A	ETSB_0731	PCC8801_2949	Cyan8802_3147	cce_0480
0.0091	0.0231	-0.014	RGRSB_0692	glutamate-1-semialdehyde aminotransferase	ETSB_0732	PCC8801_2361	Cyan8802_2411	cce_0172
0.0123	0.0149	-0.0026	RGRSB_0695	peptide transport system permease	ETSB_0733	PCC8801_1901	Cyan8802_1925	cce_3651
0.0033	0.0033	0	RGRSB_0698	cell division protein	ETSB_0737	PCC8801_0278	Cyan8802_0278	cce_3579
0.0083	0.3616	-0.3533	RGRSB_0699	hypothetical protein	ETSB_0739	PCC8801_0719	Cyan8802_0748	cce_0201
0.0182	0.0231	-0.0049	RGRSB_0700	transmembrane anti-sigma factor	ETSB_0741	PCC8801_0336	Cyan8802_0343	cce_4141
0.0036	0.007	-0.0034	RGRSB_0701	RNA polymerase sigma factor RpoE	ETSB_0742	PCC8801_0335	Cyan8802_0342	cce_4142
0.004	0.0156	-0.0116	RGRSB_0703	hypothetical protein	ETSB_0743	PCC8801_0333	Cyan8802_0340	cce_1134
0.0146	0.0213	-0.0067	RGRSB_0704	long-chain-fatty-acid CoA ligase	ETSB_0744	PCC8801_0332	Cyan8802_0339	cce_1133
0.011	0.0291	-0.0181	RGRSB_0707	ribonuclease H	ETSB_0746	PCC8801_4372	Cyan8802_4434	cce_4390
0.018	0.033	-0.015	RGRSB_0708	ammonium/methylammonium permease	ETSB_0747	PCC8801_1229	Cyan8802_1259	cce_3261
0.0068	0.0212	-0.0144	RGRSB_0709	riboflavin biosynthesis protein	ETSB_0748	PCC8801_1230	Cyan8802_1260	cce_3260
0.0382	0.0235	0.0147	RGRSB_0710	50S ribosomal protein L33	ETSB_0749	PCC8801_1670	Cyan8802_1688	cce_3348
0.0127	0.0066	0.0061	RGRSB_0711	30S ribosomal protein S18	ETSB_0750	PCC8801_1669	Cyan8802_1687	cce_3347
0.0057	0.0088	-0.0031	RGRSB_0712	ribonuclease II	ETSB_0751	PCC8801_1668	Cyan8802_1686	cce_3346
0.0261	0.0322	-0.0061	RGRSB_0713	hypothetical protein	ETSB_0752	PCC8801_4427	Cyan8802_4491	cce_1454
0.0109	0.0223	-0.0114	RGRSB_0714	hypothetical protein	ETSB_0754	PCC8801_1959	Cyan8802_1986	cce_2199
0.035	0.0206	0.0144	RGRSB_0716	porphobilinogen deaminase	ETSB_0756	PCC8801_2007	Cyan8802_2032	cce_4378
0.0121	0.029	-0.0169	RGRSB_0717	coproporphyrinogen III oxidase	ETSB_0757	PCC8801_1148	Cyan8802_1178	cce_3201
0.0163	0.0274	-0.0111	RGRSB_0718	zeta-carotene desaturase	ETSB_0758	PCC8801_3430	Cyan8802_2686	cce_2779
0.006	0.0118	-0.0058	RGRSB_0719	putative involved in polyketide (linear poly-beta-ketones) synthesis	ETSB_0759	PCC8801_3431	Cyan8802_2685	cce_2778
0.0144	0.0254	-0.011	RGRSB_0720	thiamine-phosphate pyrophosphorylase	ETSB_0760	PCC8801_3432	Cyan8802_2684	cce_4686
0.0391	0.0536	-0.0145	RGRSB_0721	thiamine biosynthesis protein ThiS	ETSB_0761	PCC8801_3433	Cyan8802_2683	cce_4685
0.0202	0.0296	-0.0094	RGRSB_0722	O-methyltransferase family protein	ETSB_0762	PCC8801_3434	Cyan8802_2682	cce_4684
0.0093	0.0237	-0.0144	RGRSB_0723	acetolactate synthase 3 catalytic subunit	ETSB_0763	PCC8801_0902	Cyan8802_0929	cce_4478
0.0118	0.0182	-0.0064	RGRSB_0724	hypothetical protein	ETSB_0764	PCC8801_4166	Cyan8802_4205	cce_2825
0.0136	0.0116	0.002	RGRSB_0725	UDP-N-acetyl-D-mannosaminuronic acid transferase	ETSB_0766	PCC8801_1827	Cyan8802_1853	cce_0374
0.0066	0.0175	-0.0109	RGRSB_0727	aspartate aminotransferase	ETSB_0767	PCC8801_2331	Cyan8802_2382	cce_2693
0.02	0.0234	-0.0034	RGRSB_0728	hypothetical protein	ETSB_0768	PCC8801_2332	Cyan8802_2383	cce_1330
0.0179	0.0211	-0.0032	RGRSB_0729	extracellular solute-binding protein	ETSB_0769	PCC8801_2270	Cyan8802_2321	cce_3340
0.0113	0.0205	-0.0092	RGRSB_0730	ABC transporter permease	ETSB_0771	PCC8801_2266	Cyan8802_2317	cce_0991
0.0304	0.0162	0.0142	RGRSB_0731	N-(5'-phosphoribosyl)anthranilate isomerase	ETSB_0772	PCC8801_0457	Cyan8802_0470	cce_0998
0.026	0.0466	-0.0206	RGRSB_0733	abortive infection protein	ETSB_0773	PCC8801_2519	Cyan8802_3587	cce_2457
0.0378	0.0305	0.0073	RGRSB_0734	glycosyl transferase	ETSB_0774	PCC8801_2518	Cyan8802_3588	cce_2456
0.0426	0.0278	0.0148	RGRSB_0735	hypothetical protein	ETSB_0775	PCC8801_2517	Cyan8802_3589	cce_2455
0.0239	0.0182	0.0057	RGRSB_0736	phosphoglycerate mutase	ETSB_0776	PCC8801_2516	Cyan8802_3590	cce_2454
0.0226	0.0211	0.0015	RGRSB_0737	isopropylmalate isomerase small subunit	ETSB_0777	PCC8801_3761	Cyan8802_3810	cce_4582
0.029	0.0335	-0.0045	RGRSB_0738	putative 4Fe-4S cluster binding protein	ETSB_0778	PCC8801_2886	Cyan8802_3210	cce_0752
0	0.0135	-0.0135	RGRSB_0741	signal peptidase I	ETSB_0780	PCC8801_4420	Cyan8802_4484	cce_3621
0.0187	0.0187	0	RGRSB_0742	dihydroorotase	ETSB_0781	PCC8801_4419	Cyan8802_4483	cce_3620
0.0104	0.0212	-0.0108	RGRSB_0744	hypothetical protein	ETSB_0783	PCC8801_0398	Cyan8802_0408	cce_2569
0.0061	0.0129	-0.0068	RGRSB_0745	phosphoenolpyruvate carboxylase	ETSB_0784	PCC8801_3469	Cyan8802_2647	cce_3822
0.0309	0.0665	-0.0356	RGRSB_0747	DNA polymerase III subunits gamma and tau	ETSB_0786	PCC8801_2074	Cyan8802_2118	cce_2531
0.0151	0.0209	-0.0058	RGRSB_0750	integral membrane protein interacts with FtsH	ETSB_0789	PCC8801_0671	Cyan8802_0690	cce_3584
0.0256	0.0382	-0.0126	RGRSB_0751	hypothetical protein	ETSB_0790	PCC8801_0673	Cyan8802_0692	cce_3582
0.0389	0.04	-0.0011	RGRSB_0752	hypothetical protein	ETSB_0791	PCC8801_0675	Cyan8802_0694	cce_3580
0.0122	0.0178	-0.0056	RGRSB_0755	peptide chain release factor 2	ETSB_0797	PCC8801_3422	Cyan8802_2694	cce_4187
0.0272	0.0186	0.0086	RGRSB_0756	hypothetical protein	ETSB_0798	PCC8801_1911	Cyan8802_1934	cce_0340
0	0.0173	-0.0173	RGRSB_0757	50S ribosomal protein L28	ETSB_0799	PCC8801_2765	Cyan8802_3337	cce_0136
0.0166	0.0262	-0.0096	RGRSB_0758	mannose-1-phosphate guanylyltransferase	ETSB_0800	PCC8801_2766	Cyan8802_3336	cce_2253
0.0267	0.0335	-0.0068	RGRSB_0760	metallophosphoesterase	ETSB_0804	PCC8801_4300	Cyan8802_4358	cce_1080
0.0339	0.0482	-0.0143	RGRSB_0762	molecular chaperone DnaJ	ETSB_0806	PCC8801_3800	Cyan8802_3852	cce_0455
0.0035	0	0.0035	RGRSB_0763	putative transcriptional regulator AbrB	ETSB_0807	PCC8801_3802	Cyan8802_3854	cce_0453
0.0029	0.0059	-0.003	RGRSB_0764	BadM/Rrf2 family transcriptional regulator	ETSB_0808	PCC8801_3803	Cyan8802_3855	cce_0452
0.0164	0.0162	0.0002	RGRSB_0769	hypothetical protein	ETSB_0812	PCC8801_2535	Cyan8802_3571	cce_0205
0.0067	0.0445	-0.0378	RGRSB_0770	RNA polymerase sigma factor	ETSB_0813	PCC8801_2539	Cyan8802_3567	cce_0644
0.0098	0.0173	-0.0075	RGRSB_0772	hypothetical protein	ETSB_0815	PCC8801_1957	Cyan8802_1984	cce_2516
0.0159	0.0287	-0.0128	RGRSB_0773	glutamyl-tRNA synthetase	ETSB_0816	PCC8801_2309	Cyan8802_2361	cce_1758
0.011	0.0215	-0.0105	RGRSB_0774	mannosyl transferase	ETSB_0818	PCC8801_2313	Cyan8802_2365	cce_0039
0.0128	0.0275	-0.0147	RGRSB_0775	mannosyl transferase B	ETSB_0819	PCC8801_2316	Cyan8802_2367	cce_0040
0.015	0.0263	-0.0113	RGRSB_0776	hypothetical protein	ETSB_0820	PCC8801_2317	Cyan8802_2368	cce_0041
0.0101	0.0318	-0.0217	RGRSB_0777	histidinol-phosphate phosphatase	ETSB_0821	PCC8801_2318	Cyan8802_2369	cce_0042
0.0079	0.0153	-0.0074	RGRSB_0778	phosphoheptose isomerase	ETSB_0822	PCC8801_2319	Cyan8802_2370	cce_0043
0.012	0.0183	-0.0063	RGRSB_0779	putative GDP-L-fucose synthase	ETSB_0823	PCC8801_2320	Cyan8802_2371	cce_0044
0.0108	0.0299	-0.0191	RGRSB_0782	putative peptidase S66, LD-carboxypeptidase A	ETSB_0826	PCC8801_4434	Cyan8802_4498	cce_2227
0.0058	0.0108	-0.005	RGRSB_0784	glycosyl transferase family protein	ETSB_0828	PCC8801_4438	Cyan8802_4500	cce_3958
0.0072	0.0111	-0.0039	RGRSB_0785	argininosuccinate synthase	ETSB_0829	PCC8801_4385	Cyan8802_4448	cce_4370
0.0017	0.0209	-0.0192	RGRSB_0786	SsrA-binding protein	ETSB_0830	PCC8801_2169	Cyan8802_2231	cce_3267
0.0192	0.0356	-0.0164	RGRSB_0787	hypothetical protein	ETSB_0831	PCC8801_2591	Cyan8802_3515	cce_0330
0.0139	0.0355	-0.0216	RGRSB_0788	hypothetical protein	ETSB_0832	PCC8801_0034	Cyan8802_0032	cce_4179
0.0098	0.0077	0.0021	RGRSB_0789	peptidoglycan-binding M23B family peptidase	ETSB_0833	PCC8801_0633	Cyan8802_0652	cce_1814
0.0099	0.0294	-0.0195	RGRSB_0790	low molecular weight phosphotyrosine protein phosphatase	ETSB_0834	PCC8801_3156	Cyan8802_2962	cce_1168
0.0151	0.0307	-0.0156	RGRSB_0791	G-D-S-L family lipolytic protein	ETSB_0835	PCC8801_3155	Cyan8802_2963	cce_1169
0.0274	0.0196	0.0078	RGRSB_0794	Sec-independent protein translocase protein	ETSB_0837	PCC8801_4289	Cyan8802_4349	cce_1205
0.0112	0.0184	-0.0072	RGRSB_0796	2-C-methyl-D-erythritol 4-phosphate cytidylyltransferase	ETSB_0839	PCC8801_4295	Cyan8802_4355	cce_0963
0.0444	0.052	-0.0076	RGRSB_0797	hypothetical protein	ETSB_0840	PCC8801_0676	Cyan8802_0695	cce_1420
0.0253	0.048	-0.0227	RGRSB_0798	DNA polymerase III subunit alpha	ETSB_0841	PCC8801_3718	Cyan8802_3770	cce_4723
0	0.0308	-0.0308	RGRSB_0801	hypothetical protein	ETSB_0843	PCC8801_2311	Cyan8802_2363	cce_2699
0.0257	0.023	0.0027	RGRSB_0803	extracellular solute-binding protein	ETSB_0845	PCC8801_4174	Cyan8802_4213	cce_3418
0.0436	0.0339	0.0097	RGRSB_0804	hypothetical protein	ETSB_0846	PCC8801_1375	Cyan8802_1406	cce_3897
0.0126	0.0249	-0.0123	RGRSB_0805	small GTP-binding protein	ETSB_0847	PCC8801_2342	Cyan8802_2393	cce_3171
0.0403	0.0357	0.0046	RGRSB_0806	hypothetical protein	ETSB_0848	PCC8801_3849	Cyan8802_3898	cce_3173
0.0189	0.0207	-0.0018	RGRSB_0807	lipid-A-disaccharide synthase	ETSB_0849	PCC8801_1664	Cyan8802_1682	cce_1829
0.0038	0.0125	-0.0087	RGRSB_0808	UDP-N-acetylglucosamine acyltransferase	ETSB_0850	PCC8801_1665	Cyan8802_1683	cce_1828
0.0069	0.0164	-0.0095	RGRSB_0810	ferredoxin	ETSB_0852	PCC8801_0717	Cyan8802_0746	cce_4522
0.0185	0.0165	0.002	RGRSB_0811	dihydrodipicolinate reductase	ETSB_0853	PCC8801_1680	Cyan8802_1698	cce_2936
0.0237	0.1447	-0.121	RGRSB_0812	hypothetical protein	ETSB_0854	PCC8801_2003	Cyan8802_2028	cce_0393
0.0139	0.0164	-0.0025	RGRSB_0813	transcriptional regulator	ETSB_0855	PCC8801_2002	Cyan8802_2027	cce_1379
0.0204	0.0541	-0.0337	RGRSB_0815	hypothetical protein	ETSB_0857	PCC8801_1228	Cyan8802_1258	cce_4290
0.0069	0.0177	-0.0108	RGRSB_0816	hypothetical protein	ETSB_0858	PCC8801_1227	Cyan8802_1257	cce_3572
0.0218	0.025	-0.0032	RGRSB_0817	lipoyl synthase	ETSB_0859	PCC8801_3569	Cyan8802_2544	cce_3143
0.0059	0.019	-0.0131	RGRSB_0818	two-component hybrid sensor and regulator	ETSB_0860	PCC8801_2743	Cyan8802_3359	cce_3722
0.0083	0.0175	-0.0092	RGRSB_0819	two-component hybrid sensor and regulator	ETSB_0861	PCC8801_1273	Cyan8802_1302	cce_3723
0.0241	0.0319	-0.0078	RGRSB_0820	N-acetyltransferase	ETSB_0862	PCC8801_1265	Cyan8802_1296	cce_3683
0.0306	0.0175	0.0131	RGRSB_0821	RNA methylase	ETSB_0863	PCC8801_1261	Cyan8802_1292	cce_4726
0.0117	0.0106	0.0011	RGRSB_0822	ribonucleoside-diphosphate reductase subunit beta	ETSB_0864	PCC8801_4305	Cyan8802_4366	cce_1640
0.0142	0.0243	-0.0101	RGRSB_0823	ribonucleoside-diphosphate reductase subunit alpha	ETSB_0865	PCC8801_4301	Cyan8802_4359	cce_1354
0.0161	0.0142	0.0019	RGRSB_0825	PRC-barrel protein	ETSB_0869	PCC8801_4099	Cyan8802_4138	cce_3704
0.0088	0.0116	-0.0028	RGRSB_0826	oxidoreductase	ETSB_0870	PCC8801_3081	Cyan8802_3039	cce_0799
0.0086	0.0124	-0.0038	RGRSB_0828	hypothetical protein	ETSB_0872	PCC8801_2613	Cyan8802_3490	cce_0643
0.0044	0.0041	0.0003	RGRSB_0829	hypothetical protein	ETSB_0873	PCC8801_2612	Cyan8802_3491	cce_0642
0.0083	0.0143	-0.006	RGRSB_0832	hopanoid biosynthesis associated radical SAM protein HpnJ	ETSB_0876	PCC8801_1009	Cyan8802_1038	cce_4095
0.0127	0.0339	-0.0212	RGRSB_0833	hypothetical protein	ETSB_0877	PCC8801_0455	Cyan8802_0468	cce_0778
0.0129	0.0282	-0.0153	RGRSB_0834	excinuclease ABC subunit A	ETSB_0878	PCC8801_3843	Cyan8802_3893	cce_3691
0.0239	0.0321	-0.0082	RGRSB_0835	leucyl/phenylalanyl-tRNA--protein transferase	ETSB_0879	PCC8801_1903	Cyan8802_1927	cce_0083
0.0073	0.011	-0.0037	RGRSB_0836	30S ribosomal protein S14	ETSB_0880	PCC8801_1588	Cyan8802_1613	cce_0081
0.0163	0.0233	-0.007	RGRSB_0837	cell envelope-like transcriptional attenuator	ETSB_0881	PCC8801_2524	Cyan8802_3582	cce_2205
0.0166	0.0224	-0.0058	RGRSB_0838	1-deoxy-D-xylulose 5-phosphate reductoisomerase	ETSB_0882	PCC8801_2698	Cyan8802_3405	cce_2124
0.0558	0.0256	0.0302	RGRSB_0839	mutator MutT protein	ETSB_0884	PCC8801_3059	Cyan8802_3062	cce_3596
0.0246	0.0247	-0.0001	RGRSB_0841	hypothetical protein	ETSB_0886	PCC8801_3060	Cyan8802_3061	cce_3595
0.0027	0.0048	-0.0021	RGRSB_0842	RNA polymerase sigma factor SigD	ETSB_0887	PCC8801_3061	Cyan8802_3060	cce_3594
0.0141	0.0249	-0.0108	RGRSB_0843	anthranilate phosphoribosyltransferase	ETSB_0888	PCC8801_3063	Cyan8802_3058	cce_0829
0.0302	0.0176	0.0126	RGRSB_0845	2-C-methyl-D-erythritol 2,4-cyclodiphosphate synthase	ETSB_0890	PCC8801_3172	Cyan8802_2947	cce_0476
0.0217	0.0161	0.0056	RGRSB_0846	asparaginyl-tRNA synthetase	ETSB_0891	PCC8801_3170	Cyan8802_2948	cce_2282
0.0093	0.0452	-0.0359	RGRSB_0848	putative methionine sulfoxide reductase B	ETSB_0893	PCC8801_0853	Cyan8802_0880	cce_0173
0.0275	0.0207	0.0068	RGRSB_0849	glutathione S-transferase	ETSB_0894	PCC8801_0854	Cyan8802_0881	cce_0174
0.0213	0.0374	-0.0161	RGRSB_0850	glycyl-tRNA synthetase subunit beta	ETSB_0895	PCC8801_2337	Cyan8802_2388	cce_2992
0.0317	0.0405	-0.0088	RGRSB_0851	hypothetical protein	ETSB_0897	PCC8801_0406	Cyan8802_0416	cce_3022
0.0086	0.0319	-0.0233	RGRSB_0852	putative riboflavin-specific deaminase	ETSB_0898	PCC8801_0544	Cyan8802_0561	cce_3021
0.0134	0.0282	-0.0148	RGRSB_0853	hypothetical protein	ETSB_0899	PCC8801_0543	Cyan8802_0560	cce_3020
0	0.0096	-0.0096	RGRSB_0854	putative ribonuclease H	ETSB_0900	PCC8801_0879	Cyan8802_0905	cce_0607
0.0094	0.0163	-0.0069	RGRSB_0857	histidine triad family protein	ETSB_0903	PCC8801_3113	Cyan8802_3007	cce_0365
0.0039	0.0235	-0.0196	RGRSB_0858	iron-sulfur cluster assembly accessory protein	ETSB_0906	PCC8801_0410	Cyan8802_0421	cce_0021
0.0291	0.0296	-0.0005	RGRSB_0859	TPR repeat protein	ETSB_0907	PCC8801_0411	Cyan8802_0422	cce_0022
0.0168	0.019	-0.0022	RGRSB_0860	peptidase M48 Ste24p	ETSB_0908	PCC8801_0412	Cyan8802_0423	cce_6000
0.0178	0.0088	0.009	RGRSB_0861	putative methyltransferase	ETSB_0909	PCC8801_2379	Cyan8802_2430	cce_0379
0.0071	0.0155	-0.0084	RGRSB_0864	glycosyl transferase family protein	ETSB_0912	PCC8801_0385	Cyan8802_0394	cce_0378
0.031	0.0355	-0.0045	RGRSB_0865	hypothetical protein	ETSB_0913	PCC8801_0387	Cyan8802_0396	cce_0376
0.0198	0.0195	0.0003	RGRSB_0868	hypothetical protein	ETSB_0916	PCC8801_0389	Cyan8802_0398	cce_0375
0.0224	0.0316	-0.0092	RGRSB_0869	glycosyl transferase	ETSB_0917	PCC8801_3252	Cyan8802_2869	cce_0528
0.021	0.0367	-0.0157	RGRSB_0870	hypothetical protein	ETSB_0918	PCC8801_3253	Cyan8802_2868	cce_0527
0.0153	0.0224	-0.0071	RGRSB_0871	FkbM family methyltransferase	ETSB_0919	PCC8801_3254	Cyan8802_2867	cce_0526
0.0159	0.0174	-0.0015	RGRSB_0872	family 2 glycosyl transferase	ETSB_0920	PCC8801_3255	Cyan8802_2866	cce_0525
0.0147	0.0512	-0.0365	RGRSB_0873	hypothetical protein	ETSB_0921	PCC8801_3256	Cyan8802_2865	cce_0524
0.0148	0.0383	-0.0235	RGRSB_0874	hypothetical protein	ETSB_0922	PCC8801_1406	Cyan8802_1435	cce_2796
0.0153	0.0299	-0.0146	RGRSB_0875	oxidoreductase biliverdin reductase	ETSB_0923	PCC8801_1204	Cyan8802_1233	cce_1608
0	0.0088	-0.0088	RGRSB_0876	2Fe-2S ferredoxin	ETSB_0924	PCC8801_1205	Cyan8802_1234	cce_1607
0.0137	0.0354	-0.0217	RGRSB_0878	putative Rad3-related DNA helicase	ETSB_0926	PCC8801_1208	Cyan8802_1237	cce_1600
0.03	0.0233	0.0067	RGRSB_0882	acetate kinase	ETSB_0928	PCC8801_3887	Cyan8802_3937	cce_0800
0.0753	0.0604	0.0149	RGRSB_0885	hypothetical protein	ETSB_0931	PCC8801_4013	Cyan8802_4051	cce_3298
0.0286	0.0279	0.0007	RGRSB_0887	pyridoxine 5'-phosphate synthase	ETSB_0932	PCC8801_4015	Cyan8802_4053	cce_3300
0.0189	0.0191	-0.0002	RGRSB_0888	ABC transporter ATP-binding protein	ETSB_0933	PCC8801_3116	Cyan8802_3004	cce_0368
0.0122	0.0219	-0.0097	RGRSB_0889	Holliday junction DNA helicase RuvB	ETSB_0934	PCC8801_3579	Cyan8802_2534	cce_0503
0.0081	0.0069	0.0012	RGRSB_0890	putative terpenoid synthase	ETSB_0935	PCC8801_0502	Cyan8802_0519	cce_1843
0.0105	0.0127	-0.0022	RGRSB_0891	glycyl-tRNA synthetase subunit alpha	ETSB_0939	PCC8801_3426	Cyan8802_2690	cce_3990
0.0212	0.0291	-0.0079	RGRSB_0893	constitutive low affinity CO2 uptake protein	ETSB_0941	PCC8801_2616	Cyan8802_3487	cce_2256
0.0342	0.0563	-0.0221	RGRSB_0897	hypothetical protein	ETSB_0944	PCC8801_0350	Cyan8802_0357	cce_3756
0.0161	0.0313	-0.0152	RGRSB_0898	metallophosphoesterase	ETSB_0946	PCC8801_4432	Cyan8802_4496	cce_0087
0.0131	0.0298	-0.0167	RGRSB_0900	prephenate dehydratase	ETSB_0947	PCC8801_1067	Cyan8802_1096	cce_4666
0.014	0.0166	-0.0026	RGRSB_0901	ribonuclease E	ETSB_0948	PCC8801_1064	Cyan8802_1093	cce_0277
0.0211	0.0335	-0.0124	RGRSB_0903	putative dephospho-CoA kinase	ETSB_0952	PCC8801_2501	Cyan8802_3605	cce_3740
0.0312	0.0215	0.0097	RGRSB_0904	hypothetical protein	ETSB_0953	PCC8801_2502	Cyan8802_3604	cce_3741
0.0155	0.0265	-0.011	RGRSB_0905	NifS-like class-V aminotransferase, cysteine desulfurase	ETSB_0954	PCC8801_1063	Cyan8802_1092	cce_0279
0.0095	0.0124	-0.0029	RGRSB_0907	carboxyl-terminal protease	ETSB_0956	PCC8801_1589	Cyan8802_1614	cce_0080
0.0228	0.0713	-0.0485	RGRSB_0908	hypothetical protein	ETSB_0957	PCC8801_1590	Cyan8802_1615	cce_0813
0	0.0737	-0.0737	RGRSB_0909	nucleic acid-binding OB-fold tRNA/helicase-type	ETSB_0958	PCC8801_1591	Cyan8802_1616	cce_0812
0.0207	0.0299	-0.0092	RGRSB_0910	bifunctional 5,10-methylene-tetrahydrofolate dehydrogenase/ 5,10-methylene-tetrahydrofolate cyclohydrolase	ETSB_0959	PCC8801_1592	Cyan8802_1617	cce_0811
0.0188	0.0326	-0.0138	RGRSB_0911	hypothetical protein	ETSB_0960	PCC8801_2115	Cyan8802_2159	cce_1866
0.0166	0.0217	-0.0051	RGRSB_0912	glutathione reductase	ETSB_0961	PCC8801_0404	Cyan8802_0414	cce_4626
0.015	0.0277	-0.0127	RGRSB_0913	hypothetical protein	ETSB_0962	PCC8801_0401	Cyan8802_0411	cce_1778
0.0045	0.0285	-0.024	RGRSB_0914	6-pyruvoyl-tetrahydropterin synthase	ETSB_0963	PCC8801_2427	Cyan8802_3683	cce_0493
0.025	0.0139	0.0111	RGRSB_0915	hypothetical protein	ETSB_0964	PCC8801_2426	Cyan8802_3684	cce_0494
0.0086	0.0055	0.0031	RGRSB_0916	thioredoxin peroxidase	ETSB_0965	PCC8801_1491	Cyan8802_1519	cce_2409
0.0072	0.0336	-0.0264	RGRSB_0917	hypothetical protein	ETSB_0967	PCC8801_0904	Cyan8802_0931	cce_1894
0.0398	0.0489	-0.0091	RGRSB_0918	hypothetical protein	ETSB_0968	PCC8801_0903	Cyan8802_0930	cce_1893
0.0136	0.0169	-0.0033	RGRSB_0919	heat shock protein Hsp40	ETSB_0969	PCC8801_2816	Cyan8802_3283	cce_1587
0.0348	0.0341	0.0007	RGRSB_0920	hypothetical protein	ETSB_0970	PCC8801_2044	Cyan8802_2070	cce_3730
0.0158	0.0615	-0.0457	RGRSB_0921	hypothetical protein	ETSB_0971	PCC8801_0274	Cyan8802_0274	cce_2996
0.0096	0.0267	-0.0171	RGRSB_0923	carbamoyl phosphate synthase small subunit	ETSB_0973	PCC8801_0381	Cyan8802_0390	cce_0902
0.0109	0.0285	-0.0176	RGRSB_0924	putative transcriptional regulator	ETSB_0974	PCC8801_0382	Cyan8802_0391	cce_0904
0.0153	0.0269	-0.0116	RGRSB_0926	hypothetical protein	ETSB_0975	PCC8801_2752	Cyan8802_3350	cce_2055
0.045	0.0282	0.0168	RGRSB_0929	Tetratricopeptide TPR_2 repeat protein	ETSB_0977	PCC8801_3165	Cyan8802_2953	cce_2742
0.0184	0.0133	0.0051	RGRSB_0930	phosphoribosylaminoimidazole carboxylase	ETSB_0978	PCC8801_3164	Cyan8802_2954	cce_4638
0.0262	0.0173	0.0089	RGRSB_0931	N-acetyl-glucosamine-6-phosphate deacetylase	ETSB_0979	PCC8801_2165	Cyan8802_2227	cce_4637
0.022	0.031	-0.009	RGRSB_0932	hypothetical protein	ETSB_0980	PCC8801_2785	Cyan8802_3316	cce_2347
0.0212	0.0402	-0.019	RGRSB_0934	glycosyl transferase family protein	ETSB_0982	PCC8801_0438	Cyan8802_0450	cce_1402
0.013	0.0303	-0.0173	RGRSB_0936	SOS function regulatory protein	ETSB_0984	PCC8801_2186	Cyan8802_2248	cce_1899
0.0114	0.0196	-0.0082	RGRSB_0938	small GTP-binding protein	ETSB_0986	PCC8801_1322	Cyan8802_1351	cce_0071
0.0345	0.0235	0.011	RGRSB_0939	hypothetical protein	ETSB_0987	PCC8801_1324	Cyan8802_1353	cce_3954
0.0093	0.0143	-0.005	RGRSB_0940	acetyl-CoA carboxylase biotin carboxylase subunit	ETSB_0988	PCC8801_1426	Cyan8802_1455	cce_3275
0.0125	0.0243	-0.0118	RGRSB_0941	glucose-6-phosphate isomerase	ETSB_0989	PCC8801_0439	Cyan8802_0452	cce_0666
0.0043	0.0131	-0.0088	RGRSB_0942	thiamine biosynthesis protein ThiC	ETSB_0990	PCC8801_2662	Cyan8802_3442	cce_3025
0.0212	0.0256	-0.0044	RGRSB_0944	recombination protein RecR	ETSB_0991	PCC8801_1180	Cyan8802_1207	cce_2826
0.033	0.0297	0.0033	RGRSB_0945	hypothetical protein	ETSB_0992	PCC8801_1947	Cyan8802_1974	cce_3543
0.0114	0.0185	-0.0071	RGRSB_0946	ferredoxin-dependent glutamate synthase	ETSB_0993	PCC8801_3730	Cyan8802_3782	cce_4353
0.0164	0.1145	-0.0981	RGRSB_0947	hypothetical protein	ETSB_0994	PCC8801_0794	Cyan8802_0822	cce_1414
0.0222	0.0404	-0.0182	RGRSB_0948	peptidase M23	ETSB_0995	PCC8801_0798	Cyan8802_0826	cce_2360
0.0099	0.028	-0.0181	RGRSB_0949	homoserine dehydrogenase	ETSB_0996	PCC8801_0799	Cyan8802_0827	cce_2359
0.0086	0.0201	-0.0115	RGRSB_0950	FAD dependent oxidoreductase	ETSB_0997	PCC8801_0737	Cyan8802_0766	cce_1780
0.0251	0	0.0251	RGRSB_0952	hypothetical protein	ETSB_0998	PCC8801_0735	Cyan8802_0764	cce_0859
0.0266	0.0357	-0.0091	RGRSB_0954	family 2 glycosyl transferase	ETSB_1001	PCC8801_0746	Cyan8802_0775	cce_0751
0.042	0.0316	0.0104	RGRSB_0955	putative alpha-helical ferredoxin	ETSB_1002	PCC8801_1202	Cyan8802_1231	cce_2350
0.0186	0.0311	-0.0125	RGRSB_0956	hypothetical protein	ETSB_1003	PCC8801_1201	Cyan8802_1230	cce_2349
0.0119	0.0519	-0.04	RGRSB_0958	cytochrome b6-f complex subunit PetL	ETSB_1004	PCC8801_1344	Cyan8802_1374	cce_4762
0.0143	0.0404	-0.0261	RGRSB_0959	3-dehydroquinate synthase	ETSB_1005	PCC8801_4183	Cyan8802_4222	cce_4440
0	0.0449	-0.0449	RGRSB_0960	hypothetical protein	ETSB_1007	PCC8801_1259	Cyan8802_1290	cce_3128
0.0074	0.0182	-0.0108	RGRSB_0962	ribulose-phosphate 3-epimerase	ETSB_1009	PCC8801_1619	Cyan8802_1646	cce_0798
0.0372	0.0836	-0.0464	RGRSB_0964	molecular chaperone DnaJ	ETSB_1010	PCC8801_1647	Cyan8802_1674	cce_0862
0.0163	0.0361	-0.0198	RGRSB_0965	twin arginine translocase protein A	ETSB_1011	PCC8801_1646	Cyan8802_1673	cce_0861
0.029	0.0164	0.0126	RGRSB_0966	lipoprotein signal peptidase	ETSB_1012	PCC8801_0142	Cyan8802_0139	cce_4352
0.0078	0.0128	-0.005	RGRSB_0967	putative BioY protein	ETSB_1013	PCC8801_0143	Cyan8802_0140	cce_4351
0.0288	0.0446	-0.0158	RGRSB_0969	putative pterin-4-alpha-carbinolamine dehydratase	ETSB_1015	PCC8801_0345	Cyan8802_0352	cce_2226
0.015	0.0899	-0.0749	RGRSB_0971	hypothetical protein	ETSB_1017	PCC8801_1524	Cyan8802_1551	cce_3397
0.0038	0.0276	-0.0238	RGRSB_0972	ferredoxin thioredoxin reductase catalytic chain	ETSB_1018	PCC8801_1523	Cyan8802_1550	cce_3398
0.0194	0.0283	-0.0089	RGRSB_0973	phosphate starvation-inducible protein	ETSB_1019	PCC8801_2038	Cyan8802_2064	cce_2906
0.0056	0.0118	-0.0062	RGRSB_0974	NAD(P)H-quinone oxidoreductase subunit H	ETSB_1020	PCC8801_2036	Cyan8802_2062	cce_4717
0.0202	0.0411	-0.0209	RGRSB_0976	putative cell cycle control PP-loop ATPase MesJ/YaeO	ETSB_1021	PCC8801_0185	Cyan8802_0180	cce_2601
0.0088	0.0216	-0.0128	RGRSB_0978	putative DNA-binding/iron metalloprotein/AP endonuclease	ETSB_1022	PCC8801_3403	Cyan8802_2713	cce_0208
0.0314	0.0497	-0.0183	RGRSB_0979	glutaredoxin	ETSB_1023	PCC8801_4055	Cyan8802_4094	cce_2401
0.004	0.0105	-0.0065	RGRSB_0980	adenylosuccinate synthetase	ETSB_1024	PCC8801_0706	Cyan8802_0735	cce_4221
0.0199	0.0183	0.0016	RGRSB_0981	50S ribosomal protein L25	ETSB_1025	PCC8801_0707	Cyan8802_0736	cce_4222
0.0166	0.0142	0.0024	RGRSB_0982	6,7-dimethyl-8-ribityllumazine synthase	ETSB_1026	PCC8801_2472	Cyan8802_3636	cce_4679
0.0293	0.033	-0.0037	RGRSB_0986	glucose inhibited division protein B	ETSB_1028	PCC8801_2084	Cyan8802_2128	cce_3918
0.0125	0.022	-0.0095	RGRSB_0987	OppC in a binding protein-dependent transport system	ETSB_1029	PCC8801_2509	Cyan8802_3597	cce_4492
0.0067	0.028	-0.0213	RGRSB_0989	NifU-like protein	ETSB_1030	PCC8801_1119	Cyan8802_1148	cce_1017
0.0202	0.0382	-0.018	RGRSB_0990	ribonuclease D	ETSB_1031	PCC8801_1118	Cyan8802_1147	cce_1016
0.0458	0.0578	-0.012	RGRSB_0991	radical SAM protein	ETSB_1032	PCC8801_1116	Cyan8802_1145	cce_1008
0.0054	0.0174	-0.012	RGRSB_0992	putative band 7 protein, cation conductance	ETSB_1033	PCC8801_0496	Cyan8802_0512	cce_0341
0.0095	0.0075	0.002	RGRSB_0993	delta-aminolevulinic acid dehydratase	ETSB_1034	PCC8801_1560	Cyan8802_1584	cce_1659
0.0325	0.0228	0.0097	RGRSB_0994	pseudouridine synthase	ETSB_1035	PCC8801_1557	Cyan8802_1581	cce_4507
0.043	0.0542	-0.0112	RGRSB_0995	hypothetical protein	ETSB_1036	PCC8801_1556	Cyan8802_1580	cce_4508
0.0469	0.0198	0.0271	RGRSB_0996	hypothetical protein	ETSB_1037	PCC8801_0601	Cyan8802_0616	cce_3363
0	0.028	-0.028	RGRSB_0997	hypothetical protein	ETSB_1038	PCC8801_0600	Cyan8802_0615	cce_3362
0.0255	0.0333	-0.0078	RGRSB_0998	hydroxyglutarate oxidase	ETSB_1039	PCC8801_1914	Cyan8802_1940	cce_3361
0.013	0.0193	-0.0063	RGRSB_0999	DNA topoisomerase I	ETSB_1040	PCC8801_0846	Cyan8802_0873	cce_1235
0.0336	0.0102	0.0234	RGRSB_1001	sugar fermentation stimulation protein	ETSB_1041	PCC8801_1698	Cyan8802_1723	cce_2616
0.0249	0.0461	-0.0212	RGRSB_1002	pyrroline-5-carboxylate reductase	ETSB_1042	PCC8801_1696	Cyan8802_1715	cce_2615
0.0186	0.0311	-0.0125	RGRSB_1003	hypothetical protein	ETSB_1043	PCC8801_1695	Cyan8802_1714	cce_2614
0.0409	0.0103	0.0306	RGRSB_1004	alanine racemase	ETSB_1044	PCC8801_1694	Cyan8802_1713	cce_2715
0.0411	0.0939	-0.0528	RGRSB_1006	putative phosphate transporter phosphate binding protein	ETSB_1046	PCC8801_1692	Cyan8802_1711	cce_1139
0.0192	0.0154	0.0038	RGRSB_1007	L,L-diaminopimelate aminotransferase	ETSB_0061	PCC8801_0494	Cyan8802_0509	cce_2605
0.0075	0.0111	-0.0036	RGRSB_1008	6-phosphogluconate dehydrogenase	ETSB_0060	PCC8801_2258	Cyan8802_2309	cce_3746
0.0143	0.0015	0.0128	RGRSB_1011	hypothetical protein	ETSB_0058	PCC8801_4113	Cyan8802_4153	cce_1622
0.0156	0.0372	-0.0216	RGRSB_1014	hypothetical protein	ETSB_0055	PCC8801_0060	Cyan8802_0058	cce_4070
0.0205	0.0313	-0.0108	RGRSB_1015	hypothetical protein	ETSB_0054	PCC8801_0061	Cyan8802_0059	cce_4069
0.0406	0.0389	0.0017	RGRSB_1016	aminomethyl transferase, glycine cleavage T protein	ETSB_0052	PCC8801_0063	Cyan8802_0061	cce_4073
0.0563	0.0559	0.0004	RGRSB_1018	hypothetical protein	ETSB_0048	PCC8801_3495	Cyan8802_2621	cce_4399
0.0123	0.0326	-0.0203	RGRSB_1020	glyceraldehyde-3-phosphate dehydrogenase	ETSB_0045	PCC8801_1679	Cyan8802_1697	cce_3612
0.0155	0.0196	-0.0041	RGRSB_1021	putative phosphoketolase	ETSB_0044	PCC8801_1677	Cyan8802_1694	cce_5184
0.0204	0.021	-0.0006	RGRSB_1024	hypothetical protein	ETSB_0041	PCC8801_1164	Cyan8802_1191	cce_2216
0.0181	0.0175	0.0006	RGRSB_1025	prolipoprotein diacylglyceryl transferase	ETSB_0040	PCC8801_1165	Cyan8802_1192	cce_0054
0.0462	0.053	-0.0068	RGRSB_1026	hypothetical protein	ETSB_0039	PCC8801_4440	Cyan8802_4502	cce_1965
0.0183	0.0312	-0.0129	RGRSB_1028	cupin	ETSB_0037	PCC8801_0656	Cyan8802_0676	cce_2345
0.0328	0.0556	-0.0228	RGRSB_1029	DNA polymerase III subunit delta'	ETSB_0035	PCC8801_1549	Cyan8802_1573	cce_4382
0.019	0.0298	-0.0108	RGRSB_1030	hypothetical protein	ETSB_0034	PCC8801_1550	Cyan8802_1574	cce_4383
0.0238	0.0146	0.0092	RGRSB_1031	cation-transporting P-type ATPase	ETSB_0033	PCC8801_1553	Cyan8802_1577	cce_4385
0.0125	0.018	-0.0055	RGRSB_1033	DNA polymerase III subunit beta	ETSB_0032	PCC8801_1016	Cyan8802_1045	cce_1864
0.0206	0.0239	-0.0033	RGRSB_1034	hypothetical protein	ETSB_0031	PCC8801_4346	Cyan8802_4408	cce_2371
0.0232	0.0301	-0.0069	RGRSB_1035	hypothetical protein	ETSB_0030	PCC8801_2004	Cyan8802_2029	cce_2079
0.0376	0.0138	0.0238	RGRSB_1039	DNA uptake protein	ETSB_0026	PCC8801_0602	Cyan8802_0617	cce_3364
0.0113	0.0211	-0.0098	RGRSB_1040	cell envelope-related transcriptional attenuator	ETSB_0025	PCC8801_1109	Cyan8802_1138	cce_1631
0.0245	0.0202	0.0043	RGRSB_1041	serine/threonine protein kinase	ETSB_0024	PCC8801_0446	Cyan8802_0459	cce_2951
0.0258	0.008	0.0178	RGRSB_1044	lipoyltransferase	ETSB_0023	PCC8801_2876	Cyan8802_3220	cce_0157
0.0079	0.0345	-0.0266	RGRSB_1045	light repressed protein	ETSB_0022	PCC8801_2875	Cyan8802_3221	cce_0155
0.0272	0.0243	0.0029	RGRSB_1047	putative alpha-mannosidase	ETSB_0021	PCC8801_2444	Cyan8802_3666	cce_1203
0.0197	0.0335	-0.0138	RGRSB_1048	glyoxalase II	ETSB_0020	PCC8801_2445	Cyan8802_3665	cce_1190
0.0089	0.0204	-0.0115	RGRSB_1049	sulfite reductase subunit beta	ETSB_0019	PCC8801_1640	Cyan8802_1667	cce_3180
0.0156	0.0162	-0.0006	RGRSB_1050	chorismate synthase	ETSB_0018	PCC8801_1637	Cyan8802_1664	cce_4200
0.007	0.0128	-0.0058	RGRSB_1051	putative nucleotidyl transferase	ETSB_0017	PCC8801_1636	Cyan8802_1663	cce_0965
0.0061	0.0057	0.0004	RGRSB_1052	putative GHMP kinase, LmbP protein	ETSB_0016	PCC8801_1635	Cyan8802_1662	cce_0966
0.0248	0.0338	-0.009	RGRSB_1053	putative RNA-binding S4 protein	ETSB_0014	PCC8801_2846	Cyan8802_3250	cce_1336
0.0139	0.0107	0.0032	RGRSB_1055	OstA family protein	ETSB_0012	PCC8801_3278	Cyan8802_2843	cce_3393
0.0177	0.0248	-0.0071	RGRSB_1058	bifunctional aconitate hydratase 2/2-methylisocitrate dehydratase	ETSB_0007	PCC8801_1881	Cyan8802_1908	cce_3280
0.0214	0.0172	0.0042	RGRSB_1062	O-antigen polymerase	ETSB_0002	PCC8801_1285	Cyan8802_1314	cce_4302
0.0232	0.0178	0.0054	RGRSB_1063	hypothetical protein	ETSB_0001	PCC8801_1284	Cyan8802_1313	cce_4303
0.0066	0.0116	-0.005	RGRSB_1065	N-acetyl-gamma-glutamyl-phosphate reductase	ETSB_1926	PCC8801_1946	Cyan8802_1973	cce_0064
0.0232	0.024	-0.0008	RGRSB_1067	molecular chaperone DnaJ	ETSB_1928	PCC8801_2862	Cyan8802_3234	cce_1429
0.0191	0.0168	0.0023	RGRSB_1068	putative carotenoid isomerase	ETSB_1929	PCC8801_1308	Cyan8802_1336	cce_1534
0.0197	0.0284	-0.0087	RGRSB_1069	ABC transporter	ETSB_1930	PCC8801_1310	Cyan8802_1338	cce_1536
0.0211	0.0464	-0.0253	RGRSB_1070	hypothetical protein	ETSB_1931	PCC8801_2580	Cyan8802_3526	cce_0703
0.007	0.0215	-0.0145	RGRSB_1071	elongation factor TS	ETSB_1932	PCC8801_2579	Cyan8802_3527	cce_0704
0.0035	0.0183	-0.0148	RGRSB_1072	30S ribosomal protein S2	ETSB_1933	PCC8801_2578	Cyan8802_3528	cce_0705
0.0094	0.0114	-0.002	RGRSB_1073	methionine aminopeptidase	ETSB_1934	PCC8801_4238	Cyan8802_4300	cce_4616
0.0068	0.0258	-0.019	RGRSB_1075	permease of sugar ABC transporter	ETSB_1936	PCC8801_4236	Cyan8802_4298	cce_0748
0.0335	0.0217	0.0118	RGRSB_1077	hypothetical protein	ETSB_1939	PCC8801_4085	Cyan8802_4124	cce_1933
0.0212	0.0065	0.0147	RGRSB_1078	photomixotrophic growth-like protein	ETSB_1940	PCC8801_4084	Cyan8802_4123	cce_1337
0.022	0.0188	0.0032	RGRSB_1079	putative 23S rRNA methyltransferase/RumA	ETSB_1941	PCC8801_4083	Cyan8802_4122	cce_1338
0.0166	0.0355	-0.0189	RGRSB_1080	DNA repair helicase	ETSB_1942	PCC8801_0563	Cyan8802_0580	cce_4442
0.0107	0.0179	-0.0072	RGRSB_1081	pyridoxamine 5'-phosphate oxidase	ETSB_1943	PCC8801_0930	Cyan8802_0957	cce_0797
0.0306	0.0282	0.0024	RGRSB_1082	putative permease	ETSB_1944	PCC8801_0931	Cyan8802_0958	cce_2041
0.0103	0.0126	-0.0023	RGRSB_1083	glycogen branching protein	ETSB_1945	PCC8801_0452	Cyan8802_0465	cce_2248
0.0238	0.0158	0.008	RGRSB_1084	hypothetical protein	ETSB_1946	PCC8801_0965	Cyan8802_0992	cce_2249
0.0269	0.0238	0.0031	RGRSB_1085	hypothetical protein	ETSB_1925	PCC8801_3700	Cyan8802_3753	cce_0288
0.014	0.0117	0.0023	RGRSB_1086	proton extrusion protein PcxA	ETSB_1924	PCC8801_3701	Cyan8802_3754	cce_0287
0.0043	0	0.0043	RGRSB_1088	hypothetical protein	ETSB_1922	PCC8801_1106	Cyan8802_1133	cce_0430
0.0231	0.0121	0.011	RGRSB_1089	cytochrome b6-f complex subunit PetG	ETSB_1921	PCC8801_0422	Cyan8802_0433	cce_3265
0.0248	0.0154	0.0094	RGRSB_1090	putative ATPase, cell wall biosynthesis	ETSB_1920	PCC8801_2408	Cyan8802_2465	cce_4068
0.0113	0.0067	0.0046	RGRSB_1091	hypothetical protein	ETSB_1919	PCC8801_2407	Cyan8802_2464	cce_4214
0.0305	0.0128	0.0177	RGRSB_1093	putative aldose 1-epimerase	ETSB_1917	PCC8801_3707	Cyan8802_3760	cce_2062
0.0303	0.014	0.0163	RGRSB_1094	amino acid ABC transporter permease	ETSB_1914	PCC8801_3618	Cyan8802_2496	cce_4125
0.0112	0.0867	-0.0755	RGRSB_1095	hypothetical protein	ETSB_1913	PCC8801_0905	Cyan8802_0932	cce_2250
0.023	0.0239	-0.0009	RGRSB_1096	glucokinase	ETSB_1912	PCC8801_2738	Cyan8802_3364	cce_0595
0.016	0.0064	0.0096	RGRSB_1097	putative cytidine/deoxycytidylate deaminase	ETSB_1911	PCC8801_1242	Cyan8802_1272	cce_0387
0.0248	0.0242	0.0006	RGRSB_1099	thymidylate synthase	ETSB_1909	PCC8801_1245	Cyan8802_1276	cce_0382
0.0205	0.0285	-0.008	RGRSB_1100	putative thymidylate kinase	ETSB_1907	PCC8801_1250	Cyan8802_1281	cce_1174
0.0109	0.0222	-0.0113	RGRSB_1101	hypothetical protein	ETSB_1906	PCC8801_2390	Cyan8802_2441	cce_2212
0.01	0.0214	-0.0114	RGRSB_1102	ATP-dependent Clp protease ATP-binding subunit	ETSB_1905	PCC8801_0954	Cyan8802_0981	cce_1941
0.0113	0.0168	-0.0055	RGRSB_1103	3-oxoacyl-ACP reductase	ETSB_1904	PCC8801_4265	Cyan8802_4325	cce_2412
0.0159	0.0197	-0.0038	RGRSB_1104	phosphoribosylformylglycinamidine synthase II	ETSB_1903	PCC8801_3688	Cyan8802_3742	cce_1210
0.0192	0.0253	-0.0061	RGRSB_1105	amidophosphoribosyltransferase	ETSB_1902	PCC8801_4178	Cyan8802_4217	cce_1211
0.0228	0.0314	-0.0086	RGRSB_1106	putative exonuclease SbcC	ETSB_1900	PCC8801_3111	Cyan8802_3009	cce_0362
0.0237	0	0.0237	RGRSB_1107	hypothetical protein	ETSB_1899	PCC8801_3112	Cyan8802_3008	cce_0363
0.0169	0.036	-0.0191	RGRSB_1108	hypothetical protein	ETSB_1898	PCC8801_0442	Cyan8802_0455	cce_4418
0.021	0.0383	-0.0173	RGRSB_1110	putative rhomboid-like protein	ETSB_1896	PCC8801_0445	Cyan8802_0458	cce_4421
0.0425	0.0231	0.0194	RGRSB_1111	CDP-diacylglycerol--glycerol-3-phosphate 3-phosphatidyltransferase	ETSB_1895	PCC8801_3833	Cyan8802_3883	cce_1533
0	0	0	RGRSB_1112	30S ribosomal protein S10	ETSB_1893	PCC8801_1535	Cyan8802_1560	cce_4087
0.0021	0.0149	-0.0128	RGRSB_1113	elongation factor Tu	ETSB_1892	PCC8801_1536	Cyan8802_1561	cce_4088
0.0084	0.0132	-0.0048	RGRSB_1114	elongation factor G	ETSB_1891	PCC8801_1537	Cyan8802_1562	cce_4089
0.0142	0.007	0.0072	RGRSB_1115	30S ribosomal protein S7	ETSB_1890	PCC8801_1538	Cyan8802_1563	cce_4090
0.0038	0.0077	-0.0039	RGRSB_1116	30S ribosomal protein S12	ETSB_1889	PCC8801_1539	Cyan8802_1564	cce_4091
0.0401	0.0007	0.0394	RGRSB_1117	iron-sulfur cluster assembly accessory protein	ETSB_1888	PCC8801_1540	Cyan8802_1565	cce_4092
0.0229	0.0365	-0.0136	RGRSB_1119	thiamine monophosphate kinase	ETSB_1886	PCC8801_2839	Cyan8802_3257	cce_0123
0.0158	0.0213	-0.0055	RGRSB_1121	putative adenosine/AMP deaminase	ETSB_1885	PCC8801_4213	Cyan8802_4252	cce_4185
0.0205	0.0189	0.0016	RGRSB_1123	Maf-like protein	ETSB_1883	PCC8801_2532	Cyan8802_3574	cce_0803
0.022	0.0096	0.0124	RGRSB_1124	serine O-acetyltransferase	ETSB_1882	PCC8801_1135	Cyan8802_1165	cce_3879
0.0092	0.016	-0.0068	RGRSB_1127	HNH endonuclease	ETSB_1878	PCC8801_3285	Cyan8802_2838	cce_0408
0	0.0258	-0.0258	RGRSB_1128	hypothetical protein	ETSB_1877	PCC8801_0757	Cyan8802_0783	cce_0409
0.0071	0.0137	-0.0066	RGRSB_1129	serine hydroxymethyltransferase	ETSB_1876	PCC8801_0756	Cyan8802_0782	cce_3951
0.0049	0.0059	-0.001	RGRSB_1130	glycosyl transferase family protein	ETSB_1875	PCC8801_0077	Cyan8802_0075	cce_1358
0.022	0.0193	0.0027	RGRSB_1132	aldo/keto reductase	ETSB_1873	PCC8801_0206	Cyan8802_0202	cce_3696
0.016	0.0324	-0.0164	RGRSB_1133	folylpolyglutamate synthase	ETSB_1872	PCC8801_0207	Cyan8802_0203	cce_4130
0.0109	0.0161	-0.0052	RGRSB_1134	extracellular solute-binding protein	ETSB_1871	PCC8801_0359	Cyan8802_0366	cce_0779
0.0108	0.0212	-0.0104	RGRSB_1135	putative resolvase, RNase H-like fold	ETSB_1870	PCC8801_2060	Cyan8802_2084	cce_0463
0.0091	0.0112	-0.0021	RGRSB_1136	hypothetical protein	ETSB_1869	PCC8801_2059	Cyan8802_2083	cce_0462
0	0.0101	-0.0101	RGRSB_1137	nitrogen-responsive regulatory protein	ETSB_1868	PCC8801_2058	Cyan8802_2082	cce_0461
0.0086	0.0074	0.0012	RGRSB_1138	enoyl-(acyl carrier protein) reductase	ETSB_1867	PCC8801_2057	Cyan8802_2081	cce_0460
0.0141	0.0224	-0.0083	RGRSB_1140	putative biopterin transport-related protein BT1	ETSB_1865	PCC8801_4307	Cyan8802_4368	cce_2666
0.0187	0.0143	0.0044	RGRSB_1143	hypothetical protein	ETSB_1861	PCC8801_3305	Cyan8802_2811	cce_1276
0.0161	0.0079	0.0082	RGRSB_1145	tetratricopeptide TPR_2	ETSB_1859	PCC8801_3309	Cyan8802_2808	cce_1081
0.0046	0.02	-0.0154	RGRSB_1146	ABC transporter ATP-binding protein	ETSB_1858	PCC8801_1032	Cyan8802_1061	cce_0910
0.0043	0.0136	-0.0093	RGRSB_1149	putative prenyltransferase	ETSB_1854	PCC8801_4239	Cyan8802_4301	cce_3632
0.0198	0.0196	0.0002	RGRSB_1150	alkyl hydroperoxide reductase	ETSB_1853	PCC8801_4240	Cyan8802_4302	cce_3631
0.0118	0.0166	-0.0048	RGRSB_1151	hypothetical protein	ETSB_1852	PCC8801_4241	Cyan8802_4303	cce_3630
0.0201	0.0148	0.0053	RGRSB_1152	hopene-associated glycosyltransferase HpnB	ETSB_1851	PCC8801_4242	Cyan8802_4304	cce_3629
0.0132	0.0129	0.0003	RGRSB_1153	bifunctional phosphoribosyl-AMP cyclohydrolase/phosphoribosyl-ATP pyrophosphatase	ETSB_1849	PCC8801_2700	Cyan8802_3403	cce_0030
0.0132	0.028	-0.0148	RGRSB_1154	acetylornithine aminotransferase	ETSB_1848	PCC8801_1986	Cyan8802_2013	cce_3094
0.0211	0.0312	-0.0101	RGRSB_1155	peptidase M22 glycoprotease	ETSB_1847	PCC8801_1987	Cyan8802_2014	cce_3093
0.0335	0.0196	0.0139	RGRSB_1157	hypothetical protein	ETSB_1845	PCC8801_1287	Cyan8802_1316	cce_1908
0.0133	0.0363	-0.023	RGRSB_1158	tRNA pseudouridine synthase B	ETSB_1844	PCC8801_1288	Cyan8802_1317	cce_1905
0.0285	0.0262	0.0023	RGRSB_1159	hypothetical protein	ETSB_1843	PCC8801_1289	Cyan8802_1318	cce_1904
0.0299	0.0191	0.0108	RGRSB_1160	hypothetical protein	ETSB_1841	PCC8801_0364	Cyan8802_0371	cce_1773
0.0052	0.024	-0.0188	RGRSB_1161	inosine 5-monophosphate dehydrogenase	ETSB_1840	PCC8801_0365	Cyan8802_0372	cce_3209
0.0105	0.0144	-0.0039	RGRSB_1162	carbamoyl phosphate synthase large subunit	ETSB_1839	PCC8801_0628	Cyan8802_0645	cce_2038
0.0202	0.0142	0.006	RGRSB_1163	phosphoglucomutase/phosphomannomutase	ETSB_1838	PCC8801_1768	Cyan8802_1796	cce_0770
0.0181	0.0703	-0.0522	RGRSB_1164	hypothetical protein	ETSB_1836	PCC8801_2161	Cyan8802_2223	cce_3615
0.0518	0.0189	0.0329	RGRSB_1165	two-component sensor histidine kinase	ETSB_1834	PCC8801_3459	Cyan8802_2656	cce_3520
0.0486	0.0059	0.0427	RGRSB_1167	two-component response regulator	ETSB_1833	PCC8801_3460	Cyan8802_2657	cce_3960
0.0234	0.0251	-0.0017	RGRSB_1168	putative creatininase	ETSB_1832	PCC8801_3461	Cyan8802_2658	cce_3959
0.005	0.0345	-0.0295	RGRSB_1169	30S ribosomal protein S1	ETSB_1830	PCC8801_0419	Cyan8802_0430	cce_1653
0.0243	0.0103	0.014	RGRSB_1171	LuxR family transcriptional regulator	ETSB_1829	PCC8801_4139	Cyan8802_4179	cce_4720
0.0152	0.0252	-0.01	RGRSB_1172	hypothetical protein	ETSB_1828	PCC8801_0291	Cyan8802_0291	cce_0337
0.0015	0.0205	-0.019	RGRSB_1174	photosystem I biogenesis protein	ETSB_1827	PCC8801_3089	Cyan8802_3031	cce_1973
0.0117	0.0243	-0.0126	RGRSB_1175	disulfide bond formation protein	ETSB_1826	PCC8801_2930	Cyan8802_3166	cce_1972
0.0133	0.017	-0.0037	RGRSB_1180	leucyl aminopeptidase	ETSB_1825	PCC8801_3861	Cyan8802_3910	cce_0708
0.0157	0.0277	-0.012	RGRSB_1181	cytochrome c assembly protein	ETSB_1824	PCC8801_2297	Cyan8802_2348	cce_0499
0.0047	0.0117	-0.007	RGRSB_1182	CTP synthetase	ETSB_1823	PCC8801_0546	Cyan8802_0563	cce_2923
0.0047	0.0229	-0.0182	RGRSB_1183	elongation factor P	ETSB_1822	PCC8801_0547	Cyan8802_0564	cce_2122
0.0291	0.0187	0.0104	RGRSB_1184	acetyl-CoA carboxylase, biotin carboxyl carrier protein	ETSB_1821	PCC8801_0548	Cyan8802_0565	cce_2121
0.01	0.0134	-0.0034	RGRSB_1187	adenylosuccinate lyase	ETSB_1820	PCC8801_3530	Cyan8802_2587	cce_3816
0.0431	0.022	0.0211	RGRSB_1189	hypothetical protein	ETSB_1818	PCC8801_0922	Cyan8802_0949	cce_2816
0.0108	0.0151	-0.0043	RGRSB_1190	ribonuclease III	ETSB_1817	PCC8801_2820	Cyan8802_3279	cce_3135
0.0109	0.0234	-0.0125	RGRSB_1191	hypothetical protein	ETSB_1816	PCC8801_3881	Cyan8802_1182	cce_2819
0.0268	0.0275	-0.0007	RGRSB_1194	hypothetical protein	ETSB_1814	PCC8801_2826	Cyan8802_3273	cce_3657
0.01	0.0298	-0.0198	RGRSB_1195	acyl-phosphate glycerol-3-phosphate acyltransferase	ETSB_1813	PCC8801_2827	Cyan8802_3272	cce_3656
0.0077	0.0185	-0.0108	RGRSB_1196	fructose-1,6-bisphosphate aldolase	ETSB_1812	PCC8801_0967	Cyan8802_0994	cce_1357
0.0111	0.0164	-0.0053	RGRSB_1197	putative ATPase	ETSB_1811	PCC8801_2419	Cyan8802_3692	cce_4465
0.028	0.0267	0.0013	RGRSB_1199	hypothetical protein	ETSB_1807	PCC8801_2276	Cyan8802_2327	cce_2890
0.0258	0.0317	-0.0059	RGRSB_1200	metalloprotease	ETSB_1806	PCC8801_2275	Cyan8802_2326	cce_2889
0.0106	0.0209	-0.0103	RGRSB_1201	diacylglycerol kinase	ETSB_1805	PCC8801_2274	Cyan8802_2325	cce_2888
0.0078	0.0057	0.0021	RGRSB_1202	anthranilate synthase component II	ETSB_1804	PCC8801_2273	Cyan8802_2324	cce_2887
0.0117	0.0213	-0.0096	RGRSB_1206	LysR family transcriptional regulator	ETSB_1803	PCC8801_3406	Cyan8802_2710	cce_3731
0.0198	0.0236	-0.0038	RGRSB_1208	hypothetical protein	ETSB_1801	PCC8801_0330	Cyan8802_0337	cce_2289
0.0066	0.0208	-0.0142	RGRSB_1209	hypothetical protein	ETSB_1800	PCC8801_3984	Cyan8802_4026	cce_1461
0.0093	0.003	0.0063	RGRSB_1210	(Fe-S)-binding protein	ETSB_1799	PCC8801_3985	Cyan8802_4027	cce_1462
0.0037	0.023	-0.0193	RGRSB_1211	DsrE/DsrF family oxidoreductase	ETSB_1798	PCC8801_3986	Cyan8802_4028	cce_1463
0.0195	0.0249	-0.0054	RGRSB_1213	putative modulator of DNA gyrase	ETSB_1796	PCC8801_2130	Cyan8802_2178	cce_0653
0.0113	0.0414	-0.0301	RGRSB_1214	hypothetical protein	ETSB_1795	PCC8801_2589	Cyan8802_3517	cce_2754
0.0162	0.0122	0.004	RGRSB_1215	putative ABC-2 type transporter	ETSB_1794	PCC8801_2588	Cyan8802_3518	cce_1471
0.0087	0.0178	-0.0091	RGRSB_1216	ABC transporter ATP-binding protein	ETSB_1793	PCC8801_2587	Cyan8802_3519	cce_1470
0.0191	0.0225	-0.0034	RGRSB_1217	6-phosphogluconolactonase	ETSB_1792	PCC8801_1455	Cyan8802_1481	cce_4743
0.0117	0.0231	-0.0114	RGRSB_1218	hypothetical protein	ETSB_1791	PCC8801_1454	Cyan8802_1480	cce_4744
0.0107	0.0081	0.0026	RGRSB_1219	hypothetical protein	ETSB_1790	PCC8801_1453	Cyan8802_1479	cce_1624
0.023	0.0105	0.0125	RGRSB_1220	transcription antitermination protein NusB	ETSB_1789	PCC8801_1452	Cyan8802_1478	cce_1623
0.0161	0.0262	-0.0101	RGRSB_1221	RNA methyltransferase TrmH, group 3	ETSB_1788	PCC8801_0265	Cyan8802_0264	cce_1799
0.014	0.021	-0.007	RGRSB_1222	putative nucleotidyltransferase/Poly(A) polymerase	ETSB_1787	PCC8801_1292	Cyan8802_1319	cce_4604
0.0386	0.0386	0	RGRSB_1223	carbohydrate kinase	ETSB_1786	PCC8801_2577	Cyan8802_3529	cce_1985
0.0197	0.0032	0.0165	RGRSB_1225	hypothetical protein	ETSB_1784	PCC8801_1329	Cyan8802_1358	cce_3226
0.0193	0.0302	-0.0109	RGRSB_1226	OxPPCycle protein	ETSB_1783	PCC8801_3807	Cyan8802_3859	cce_2535
0.0022	0.0154	-0.0132	RGRSB_1227	glucose-6-phosphate 1-dehydrogenase	ETSB_1782	PCC8801_3806	Cyan8802_3858	cce_2536
0.0057	0.0084	-0.0027	RGRSB_1228	fructose-1,6-bisphosphatase	ETSB_1781	PCC8801_0430	Cyan8802_0441	cce_4758
0.0451	0.0279	0.0172	RGRSB_1229	hypothetical protein	ETSB_1780	PCC8801_2676	Cyan8802_3428	cce_0339
0.003	0.0203	-0.0173	RGRSB_1230	ribose-phosphate pyrophosphokinase	ETSB_1779	PCC8801_2677	Cyan8802_3427	cce_0921
0.0193	0.0432	-0.0239	RGRSB_1231	dithiobiotin synthetase	ETSB_1778	PCC8801_2678	Cyan8802_3426	cce_3516
0.0167	0.0248	-0.0081	RGRSB_1232	arginyl-tRNA synthetase	ETSB_1777	PCC8801_0525	Cyan8802_0542	cce_3576
0.037	0.1874	-0.1504	RGRSB_1233	hypothetical protein	ETSB_1775	PCC8801_0181	Cyan8802_0176	cce_1655
0.0379	0.0271	0.0108	RGRSB_1234	hypothetical protein	ETSB_1774	PCC8801_0874	Cyan8802_0900	cce_4197
0.0064	0.0064	0	RGRSB_1236	S-layer protein	ETSB_1772	PCC8801_0432	Cyan8802_0443	cce_4129
0.0146	0.0268	-0.0122	RGRSB_1237	Ap-4-A phosphorylase II-like protein	ETSB_1771	PCC8801_2583	Cyan8802_3523	cce_3419
0.0075	0.0122	-0.0047	RGRSB_1238	pyruvate kinase	ETSB_1770	PCC8801_2582	Cyan8802_3524	cce_3420
0.0161	0.0202	-0.0041	RGRSB_1239	hopanoid biosynthesis associated radical SAM protein HpnH	ETSB_1769	PCC8801_2847	Cyan8802_3249	cce_2500
0.0165	0.0128	0.0037	RGRSB_1240	hypothetical protein	ETSB_1768	PCC8801_2851	Cyan8802_3245	cce_4153
0.0082	0.0219	-0.0137	RGRSB_1242	putative modulator of DNA gyrase	ETSB_1767	PCC8801_3429	Cyan8802_2687	cce_1668
0.019	0.0279	-0.0089	RGRSB_1243	hydrogenase maturation protein	ETSB_1766	PCC8801_3588	Cyan8802_2526	cce_0114
0.0139	0.0233	-0.0094	RGRSB_1244	putative hydrogenase expression/formation protein	ETSB_1765	PCC8801_2257	Cyan8802_2308	cce_3961
0.001	0.0141	-0.0131	RGRSB_1245	protoheme IX farnesyltransferase	ETSB_1764	PCC8801_0255	Cyan8802_0253	cce_4600
0.0103	0.0106	-0.0003	RGRSB_1246	putative cytochrome oxidase assembly	ETSB_1763	PCC8801_0256	Cyan8802_0254	cce_4599
0.0072	0.0226	-0.0154	RGRSB_1247	tRNA delta-2-isopentenylpyrophosphate transferase	ETSB_1762	PCC8801_4133	Cyan8802_4173	cce_1871
0.0093	0.011	-0.0017	RGRSB_1250	DNA gyrase subunit B	ETSB_1759	PCC8801_1282	Cyan8802_1311	cce_0758
0.0066	0.0172	-0.0106	RGRSB_1251	DNA gyrase subunit A	ETSB_1758	PCC8801_0561	Cyan8802_0578	cce_4401
0.0207	0.0303	-0.0096	RGRSB_1252	recombination and DNA strand exchange inhibitor protein	ETSB_1757	PCC8801_3771	Cyan8802_3820	cce_1888
0.0149	0.0237	-0.0088	RGRSB_1253	UDP-N-acetylmuramoyl-L-alanyl-D-glutamate synthetase	ETSB_1756	PCC8801_3769	Cyan8802_3818	cce_0240
0.0088	0.03	-0.0212	RGRSB_1254	preprotein translocase subunit SecF	ETSB_1755	PCC8801_2885	Cyan8802_3211	cce_4645
0.0111	0.013	-0.0019	RGRSB_1255	preprotein translocase subunit SecD	ETSB_1754	PCC8801_2884	Cyan8802_3212	cce_4646
0.0052	0.0071	-0.0019	RGRSB_1256	pyruvate dehydrogenase E1 component beta subunit	ETSB_1753	PCC8801_2883	Cyan8802_3213	cce_4647
0.0158	0.031	-0.0152	RGRSB_1257	hypothetical protein	ETSB_1752	PCC8801_1390	Cyan8802_1424	cce_2565
0.0281	0.0157	0.0124	RGRSB_1258	ATP phosphoribosyltransferase catalytic subunit	ETSB_1751	PCC8801_3353	Cyan8802_2764	cce_4249
0.0238	0.0229	0.0009	RGRSB_1259	D-alanyl-alanine synthetase A	ETSB_1750	PCC8801_3354	Cyan8802_2763	cce_4735
0.0407	0.0559	-0.0152	RGRSB_1261	heavy metal transport/detoxification protein	ETSB_1749	PCC8801_3214	Cyan8802_2906	cce_0482
0.017	0.0475	-0.0305	RGRSB_1262	putative transcriptional regulator	ETSB_1747	PCC8801_0414	Cyan8802_0425	cce_0683
0.0098	0.0207	-0.0109	RGRSB_1263	cysteine desulfurase activator complex subunit SufB	ETSB_1746	PCC8801_0415	Cyan8802_0426	cce_0685
0.0055	0.0139	-0.0084	RGRSB_1264	iron-sulfur assembly ATPase	ETSB_1745	PCC8801_0416	Cyan8802_0427	cce_0686
0.0334	0.0443	-0.0109	RGRSB_1265	putative iron-sulfur assembly protein	ETSB_1744	PCC8801_0417	Cyan8802_0428	cce_1005
0.0114	0.0252	-0.0138	RGRSB_1266	cysteine desulfurase	ETSB_1743	PCC8801_0418	Cyan8802_0429	cce_1004
0.0069	0.0086	-0.0017	RGRSB_1270	3-oxoacyl-(acyl carrier protein) synthase II	ETSB_1740	PCC8801_3248	Cyan8802_2873	cce_4118
0.011	0.0262	-0.0152	RGRSB_1271	acyl carrier protein	ETSB_1739	PCC8801_3247	Cyan8802_2874	cce_4117
0.0143	0.0215	-0.0072	RGRSB_1272	putative peptidase C14, caspase catalytic	ETSB_1738	PCC8801_0557	Cyan8802_0574	cce_4657
0.0114	0.0218	-0.0104	RGRSB_1273	isocitrate dehydrogenase	ETSB_1737	PCC8801_3969	Cyan8802_4014	cce_3202
0.0062	0.033	-0.0268	RGRSB_1277	hypothetical protein	ETSB_1732	PCC8801_2909	Cyan8802_3187	cce_3029
0.0194	0.0492	-0.0298	RGRSB_1278	Mov34/MPN/PAD-1 family protein	ETSB_1731	PCC8801_2908	Cyan8802_3188	cce_1875
0.0112	0.0184	-0.0072	RGRSB_1280	UBA/THIF-type NAD/FAD binding protein	ETSB_1729	PCC8801_2905	Cyan8802_3191	cce_2667
0.0248	0.0414	-0.0166	RGRSB_1282	septum formation inhibitor	ETSB_1727	PCC8801_3350	Cyan8802_2767	cce_2476
0.0127	0.0244	-0.0117	RGRSB_1283	septum site-determining protein	ETSB_1726	PCC8801_3349	Cyan8802_2768	cce_2475
0.0082	0.0364	-0.0282	RGRSB_1284	cell division topological specificity factor MinE	ETSB_1725	PCC8801_3348	Cyan8802_2769	cce_2473
0.0136	0.0237	-0.0101	RGRSB_1285	signal recognition particle protein	ETSB_1724	PCC8801_0572	Cyan8802_0589	cce_3472
0.0172	0.0335	-0.0163	RGRSB_1286	hypothetical protein	ETSB_1723	PCC8801_4418	Cyan8802_4482	cce_3387
0.0256	0.0623	-0.0367	RGRSB_1287	hypothetical protein	ETSB_1722	PCC8801_1705	Cyan8802_1730	cce_2594
0.0101	0.0165	-0.0064	RGRSB_1288	putative polysaccharide pyruvyl transferase	ETSB_1721	PCC8801_1706	Cyan8802_1731	cce_1662
0.0137	0.0307	-0.017	RGRSB_1289	4-alpha-glucanotransferase	ETSB_1720	PCC8801_1690	Cyan8802_1708	cce_1474
0.0259	0.0347	-0.0088	RGRSB_1290	putative Ham1-like protein	ETSB_1718	PCC8801_1366	Cyan8802_1396	cce_1776
0.0093	0.0674	-0.0581	RGRSB_1291	hypothetical protein	ETSB_1717	PCC8801_1367	Cyan8802_1397	cce_1122
0.0169	0.0309	-0.014	RGRSB_1292	GTP cyclohydrolase I	ETSB_1716	PCC8801_0912	Cyan8802_0939	cce_3935
0.0206	0.0297	-0.0091	RGRSB_1293	short chain dehydrogenase	ETSB_1715	PCC8801_0911	Cyan8802_0938	cce_3934
0.0056	0.0111	-0.0055	RGRSB_1294	acetyl-CoA carboxylase carboxyltransferase subunit alpha	ETSB_1714	PCC8801_0910	Cyan8802_0937	cce_3933
0.0151	0.0416	-0.0265	RGRSB_1296	hypothetical protein	ETSB_1712	PCC8801_1681	Cyan8802_1699	cce_3098
0.0058	0.0174	-0.0116	RGRSB_1297	processing protease	ETSB_1711	PCC8801_0658	Cyan8802_0678	cce_2291
0.0422	0.0544	-0.0122	RGRSB_1298	hypothetical protein	ETSB_1710	PCC8801_3416	Cyan8802_2700	cce_1518
0.0035	0.0146	-0.0111	RGRSB_1299	50S ribosomal protein L7/L12	ETSB_1709	PCC8801_1737	Cyan8802_1761	cce_0223
0.0142	0.0274	-0.0132	RGRSB_1300	50S ribosomal protein L10	ETSB_1708	PCC8801_1738	Cyan8802_1762	cce_0224
0.0083	0.0175	-0.0092	RGRSB_1301	50S ribosomal protein L1	ETSB_1707	PCC8801_1739	Cyan8802_1763	cce_0225
0.0165	0.0064	0.0101	RGRSB_1302	50S ribosomal protein L11	ETSB_1706	PCC8801_1740	Cyan8802_1764	cce_0226
0.0033	0.0217	-0.0184	RGRSB_1303	transcription antitermination protein NusG	ETSB_1705	PCC8801_1741	Cyan8802_1765	cce_0227
0.0298	0.0305	-0.0007	RGRSB_1304	protein translocase subunit secE/sec61 gamma	ETSB_1704	PCC8801_1742	Cyan8802_1766	cce_0228
0.0104	0.0259	-0.0155	RGRSB_1305	50S ribosomal protein L19	ETSB_1703	PCC8801_1743	Cyan8802_1767	cce_0801
0.0063	0.0186	-0.0123	RGRSB_1306	hypothetical protein	ETSB_1702	PCC8801_1398	Cyan8802_1432	cce_1687
0.0167	0.0284	-0.0117	RGRSB_1307	putative bicarbonate transporter	ETSB_1701	PCC8801_2252	Cyan8802_2304	cce_1689
0.01	0.0169	-0.0069	RGRSB_1308	UDP-glucose 4-epimerase	ETSB_1700	PCC8801_4141	Cyan8802_4181	cce_2970
0.0153	0.0912	-0.0759	RGRSB_1309	hypothetical protein	ETSB_1699	PCC8801_4142	Cyan8802_4182	cce_2969
0.0223	0.0338	-0.0115	RGRSB_1310	hypothetical protein	ETSB_1698	PCC8801_4143	Cyan8802_4183	cce_2968
0.0098	0.0375	-0.0277	RGRSB_1311	putative fructosamine kinase	ETSB_1697	PCC8801_0896	Cyan8802_0922	cce_4010
0.0202	0.0893	-0.0691	RGRSB_1312	hypothetical protein	ETSB_1695	PCC8801_0895	Cyan8802_0921	cce_4011
0.0099	0.0084	0.0015	RGRSB_1313	ATP-dependent Clp protease proteolytic subunit	ETSB_1694	PCC8801_3535	Cyan8802_2579	cce_0641
0.0403	0.1204	-0.0801	RGRSB_1314	hypothetical protein	ETSB_1693	PCC8801_1517	Cyan8802_1544	cce_1610
0.005	0.0142	-0.0092	RGRSB_1315	putative transport protein	ETSB_1691	PCC8801_1518	Cyan8802_1545	cce_0113
0.0204	0.0411	-0.0207	RGRSB_1316	hypothetical protein	ETSB_1690	PCC8801_1519	Cyan8802_1546	cce_0112
0.0091	0.0458	-0.0367	RGRSB_1317	peptidase M50	ETSB_1689	PCC8801_2035	Cyan8802_2061	cce_2267
0.024	0.1993	-0.1753	RGRSB_1318	hypothetical protein	ETSB_1688	PCC8801_3104	Cyan8802_3016	cce_0915
0.0232	0.0318	-0.0086	RGRSB_1320	methionine sulfoxide reductase A	ETSB_1685	PCC8801_2198	Cyan8802_2260	cce_2661
0.0049	0.0027	0.0022	RGRSB_1322	translation initiation factor IF-3	ETSB_1684	PCC8801_0802	Cyan8802_0830	cce_2578
0.0267	0.0513	-0.0246	RGRSB_1325	methionyl-tRNA formyltransferase	ETSB_1683	PCC8801_1548	Cyan8802_1572	cce_0949
0.0158	0.0222	-0.0064	RGRSB_1326	fatty acid desaturase	ETSB_1681	PCC8801_0640	Cyan8802_0662	cce_3100
0.0117	0.0145	-0.0028	RGRSB_1327	aluminium resistance protein	ETSB_1680	PCC8801_0641	Cyan8802_0663	cce_3099
0.0142	0.0123	0.0019	RGRSB_1328	two-component sensor histidine kinase	ETSB_1679	PCC8801_3128	Cyan8802_2992	cce_0888
0.0116	0.0151	-0.0035	RGRSB_1329	putative alpha-isopropylmalate/homocitrate synthase family transferase	ETSB_1678	PCC8801_0449	Cyan8802_0462	cce_0248
0.0168	0.0348	-0.018	RGRSB_1330	DNA repair protein	ETSB_1673	PCC8801_1995	Cyan8802_2022	cce_2438
0.025	0.0372	-0.0122	RGRSB_1331	biotin/lipoate A/B protein ligase	ETSB_1672	PCC8801_2744	Cyan8802_3358	cce_3680
0.006	0.027	-0.021	RGRSB_1332	hypothetical protein	ETSB_1671	PCC8801_3393	Cyan8802_2720	cce_3734
0.0256	0.0404	-0.0148	RGRSB_1336	hypothetical protein	ETSB_1669	PCC8801_3781	Cyan8802_3832	cce_0757
0.0152	0	0.0152	RGRSB_1338	hypothetical protein	ETSB_1668	PCC8801_2554	Cyan8802_3552	cce_4379
0.0093	0.0138	-0.0045	RGRSB_1339	UDP-N-acetylenolpyruvoylglucosamine reductase	ETSB_1667	PCC8801_2555	Cyan8802_3551	cce_2372
0.0104	0.0152	-0.0048	RGRSB_1340	UDP-N-acetylmuramate--L-alanine ligase	ETSB_1666	PCC8801_2556	Cyan8802_3550	cce_2373
0.0128	0.0401	-0.0273	RGRSB_1344	hypothetical protein	ETSB_1663	PCC8801_3744	Cyan8802_3793	cce_4431
0.0429	0.0413	0.0016	RGRSB_1345	poly(A) polymerase/tRNA nucleotidyltransferase family protein	ETSB_1662	PCC8801_3742	Cyan8802_3792	cce_4207
0.0246	0.0238	0.0008	RGRSB_1347	hypothetical protein	ETSB_1661	PCC8801_1728	Cyan8802_1752	cce_3564
0.0313	0.0251	0.0062	RGRSB_1348	putative ATP-dependent Clp protease adaptor protein	ETSB_1660	PCC8801_1729	Cyan8802_1753	cce_3563
0.0076	0.0137	-0.0061	RGRSB_1350	glutamine synthetase	ETSB_1658	PCC8801_0808	Cyan8802_0837	cce_4432
0.0044	0.0149	-0.0105	RGRSB_1352	Na+/H+ antiporter	ETSB_1656	PCC8801_3229	Cyan8802_2891	cce_2737
0.0185	0.0209	-0.0024	RGRSB_1353	glycine cleavage system aminomethyltransferase T	ETSB_1655	PCC8801_3824	Cyan8802_3874	cce_4346
0.0196	0.0303	-0.0107	RGRSB_1355	ROK family protein	ETSB_1654	PCC8801_3649	Cyan8802_3703	cce_2522
0.0417	0.0302	0.0115	RGRSB_1357	poly(A) polymerase/tRNA nucleotidyltransferase family protein	ETSB_1653	PCC8801_1970	Cyan8802_1997	cce_3382
0	0.5266	-0.5266	RGRSB_1359	hypothetical protein	ETSB_1652	PCC8801_2558	Cyan8802_3548	cce_0488
0.0116	0.0203	-0.0087	RGRSB_1360	radical SAM protein	ETSB_1651	PCC8801_4375	Cyan8802_4437	cce_4368
0.0028	0.0067	-0.0039	RGRSB_1361	DNA-directed RNA polymerase subunit gamma	ETSB_1650	PCC8801_0616	Cyan8802_0632	cce_3838
0.0106	0.0308	-0.0202	RGRSB_1362	glycosyl transferase	ETSB_1649	PCC8801_0618	Cyan8802_0634	cce_0924
0.0085	0.0166	-0.0081	RGRSB_1363	hypothetical protein	ETSB_1648	PCC8801_2541	Cyan8802_3565	cce_2273
0.0159	0.0097	0.0062	RGRSB_1364	tRNA (guanine-N(1)-)-methyltransferase	ETSB_1646	PCC8801_0958	Cyan8802_0985	cce_2235
0.0061	0.0164	-0.0103	RGRSB_1365	3,4-dihydroxy-2-butanone 4-phosphate synthase	ETSB_1645	PCC8801_3439	Cyan8802_2677	cce_1078
0.0067	0.0279	-0.0212	RGRSB_1366	tRNA/rRNA methyltransferase	ETSB_1644	PCC8801_2951	Cyan8802_3145	cce_0402
0.0064	0.0151	-0.0087	RGRSB_1367	UDP-N-acetylglucosamine 1-carboxyvinyltransferase	ETSB_1643	PCC8801_2950	Cyan8802_3146	cce_0401
0.0099	0.0453	-0.0354	RGRSB_1368	hypothetical protein	ETSB_1642	PCC8801_3094	Cyan8802_3026	cce_2588
0.0133	0.0198	-0.0065	RGRSB_1369	acriflavin resistance protein	ETSB_1641	PCC8801_3095	Cyan8802_3025	cce_2589
0.0168	0.0204	-0.0036	RGRSB_1370	MiaB-like tRNA modifying enzyme YliG	ETSB_1640	PCC8801_4276	Cyan8802_4336	cce_4437
0.0091	0.0156	-0.0065	RGRSB_1371	ATP-dependent RNA helicase	ETSB_1639	PCC8801_4277	Cyan8802_4337	cce_4436
0	0.0082	-0.0082	RGRSB_1373	two-component response regulator	ETSB_1638	PCC8801_2623	Cyan8802_3480	cce_2365
0.0128	0.0169	-0.0041	RGRSB_1374	two-component sensor histidine kinase	ETSB_1637	PCC8801_2624	Cyan8802_3479	cce_2366
0.0106	0.0207	-0.0101	RGRSB_1375	low-redox potential cytochrome	ETSB_1636	PCC8801_1370	Cyan8802_1400	cce_4509
0.0097	0.0218	-0.0121	RGRSB_1376	riboflavin biosynthesis protein	ETSB_1635	PCC8801_2079	Cyan8802_2123	cce_0957
0.0434	0.0234	0.02	RGRSB_1377	hypothetical protein	ETSB_1634	PCC8801_0301	Cyan8802_0301	cce_4523
0.0131	0.0171	-0.004	RGRSB_1379	hypothetical protein	ETSB_1632	PCC8801_0888	Cyan8802_0914	cce_2631
0.0169	0.0249	-0.008	RGRSB_1380	uracil phosphoribosyltransferase	ETSB_1631	PCC8801_0887	Cyan8802_0913	cce_2630
0.0284	0.0184	0.01	RGRSB_1381	hypothetical protein	ETSB_1630	PCC8801_0882	Cyan8802_0908	cce_2629
0.0209	0.0338	-0.0129	RGRSB_1384	hypothetical protein	ETSB_1628	PCC8801_2250	Cyan8802_2302	cce_1736
0.0081	0.0109	-0.0028	RGRSB_1386	GntR family transcriptional regulator	ETSB_1626	PCC8801_3775	Cyan8802_3826	cce_4727
0.0148	0.0345	-0.0197	RGRSB_1388	hypothetical protein	ETSB_1624	PCC8801_3082	Cyan8802_3038	cce_4605
0.0127	0.0252	-0.0125	RGRSB_1395	NAD(P)H-quinone oxidoreductase subunit F	ETSB_1618	PCC8801_1595	Cyan8802_1620	cce_1692
0.0205	0.0171	0.0034	RGRSB_1396	NAD(P)H-quinone oxidoreductase subunit D	ETSB_1617	PCC8801_1594	Cyan8802_1619	cce_1693
0.0124	0.0143	-0.0019	RGRSB_1397	L-aspartate oxidase	ETSB_1615	PCC8801_0695	Cyan8802_0723	cce_2927
0.0202	0.0264	-0.0062	RGRSB_1398	hypothetical protein	ETSB_1614	PCC8801_1168	Cyan8802_1195	cce_1644
0	0	0	RGRSB_1400	putative pre-peptidase	ETSB_1612	PCC8801_1170	Cyan8802_1197	cce_1646
0.0341	0.0156	0.0185	RGRSB_1401	hypothetical protein	ETSB_1611	PCC8801_1171	Cyan8802_1198	cce_3445
0.0098	0.0121	-0.0023	RGRSB_1402	penicillin-binding protein	ETSB_1610	PCC8801_1172	Cyan8802_1199	cce_3444
0.0152	0.0311	-0.0159	RGRSB_1403	cytochrome c oxidase subunit II	ETSB_1609	PCC8801_0567	Cyan8802_0584	cce_1977
0.0077	0.0048	0.0029	RGRSB_1404	cytochrome c oxidase subunit I	ETSB_1608	PCC8801_0568	Cyan8802_0585	cce_1976
0.0097	0.0222	-0.0125	RGRSB_1405	cytochrome c oxidase subunit III	ETSB_1607	PCC8801_0569	Cyan8802_0586	cce_1975
0.0051	0.0107	-0.0056	RGRSB_1406	putative arsenical pump-driving ATPase	ETSB_1606	PCC8801_3600	Cyan8802_2514	cce_4475
0.0121	0.0985	-0.0864	RGRSB_1407	hypothetical protein	ETSB_1605	PCC8801_4235	Cyan8802_4297	cce_1997
0.0067	0.0169	-0.0102	RGRSB_1408	dihydroxy-acid dehydratase	ETSB_1604	PCC8801_3121	Cyan8802_2999	cce_4400
0.0257	0.0181	0.0076	RGRSB_1409	pantothenate kinase	ETSB_1603	PCC8801_3123	Cyan8802_2997	cce_3223
0.0229	0.0207	0.0022	RGRSB_1410	putative YfcH-like cell division inhibitor	ETSB_1602	PCC8801_3578	Cyan8802_2535	cce_3406
0.0127	0.0256	-0.0129	RGRSB_1411	putative cytochrome b6-f complex subunit	ETSB_1601	PCC8801_3576	Cyan8802_2537	cce_2791
0.0192	0.0178	0.0014	RGRSB_1412	4-hydroxythreonine-4-phosphate dehydrogenase	ETSB_1600	PCC8801_3575	Cyan8802_2538	cce_2789
0.0046	0.0157	-0.0111	RGRSB_1413	chaperonin GroEL	ETSB_1599	PCC8801_2854	Cyan8802_3242	cce_1344
0.0125	0.0064	0.0061	RGRSB_1414	co-chaperonin GroES	ETSB_1598	PCC8801_2855	Cyan8802_3241	cce_1343
0.0238	0.0265	-0.0027	RGRSB_1415	serine esterase	ETSB_1597	PCC8801_4424	Cyan8802_4488	cce_2935
0.0055	0.0229	-0.0174	RGRSB_1416	nucleoside diphosphate kinase	ETSB_1596	PCC8801_2188	Cyan8802_2250	cce_0688
0.0103	0.0247	-0.0144	RGRSB_1417	50S ribosomal protein L21	ETSB_1595	PCC8801_3346	Cyan8802_2771	cce_1391
0.01	0.0101	-0.0001	RGRSB_1418	50S ribosomal protein L27	ETSB_1594	PCC8801_3345	Cyan8802_2772	cce_1392
0.0166	0.0232	-0.0066	RGRSB_1419	3-phosphoshikimate 1-carboxyvinyltransferase	ETSB_1593	PCC8801_1037	Cyan8802_1066	cce_1781
0.0163	0.0264	-0.0101	RGRSB_1421	aspartate kinase	ETSB_1592	PCC8801_1145	Cyan8802_1175	cce_4512
0.0163	0.0207	-0.0044	RGRSB_1422	phosphoglyceromutase	ETSB_1591	PCC8801_2264	Cyan8802_2315	cce_1789
0	0.0056	-0.0056	RGRSB_1423	preprotein translocase subunit SecG	ETSB_1590	PCC8801_2263	Cyan8802_2314	cce_1790
0.0232	0.0339	-0.0107	RGRSB_1424	peptidase metallopeptidase	ETSB_1589	PCC8801_2262	Cyan8802_2313	cce_2429
0.0068	0.0073	-0.0005	RGRSB_1425	NADH dehydrogenase subunit O	ETSB_1588	PCC8801_2043	Cyan8802_2069	cce_4330
0.01	0.0079	0.0021	RGRSB_1426	inorganic pyrophosphatase	ETSB_1587	PCC8801_2042	Cyan8802_2068	cce_4329
0.0116	0.047	-0.0354	RGRSB_1427	hypothetical protein	ETSB_1586	PCC8801_2526	Cyan8802_3580	cce_0465
0.0194	0.0387	-0.0193	RGRSB_1428	hypothetical protein	ETSB_1585	PCC8801_2527	Cyan8802_3579	cce_0467
0.0193	0.0165	0.0028	RGRSB_1430	circadian phase modifier CpmA-like protein	ETSB_1582	PCC8801_2653	Cyan8802_3451	cce_2642
0.0168	0.0866	-0.0698	RGRSB_1431	Holliday junction DNA helicase RuvA	ETSB_1581	PCC8801_0020	Cyan8802_0018	cce_1208
0.0078	0.0287	-0.0209	RGRSB_1433	ABC transporter ATP-binding protein	ETSB_1579	PCC8801_4047	Cyan8802_4084	cce_3525
0.0134	0.0262	-0.0128	RGRSB_1434	putative Uracil-DNA glycosylase superfamily protein	ETSB_1578	PCC8801_4046	Cyan8802_4083	cce_1427
0.0199	0.0319	-0.012	RGRSB_1437	rfrA pentapeptide repeat-containing protein	ETSB_1575	PCC8801_2939	Cyan8802_3157	cce_0090
0.0038	0.007	-0.0032	RGRSB_1438	cytochrome b6	ETSB_1574	PCC8801_3538	Cyan8802_2576	cce_1383
0	0.0378	-0.0378	RGRSB_1439	cytochrome b6-f complex subunit IV	ETSB_1573	PCC8801_3537	Cyan8802_2577	cce_1384
0.0218	0.0212	0.0006	RGRSB_1440	secreted protein MPB70 precursor	ETSB_1572	PCC8801_0318	Cyan8802_0325	cce_0415
0.0111	0.0099	0.0012	RGRSB_1441	peroxiredoxin	ETSB_1571	PCC8801_0474	Cyan8802_0488	cce_3126
0.0216	0.0405	-0.0189	RGRSB_1443	ABC transporter ATP-binding protein	ETSB_1569	PCC8801_2726	Cyan8802_3376	cce_0497
0.021	0.0256	-0.0046	RGRSB_1445	cation-transporting ATPase	ETSB_1567	PCC8801_3619	Cyan8802_2495	cce_1700
0.0323	0.0441	-0.0118	RGRSB_1448	hypothetical protein	ETSB_1563	PCC8801_1020	Cyan8802_1049	cce_3644
0.0278	0.0389	-0.0111	RGRSB_1449	ABC transporter	ETSB_1562	PCC8801_1019	Cyan8802_1048	cce_3643
0.003	0.0155	-0.0125	RGRSB_1450	putative ABC-2 type transport system permease	ETSB_1561	PCC8801_1018	Cyan8802_1047	cce_3642
0.015	0.0201	-0.0051	RGRSB_1451	ABC transporter ATP-binding protein	ETSB_1560	PCC8801_1017	Cyan8802_1046	cce_3641
0.0179	0.0227	-0.0048	RGRSB_1452	glutamyl-tRNA (Gln) amidotransferase subunit C	ETSB_1559	PCC8801_2152	Cyan8802_2214	cce_0284
0.0317	0.0186	0.0131	RGRSB_1455	integral membrane protein TerC	ETSB_1556	PCC8801_2735	Cyan8802_3367	cce_2169
0.0124	0.0288	-0.0164	RGRSB_1456	DNA mismatch repair protein MutS	ETSB_1555	PCC8801_2734	Cyan8802_3368	cce_2152
0	0.036	-0.036	RGRSB_1457	hypothetical protein	ETSB_1554	PCC8801_2033	Cyan8802_2059	cce_2265
0.0195	0.0182	0.0013	RGRSB_1458	N-acetylmuramic acid 6-phosphate etherase	ETSB_1553	PCC8801_2034	Cyan8802_2060	cce_2266
0.0045	0.0122	-0.0077	RGRSB_1459	cation efflux system protein	ETSB_1552	PCC8801_3105	Cyan8802_3015	cce_0916
0.0147	0.0125	0.0022	RGRSB_1461	phosphoribulokinase	ETSB_1551	PCC8801_3931	Cyan8802_3980	cce_0995
0.0372	0.0248	0.0124	RGRSB_1462	hypothetical protein	ETSB_1550	PCC8801_1764	Cyan8802_1792	cce_3384
0.0038	0.0145	-0.0107	RGRSB_1463	gamma-glutamyl phosphate reductase	ETSB_1549	PCC8801_1762	Cyan8802_1790	cce_2383
0.0042	0.0202	-0.016	RGRSB_1464	GTP-binding protein EngA	ETSB_1548	PCC8801_0121	Cyan8802_0118	cce_0260
0.0294	0.0306	-0.0012	RGRSB_1465	hypothetical protein	ETSB_1547	PCC8801_0287	Cyan8802_0287	cce_1582
0.0207	0.0208	-0.0001	RGRSB_1467	hypothetical protein	ETSB_1545	PCC8801_1302	Cyan8802_1330	cce_1750
0.0127	0.0281	-0.0154	RGRSB_1468	adaptive-response sensory kinase	ETSB_1544	PCC8801_1303	Cyan8802_1331	cce_1751
0.0151	0.1687	-0.1536	RGRSB_1469	hypothetical protein	ETSB_1542	PCC8801_1304	Cyan8802_1332	cce_1752
0.0269	0.0251	0.0018	RGRSB_1471	family 2 glycosyl transferase	ETSB_1540	PCC8801_1736	Cyan8802_1760	cce_3139
0.0706	0.071	-0.0004	RGRSB_1473	hypothetical protein	ETSB_1539	PCC8801_3478	Cyan8802_2638	cce_2694
0.0351	0.0272	0.0079	RGRSB_1474	glyoxalase I	ETSB_1538	PCC8801_3847	Cyan8802_3896	cce_2884
0.0287	0.0124	0.0163	RGRSB_1475	orotate phosphoribosyltransferase	ETSB_1537	PCC8801_3572	Cyan8802_2541	cce_1514
0.0221	0.0523	-0.0302	RGRSB_1476	hypothetical protein	ETSB_1536	PCC8801_1224	Cyan8802_1254	cce_1293
0.0185	0.0331	-0.0146	RGRSB_1477	ATP-requiring DNA helicase	ETSB_1535	PCC8801_1036	Cyan8802_1065	cce_1788
0.0236	0.0086	0.015	RGRSB_1478	glycosyl transferase family protein	ETSB_1533	PCC8801_0011	Cyan8802_0009	cce_3303
0.0049	0.0128	-0.0079	RGRSB_1479	ATP-dependent Clp protease ATP-binding subunit	ETSB_1532	PCC8801_0009	Cyan8802_0007	cce_3221
0.0147	0.0154	-0.0007	RGRSB_1481	NAD synthetase	ETSB_1529	PCC8801_0268	Cyan8802_0268	cce_2756
0.0063	0.0316	-0.0253	RGRSB_1483	nicotinic acid mononucleotide adenylyltransferase	ETSB_1527	PCC8801_0270	Cyan8802_0270	cce_2758
0.0295	0.0353	-0.0058	RGRSB_1486	triosephosphate isomerase	ETSB_1524	PCC8801_3615	Cyan8802_2499	cce_4304
0.0222	0.0217	0.0005	RGRSB_1487	dihydropteroate synthase	ETSB_1523	PCC8801_2354	Cyan8802_2404	cce_4305
0.0142	0.0247	-0.0105	RGRSB_1489	anthranilate synthase component I	ETSB_1521	PCC8801_0377	Cyan8802_0386	cce_1340
0.0206	0.0164	0.0042	RGRSB_1491	ABC transporter ATP-binding protein	ETSB_1520	PCC8801_0938	Cyan8802_0965	cce_3634
0.0259	0.0595	-0.0336	RGRSB_1496	DNA primase	ETSB_1519	PCC8801_3785	Cyan8802_3836	cce_1561
0.0203	0.0184	0.0019	RGRSB_1497	phospholipid/glycerol acyltransferase	ETSB_1518	PCC8801_0970	Cyan8802_0999	cce_0837
0.0144	0.03	-0.0156	RGRSB_1498	bifunctional ornithine acetyltransferase/N-acetylglutamate synthase	ETSB_1517	PCC8801_0969	Cyan8802_0998	cce_4314
0.0285	0.0247	0.0038	RGRSB_1500	UDP-N-acetylglucosamine--N-acetylmuramyl-(pentapeptide) pyrophosphoryl -undecaprenol N-acetylglucosamine transferase	ETSB_1515	PCC8801_4117	Cyan8802_4157	cce_1284
0.0105	0.0156	-0.0051	RGRSB_1501	hypothetical protein	ETSB_1514	PCC8801_4116	Cyan8802_4156	cce_1283
0.0042	0	0.0042	RGRSB_1502	thioredoxin	ETSB_1513	PCC8801_4115	Cyan8802_4155	cce_3988
0.0141	0.03	-0.0159	RGRSB_1503	ATP-dependent DNA helicase	ETSB_1512	PCC8801_4114	Cyan8802_4154	cce_3987
0.0017	0.0374	-0.0357	RGRSB_1504	putative 4-hydroxybenzoyl-CoA thioesterase	ETSB_1511	PCC8801_1149	Cyan8802_1179	cce_3986
0.0201	0.0361	-0.016	RGRSB_1506	abortive infection protein	ETSB_1509	PCC8801_1156	Cyan8802_1185	cce_2239
0.0125	0.0215	-0.009	RGRSB_1508	ATP-dependent Clp protease adaptor protein ClpS	ETSB_1508	PCC8801_1157	Cyan8802_1186	cce_2238
0.0168	0.0208	-0.004	RGRSB_1509	glucosamine-6-phosphate deaminase	ETSB_1507	PCC8801_2098	Cyan8802_2142	cce_1331
0.0189	0.0317	-0.0128	RGRSB_1510	hypothetical protein	ETSB_1506	PCC8801_2097	Cyan8802_2141	cce_3898
0.0291	0.0338	-0.0047	RGRSB_1511	hypothetical protein	ETSB_1505	PCC8801_2096	Cyan8802_2140	cce_3899
0.0239	0.0238	0.0001	RGRSB_1512	histidyl-tRNA synthetase	ETSB_1504	PCC8801_1184	Cyan8802_1211	cce_2975
0.0296	0.0629	-0.0333	RGRSB_1513	hypothetical protein	ETSB_1503	PCC8801_1183	Cyan8802_1210	cce_2976
0.0297	0.0172	0.0125	RGRSB_1514	putative cytidine/deoxycytidylate deaminase	ETSB_1502	PCC8801_2704	Cyan8802_3399	cce_1274
0.0291	0.0272	0.0019	RGRSB_1515	hypothetical protein	ETSB_1501	PCC8801_0129	Cyan8802_0126	cce_0794
0	0.0157	-0.0157	RGRSB_1516	undecaprenyl pyrophosphate synthase	ETSB_1500	PCC8801_0128	Cyan8802_0125	cce_1349
0.0031	0.0083	-0.0052	RGRSB_1517	hypothetical protein	ETSB_1499	PCC8801_0127	Cyan8802_0124	cce_1350
0.0141	0.0195	-0.0054	RGRSB_1518	diaminopimelate decarboxylase	ETSB_1498	PCC8801_0126	Cyan8802_0123	cce_1351
0.0232	0.0274	-0.0042	RGRSB_1519	putative 6-pyruvoyl tetrahydrobiopterin synthase	ETSB_1497	PCC8801_0124	Cyan8802_0121	cce_2115
0.0104	0.0307	-0.0203	RGRSB_1520	peptidase M48 Ste24p	ETSB_1496	PCC8801_0123	Cyan8802_0120	cce_0795
0.0213	0.0265	-0.0052	RGRSB_1521	UDP-N-acetylmuramyl tripeptide synthase	ETSB_1495	PCC8801_3108	Cyan8802_3012	cce_0407
0.0237	0.0386	-0.0149	RGRSB_1522	DNA polymerase I	ETSB_1493	PCC8801_3109	Cyan8802_3011	cce_2255
0.0268	0.0204	0.0064	RGRSB_1523	isoleucyl-tRNA synthetase	ETSB_1492	PCC8801_2707	Cyan8802_3396	cce_4545
0.0219	0.0551	-0.0332	RGRSB_1524	rare lipoprotein A	ETSB_1491	PCC8801_1079	Cyan8802_1108	cce_3687
0.0193	0.0371	-0.0178	RGRSB_1525	bifunctional pantoate ligase/cytidylate kinase	ETSB_1490	PCC8801_1080	Cyan8802_1109	cce_3686
0.0097	0.0086	0.0011	RGRSB_1526	LysR family transcriptional regulator	ETSB_1489	PCC8801_0468	Cyan8802_0482	cce_2782
0.0225	0.0365	-0.014	RGRSB_1527	putative NnrU protein	ETSB_1488	PCC8801_0470	Cyan8802_0483	cce_2781
0.0182	0.024	-0.0058	RGRSB_1528	glycosyl transferase family protein	ETSB_1487	PCC8801_4382	Cyan8802_4444	cce_3624
0.0104	0.0235	-0.0131	RGRSB_1529	glycosyl transferase family protein	ETSB_1486	PCC8801_4380	Cyan8802_4442	cce_2486
0.0145	0.0313	-0.0168	RGRSB_1530	hypothetical protein	ETSB_1485	PCC8801_4379	Cyan8802_4441	cce_2490
0.0441	0.0081	0.036	RGRSB_1531	putative nitrogenase-associated protein	ETSB_1484	PCC8801_1772	Cyan8802_1800	cce_0545
0.0314	0.0526	-0.0212	RGRSB_1532	hypothetical protein	ETSB_1483	PCC8801_1773	Cyan8802_1801	cce_0546
0.0139	0	0.0139	RGRSB_1533	nifT/fixU	ETSB_1482	PCC8801_1774	Cyan8802_1802	cce_0547
0.0115	0.0141	-0.0026	RGRSB_1534	iron-sulfur cofactor synthesis protein	ETSB_1481	PCC8801_1775	Cyan8802_1803	cce_0548
0.0186	0.0155	0.0031	RGRSB_1535	trans-homoaconitate synthase	ETSB_1480	PCC8801_1776	Cyan8802_1804	cce_0549
0.0124	0	0.0124	RGRSB_1536	hypothetical protein	ETSB_1479	PCC8801_1777	Cyan8802_1805	cce_0550
0.0122	0.0529	-0.0407	RGRSB_1537	hypothetical protein	ETSB_1478	PCC8801_1778	Cyan8802_1806	cce_0552
0.0154	0.0344	-0.019	RGRSB_1538	serine O-acetyltransferase	ETSB_1477	PCC8801_1779	Cyan8802_1807	cce_0553
0.0147	0.0245	-0.0098	RGRSB_1539	nitrogenase cofactor biosynthesis protein	ETSB_1476	PCC8801_1780	Cyan8802_1808	cce_0554
0.0146	0.038	-0.0234	RGRSB_1541	nitrogenase cofactor synthesis protein	ETSB_1474	PCC8801_1783	Cyan8802_1811	cce_0557
0.0064	0.0114	-0.005	RGRSB_1543	nitrogenase iron protein	ETSB_1472	PCC8801_1785	Cyan8802_1813	cce_0559
0.0019	0.0037	-0.0018	RGRSB_1544	nitrogenase molybdenum-iron protein subunit alpha	ETSB_1471	PCC8801_1786	Cyan8802_1814	cce_0560
0.0111	0.0214	-0.0103	RGRSB_1545	nitrogenase molybdenum-iron protein subunit beta	ETSB_1470	PCC8801_1787	Cyan8802_1815	cce_0561
0.0072	0.0158	-0.0086	RGRSB_1546	nitrogenase molybdenum-iron cofactor biosynthesis protein	ETSB_1468	PCC8801_1788	Cyan8802_1816	cce_0563
0.0049	0.0131	-0.0082	RGRSB_1547	nitrogenase molybdenum-cofactor biosynthesis protein NifN	ETSB_1467	PCC8801_1789	Cyan8802_1817	cce_0564
0.0022	0.0138	-0.0116	RGRSB_1548	nitrogen fixation protein	ETSB_1466	PCC8801_1790	Cyan8802_1818	cce_0565
0.0061	0.0339	-0.0278	RGRSB_1549	nitrogen fixation protein	ETSB_1465	PCC8801_1791	Cyan8802_1819	cce_0566
0.0228	0.0311	-0.0083	RGRSB_1550	hypothetical protein	ETSB_1464	PCC8801_1792	Cyan8802_1820	cce_0567
0.0187	0.0499	-0.0312	RGRSB_1551	nitrogenase stabilizing/protective protein	ETSB_1463	PCC8801_1793	Cyan8802_1821	cce_0568
0.0063	0.0269	-0.0206	RGRSB_1552	putative molybdenum cofactor biosynthesis/nitrogen fixation-like protein	ETSB_1462	PCC8801_1794	Cyan8802_1822	cce_0569
0.0108	0.0333	-0.0225	RGRSB_1553	Fe-S cluster biosynthesis nitrogen fixation-like protein	ETSB_1461	PCC8801_1795	Cyan8802_1823	cce_0570
0.0107	0.0106	0.0001	RGRSB_1554	2Fe-2S ferredoxin	ETSB_1460	PCC8801_1796	Cyan8802_1824	cce_0571
0.0104	0.0086	0.0018	RGRSB_1555	hypothetical protein	ETSB_1459	PCC8801_1797	Cyan8802_1825	cce_0572
0.0217	0.0056	0.0161	RGRSB_1556	hypothetical protein	ETSB_1458	PCC8801_1798	Cyan8802_1826	cce_0573
0.0117	0.0122	-0.0005	RGRSB_1558	HSR1-like GTP-binding protein	ETSB_1456	PCC8801_1799	Cyan8802_1827	cce_0574
0.012	0.0175	-0.0055	RGRSB_1559	ferrous iron transport protein B	ETSB_1455	PCC8801_1800	Cyan8802_1828	cce_0575
0.0109	0	0.0109	RGRSB_1560	ferrous iron transport protein A	ETSB_1454	PCC8801_1801	Cyan8802_1829	cce_0576
0.0102	0.0169	-0.0067	RGRSB_1561	putative molybdate ABC transporter permease	ETSB_1453	PCC8801_2168	Cyan8802_2230	cce_0578
0	0.0364	-0.0364	RGRSB_1562	4Fe-4S ferredoxin	ETSB_1452	PCC8801_1802	Cyan8802_1830	cce_0579
0.0166	0.0149	0.0017	RGRSB_1564	hypothetical protein	ETSB_1450	PCC8801_1241	Cyan8802_1271	cce_0586
0.0046	0.0083	-0.0037	RGRSB_1567	NADH dehydrogenase subunit J	ETSB_1447	PCC8801_1039	Cyan8802_1068	cce_1762
0.0017	0.0186	-0.0169	RGRSB_1568	NADH dehydrogenase subunit B	ETSB_1446	PCC8801_1040	Cyan8802_1069	cce_1763
0.0042	0.0084	-0.0042	RGRSB_1569	NADH dehydrogenase subunit A	ETSB_1445	PCC8801_1041	Cyan8802_1070	cce_1764
0.0122	0.022	-0.0098	RGRSB_1570	organic solvent resistence ABC transporter ATPase periplasmic protein	ETSB_1444	PCC8801_0513	Cyan8802_0530	cce_2669
0.008	0.0109	-0.0029	RGRSB_1571	ABC transporter ATP-binding protein	ETSB_1443	PCC8801_0514	Cyan8802_0531	cce_2668
0.0107	0.0233	-0.0126	RGRSB_1572	peptidase M56 BlaR1	ETSB_1442	PCC8801_3493	Cyan8802_2623	cce_1813
0	0	0	RGRSB_1573	transcriptional regulator	ETSB_1441	PCC8801_3494	Cyan8802_2622	cce_1812
0.0136	0.0157	-0.0021	RGRSB_1574	diaminopimelate epimerase	ETSB_1440	PCC8801_2326	Cyan8802_2377	cce_4146
0	0.0447	-0.0447	RGRSB_1576	glycogen debranching protein	ETSB_1438	PCC8801_2431	Cyan8802_3679	cce_0840
0.0121	0.0385	-0.0264	RGRSB_1577	hypothetical protein	ETSB_1437	PCC8801_3613	Cyan8802_2501	cce_3736
0.0057	0.0141	-0.0084	RGRSB_1578	sulfolipid sulfoquinovosyldiacylglycerol biosynthesis protein	ETSB_1436	PCC8801_3612	Cyan8802_2502	cce_1569
0.019	0.0218	-0.0028	RGRSB_1579	orotidine 5'-phosphate decarboxylase	ETSB_1435	PCC8801_3908	Cyan8802_3960	cce_1527
0.0315	0.0221	0.0094	RGRSB_1580	hypothetical protein	ETSB_1434	PCC8801_3907	Cyan8802_3959	cce_1528
0.0278	0.0283	-0.0005	RGRSB_1583	putative UvrD/REP helicase	ETSB_1432	PCC8801_2810	Cyan8802_3290	cce_2276
0.016	0.0236	-0.0076	RGRSB_1584	putative pathogenesis-like protein	ETSB_1431	PCC8801_0036	Cyan8802_0034	cce_1901
0.0211	0.0361	-0.015	RGRSB_1586	GTP-binding protein Era	ETSB_1427	PCC8801_2546	Cyan8802_3560	cce_2623
0.0106	0.0263	-0.0157	RGRSB_1587	putative adenylate cyclase	ETSB_1426	PCC8801_2545	Cyan8802_3561	cce_0530
0.0015	0.0069	-0.0054	RGRSB_1588	GTP-binding protein TypA	ETSB_1425	PCC8801_4202	Cyan8802_4241	cce_1679
0.0077	0.0153	-0.0076	RGRSB_1591	hypothetical protein	ETSB_1415	PCC8801_2114	Cyan8802_2158	cce_3451
0.0146	0.0185	-0.0039	RGRSB_1592	S-adenosylmethionine--tRNA ribosyltransferase-isomerase	ETSB_1416	PCC8801_4357	Cyan8802_4419	cce_0438
0.0209	0	0.0209	RGRSB_1593	hypothetical protein	ETSB_1417	PCC8801_4358	Cyan8802_4420	cce_0437
0.0068	0.021	-0.0142	RGRSB_1594	bifunctional N-acetylglucosamine-1-phosphate uridyltransferase/glucosamine-1-phosphate acetyltransferase	ETSB_1418	PCC8801_4359	Cyan8802_4421	cce_2076
0.0431	0.033	0.0101	RGRSB_1595	hypothetical protein	ETSB_1419	PCC8801_2112	Cyan8802_2156	cce_2867
0.0209	0.0298	-0.0089	RGRSB_1597	FAD dependent oxidoreductase	ETSB_1422	PCC8801_0520	Cyan8802_0537	cce_0775
0.0172	0.0234	-0.0062	RGRSB_1598	hypothetical protein	ETSB_1423	PCC8801_2637	Cyan8802_3466	cce_2068
0.0144	0.023	-0.0086	RGRSB_1599	ABC transporter	ETSB_1413	PCC8801_0375	Cyan8802_0384	cce_3416
0.024	0.0327	-0.0087	RGRSB_1600	UPF YGGT-containing protein	ETSB_1412	PCC8801_4433	Cyan8802_4497	cce_0650
0.0227	0.0217	0.001	RGRSB_1602	hypothetical protein	ETSB_1410	PCC8801_2418	Cyan8802_3693	cce_1881
0.0045	0.0135	-0.009	RGRSB_1603	NADH dehydrogenase subunit K	ETSB_1409	PCC8801_1013	Cyan8802_1042	cce_2221
0.0111	0.0249	-0.0138	RGRSB_1604	NADH dehydrogenase subunit J	ETSB_1408	PCC8801_1012	Cyan8802_1041	cce_2222
0.0073	0.0137	-0.0064	RGRSB_1605	NADH dehydrogenase subunit I	ETSB_1407	PCC8801_1011	Cyan8802_1040	cce_2223
0.0077	0.0106	-0.0029	RGRSB_1606	NADH dehydrogenase subunit H	ETSB_1406	PCC8801_1010	Cyan8802_1039	cce_2224
0.0187	0.0262	-0.0075	RGRSB_1607	haloacid dehalogenase-like hydrolase, type 3	ETSB_1404	PCC8801_4000	Cyan8802_4042	cce_0988
0.0071	0.0152	-0.0081	RGRSB_1608	3-methyl-2-oxobutanoate hydroxymethyltransferase	ETSB_1403	PCC8801_4370	Cyan8802_4432	cce_0314
0.0312	0.0133	0.0179	RGRSB_1611	hypothetical protein	ETSB_1401	PCC8801_1211	Cyan8802_1240	cce_1419
0.0025	0.024	-0.0215	RGRSB_1613	glutamine ABC transporter substrate-binding protein of	ETSB_1399	PCC8801_1138	Cyan8802_1168	cce_4577
0.033	0.0336	-0.0006	RGRSB_1615	tRNA (guanine-N(7)-)-methyltransferase	ETSB_1397	PCC8801_3825	Cyan8802_3875	cce_0790
0.0234	0.0322	-0.0088	RGRSB_1616	metallophosphoesterase	ETSB_1396	PCC8801_3826	Cyan8802_3876	cce_0789
0.0108	0.0169	-0.0061	RGRSB_1617	GMP synthase	ETSB_1395	PCC8801_0694	Cyan8802_0722	cce_3266
0.0027	0.0102	-0.0075	RGRSB_1619	imidazoleglycerol-phosphate dehydratase	ETSB_1392	PCC8801_0092	Cyan8802_0089	cce_3290
0.0111	0.0222	-0.0111	RGRSB_1620	hypothetical protein	ETSB_1391	PCC8801_0091	Cyan8802_0088	cce_3288
0.0417	0.0696	-0.0279	RGRSB_1621	hypothetical protein	ETSB_1390	PCC8801_1166	Cyan8802_1193	cce_0874
0.02	0.0176	0.0024	RGRSB_1622	putative amine oxidase	ETSB_1389	PCC8801_0517	Cyan8802_0534	cce_2233
0.0059	0.026	-0.0201	RGRSB_1624	hypothetical protein	ETSB_1387	PCC8801_1803	Cyan8802_1831	cce_3909
0.0241	0.0189	0.0052	RGRSB_1626	carbohydrate kinase	ETSB_1384	PCC8801_0086	Cyan8802_0083	cce_1949
0.0163	0.0104	0.0059	RGRSB_1628	cysteine synthase A	ETSB_1383	PCC8801_2094	Cyan8802_2138	cce_0210
0	0.006	-0.006	RGRSB_1629	hypothetical protein	ETSB_1382	PCC8801_3839	Cyan8802_3889	cce_1167
0.0151	0.0133	0.0018	RGRSB_1630	S-adenosylmethionine synthetase	ETSB_1381	PCC8801_1832	Cyan8802_1858	cce_1822
0.0087	0.013	-0.0043	RGRSB_1632	hypothetical protein	ETSB_1379	PCC8801_0811	Cyan8802_0840	cce_2868
0.0074	0.0113	-0.0039	RGRSB_1633	bifunctional pyrimidine regulatory protein PyrR/uracil phosphoribosyltransferase	ETSB_1378	PCC8801_0813	Cyan8802_0842	cce_4253
0.0156	0.0191	-0.0035	RGRSB_1634	competence-damage protein	ETSB_1377	PCC8801_0814	Cyan8802_0843	cce_4251
0.0091	0.0161	-0.007	RGRSB_1636	permease	ETSB_1374	PCC8801_0263	Cyan8802_0261	cce_0060
0.0235	0.0166	0.0069	RGRSB_1637	putative dienelactone hydrolase	ETSB_1373	PCC8801_3192	Cyan8802_2927	cce_1445
0.0264	0.0369	-0.0105	RGRSB_1638	DNA ligase	ETSB_1371	PCC8801_3418	Cyan8802_2698	cce_1818
0.003	0.0147	-0.0117	RGRSB_1641	diacylglycerol kinase catalytic subunit	ETSB_1370	PCC8801_1582	Cyan8802_1607	cce_0167
0.0277	0.0339	-0.0062	RGRSB_1642	exoenzyme S synthesis protein B	ETSB_1369	PCC8801_1583	Cyan8802_1608	cce_0166
0.022	0.0217	0.0003	RGRSB_1643	lipoyl synthase	ETSB_1368	PCC8801_2940	Cyan8802_3156	cce_0767
0.0119	0.0451	-0.0332	RGRSB_1644	hypothetical protein	ETSB_1367	PCC8801_1341	Cyan8802_1370	cce_1846
0.0304	0.0654	-0.035	RGRSB_1645	hypothetical protein	ETSB_1366	PCC8801_2609	Cyan8802_3497	cce_0443
0.0008	0.0365	-0.0357	RGRSB_1647	putative S6 modification enzyme	ETSB_1364	PCC8801_0604	Cyan8802_0619	cce_2646
0.0221	0.0243	-0.0022	RGRSB_1649	phenylalanyl-tRNA synthetase subunit beta	ETSB_1363	PCC8801_2833	Cyan8802_3264	cce_1321
0.0055	0.0092	-0.0037	RGRSB_1650	NAD-dependent epimerase/dehydratase	ETSB_1362	PCC8801_1861	Cyan8802_1887	cce_1234
0.0147	0.0081	0.0066	RGRSB_1651	ABC transporter ATP-binding protein	ETSB_1361	PCC8801_1862	Cyan8802_1888	cce_1233
0.0088	0.0215	-0.0127	RGRSB_1652	putative ABC transporter permease, ABC-2	ETSB_1360	PCC8801_1863	Cyan8802_1889	cce_1232
0.0069	0.0295	-0.0226	RGRSB_1653	cytochrome b6-f complex subunit PetP	ETSB_1359	PCC8801_1864	Cyan8802_1890	cce_1231
0.0209	0.0345	-0.0136	RGRSB_1654	putative anion-transporting ATPase	ETSB_1358	PCC8801_1865	Cyan8802_1891	cce_1230
0.0171	0.0168	0.0003	RGRSB_1656	hypothetical protein	ETSB_1356	PCC8801_2769	Cyan8802_3333	cce_0946
0.0115	0.0364	-0.0249	RGRSB_1657	biotin acetyl CoA carboxylase ligase	ETSB_1355	PCC8801_2770	Cyan8802_3332	cce_1774
0	0.0155	-0.0155	RGRSB_1658	hypothetical protein	ETSB_1354	PCC8801_2775	Cyan8802_3326	cce_0433
0.0021	0.1085	-0.1064	RGRSB_1660	hypothetical protein	ETSB_1351	PCC8801_2778	Cyan8802_3323	cce_0435
0.0109	0.0087	0.0022	RGRSB_1661	3-deoxy-7-phosphoheptulonate synthase	ETSB_1350	PCC8801_2282	Cyan8802_2333	cce_3366
0.0048	0	0.0048	RGRSB_1662	30S ribosomal protein S15	ETSB_1349	PCC8801_2284	Cyan8802_2335	cce_4123
0.0084	0.014	-0.0056	RGRSB_1663	uroporphyrin-III C-methyltransferase	ETSB_1348	PCC8801_2286	Cyan8802_2337	cce_3702
0.0433	0.0329	0.0104	RGRSB_1664	hypothetical protein	ETSB_1347	PCC8801_2287	Cyan8802_2338	cce_3701
0.0023	0.0145	-0.0122	RGRSB_1665	4Fe-4S ferredoxin	ETSB_1346	PCC8801_2288	Cyan8802_2339	cce_0971
0.0264	0.0227	0.0037	RGRSB_1666	thioredoxin	ETSB_1345	PCC8801_2289	Cyan8802_2340	cce_0972
0.0082	0.0127	-0.0045	RGRSB_1667	FAD binding protein	ETSB_1344	PCC8801_0835	Cyan8802_0863	cce_4096
0.0068	0.0439	-0.0371	RGRSB_1669	transcriptional regulator NrdR	ETSB_1342	PCC8801_3071	Cyan8802_3049	cce_0391
0.0025	0.0062	-0.0037	RGRSB_1670	30S ribosomal protein S1	ETSB_1341	PCC8801_3072	Cyan8802_3048	cce_0219
0.02	0.0232	-0.0032	RGRSB_1673	lytic transglycosylase	ETSB_1340	PCC8801_2410	Cyan8802_3701	cce_1879
0.0198	0.0331	-0.0133	RGRSB_1674	hypothetical protein	ETSB_1339	PCC8801_4058	Cyan8802_4097	cce_2407
0.0204	0.0361	-0.0157	RGRSB_1675	XRE family transcriptional regulator	ETSB_1338	PCC8801_3318	Cyan8802_2799	cce_2701
0.01	0.0207	-0.0107	RGRSB_1676	hypothetical protein	ETSB_1337	PCC8801_3319	Cyan8802_2798	cce_2702
0.0171	0.0161	0.001	RGRSB_1677	hydrogenase expression/formation protein	ETSB_1336	PCC8801_3320	Cyan8802_2797	cce_2703
0.0089	0.0236	-0.0147	RGRSB_1678	putative peptidase M50	ETSB_1335	PCC8801_2356	Cyan8802_2406	cce_0630
0.0219	0.0354	-0.0135	RGRSB_1679	endonuclease III	ETSB_1334	PCC8801_2355	Cyan8802_2405	cce_1268
0.0079	0.0587	-0.0508	RGRSB_1681	ribonuclease P	ETSB_1332	PCC8801_4062	Cyan8802_4101	cce_1366
0.0093	0.0167	-0.0074	RGRSB_1683	putative inner membrane protein translocase component YidC	ETSB_1331	PCC8801_4060	Cyan8802_4099	cce_1364
0.0193	0.0251	-0.0058	RGRSB_1684	hypothetical protein	ETSB_1330	PCC8801_4059	Cyan8802_4098	cce_1363
0.0172	0.0377	-0.0205	RGRSB_1685	hypothetical protein	ETSB_1329	PCC8801_3844	Cyan8802_3894	cce_4749
0.0116	0.0132	-0.0016	RGRSB_1686	N-acetylmannosamine-6-phosphate 2-epimerase	ETSB_1328	PCC8801_3845	Cyan8802_3895	cce_4750
0.0227	0.0188	0.0039	RGRSB_1687	two-component hybrid sensor and regulator	ETSB_1327	PCC8801_3302	Cyan8802_2814	cce_4751
0.0207	0.0329	-0.0122	RGRSB_1691	putative BolA-like protein	ETSB_1325	PCC8801_3378	Cyan8802_2733	cce_1811
0.021	0	0.021	RGRSB_1692	glutaredoxin-like protein	ETSB_1324	PCC8801_3377	Cyan8802_2734	cce_1810
0.0148	0.0219	-0.0071	RGRSB_1693	hypothetical protein	ETSB_1323	PCC8801_3376	Cyan8802_2735	cce_1809
0.0046	0.0191	-0.0145	RGRSB_1694	OmpR family two-component response regulator	ETSB_1322	PCC8801_3375	Cyan8802_2736	cce_1808
0.0267	0.022	0.0047	RGRSB_1695	C-3',4' desaturase CrtD	ETSB_1321	PCC8801_3374	Cyan8802_2737	cce_2220
0.0275	0.037	-0.0095	RGRSB_1696	putative phosphatidate cytidylyltransferase	ETSB_1320	PCC8801_2872	Cyan8802_3224	cce_2063
0.012	0.0202	-0.0082	RGRSB_1697	DegT/DnrJ/EryC1/StrS aminotransferase family protein	ETSB_1319	PCC8801_3899	Cyan8802_3949	cce_2690
0.0119	0.016	-0.0041	RGRSB_1698	ATP-dependent Clp protease-like protein	ETSB_1317	PCC8801_0942	Cyan8802_0969	cce_1910
0.0022	0.0087	-0.0065	RGRSB_1699	ATP-dependent Clp protease proteolytic subunit	ETSB_1316	PCC8801_0943	Cyan8802_0970	cce_1911
0.0221	0.029	-0.0069	RGRSB_1700	hypothetical protein	ETSB_1315	PCC8801_2184	Cyan8802_2246	cce_3743
0.0034	0.0069	-0.0035	RGRSB_1701	hypothetical protein	ETSB_1314	PCC8801_3725	Cyan8802_3778	cce_3742
0.0098	0.0162	-0.0064	RGRSB_1702	histidinol dehydrogenase	ETSB_1313	PCC8801_0205	Cyan8802_0200	cce_2314
0.012	0.0182	-0.0062	RGRSB_1703	acetyl-CoA carboxylase subunit beta	ETSB_1311	PCC8801_0202	Cyan8802_0197	cce_2082
0.0067	0.0124	-0.0057	RGRSB_1704	sulfolipid biosynthesis protein	ETSB_1310	PCC8801_0623	Cyan8802_0639	cce_4571
0.0136	0.0211	-0.0075	RGRSB_1705	GTP-dependent nucleic acid-binding protein EngD	ETSB_1307	PCC8801_3090	Cyan8802_3030	cce_1136
0.013	0.0228	-0.0098	RGRSB_1706	putative phenazine biosynthesis PhzC/PhzF protein	ETSB_1306	PCC8801_4191	Cyan8802_4230	cce_1558
0	0	0	RGRSB_1710	hypothetical protein	ETSB_1303	PCC8801_2611	Cyan8802_3495	cce_2060
0.0105	0.0321	-0.0216	RGRSB_1711	4-hydroxy-3-methylbut-2-enyl diphosphate reductase	ETSB_1302	PCC8801_2610	Cyan8802_3496	cce_1108
0.0029	0.0179	-0.015	RGRSB_1712	heat shock protein Hsp40	ETSB_1301	PCC8801_0982	Cyan8802_1011	cce_1355
0.0044	0.0092	-0.0048	RGRSB_1713	molecular chaperone DnaK	ETSB_1300	PCC8801_0983	Cyan8802_1012	cce_1356
0.0044	0.0184	-0.014	RGRSB_1715	peptide chain release factor 3	ETSB_1299	PCC8801_1999	Cyan8802_2024	cce_1143
0.0048	0	0.0048	RGRSB_1716	putative histone-like DNA-binding protein	ETSB_1298	PCC8801_0956	Cyan8802_0983	cce_1277
0.003	0.0114	-0.0084	RGRSB_1717	putative metal-dependent phosphohydrolase	ETSB_1297	PCC8801_0073	Cyan8802_0071	cce_0055
0.015	0.0208	-0.0058	RGRSB_1718	chaperone protein DnaJ	ETSB_1295	PCC8801_3191	Cyan8802_2928	cce_1299
0.0116	0	0.0116	RGRSB_1719	SirA family protein	ETSB_1294	PCC8801_3190	Cyan8802_2929	cce_1298
0.0161	0.035	-0.0189	RGRSB_1720	ribosome-associated GTPase	ETSB_1293	PCC8801_3189	Cyan8802_2930	cce_1297
0.0036	0.0109	-0.0073	RGRSB_1721	D-3-phosphoglycerate dehydrogenase	ETSB_1292	PCC8801_2377	Cyan8802_2428	cce_2134
0.0193	0.0293	-0.01	RGRSB_1722	50S ribosomal protein L11 methyltransferase	ETSB_1291	PCC8801_2376	Cyan8802_2427	cce_2133
0	0.0159	-0.0159	RGRSB_1723	50S ribosomal protein L32	ETSB_1289	PCC8801_2694	Cyan8802_3409	cce_3256
0.0157	0.0267	-0.011	RGRSB_1724	putative peptidase S13, D-Ala-D-Ala carboxypeptidase C	ETSB_1288	PCC8801_1807	Cyan8802_1835	cce_0944
0.0146	0.0221	-0.0075	RGRSB_1725	putative glycerol-3-phosphate acyltransferase PlsX	ETSB_1287	PCC8801_1806	Cyan8802_1834	cce_1585
0.0199	0.0096	0.0103	RGRSB_1726	3-oxoacyl-ACP synthase	ETSB_1286	PCC8801_1805	Cyan8802_1833	cce_1584
0.0089	0.0377	-0.0288	RGRSB_1727	malonyl coenzyme A-acyl carrier protein transacylase	ETSB_1285	PCC8801_1804	Cyan8802_1832	cce_1583
0.0042	0.0403	-0.0361	RGRSB_1728	keto-hydroxyglutarate-aldolase/keto-deoxy-phosphogluconate aldolase	ETSB_1284	PCC8801_4339	Cyan8802_4401	cce_0591
0.0213	0.0195	0.0018	RGRSB_1730	hydrogenase isoenzymes formation protein	ETSB_1283	PCC8801_0866	Cyan8802_0892	cce_2907
0.0062	0.0136	-0.0074	RGRSB_1732	30S ribosomal protein S4	ETSB_1281	PCC8801_4356	Cyan8802_4418	cce_0217
0.0173	0.0117	0.0056	RGRSB_1733	tetrapyrrole methylase family protein	ETSB_1280	PCC8801_0023	Cyan8802_0021	cce_2683
0.018	0.0233	-0.0053	RGRSB_1734	putative PfkB	ETSB_1279	PCC8801_0022	Cyan8802_0020	cce_2684
0.0557	0.0298	0.0259	RGRSB_1735	hypothetical protein	ETSB_1278	PCC8801_0017	Cyan8802_0015	cce_2514
0.0167	0.0298	-0.0131	RGRSB_1736	tRNA-specific 2-thiouridylase MnmA	ETSB_1277	PCC8801_3542	Cyan8802_2572	cce_3638
0.0091	0.0228	-0.0137	RGRSB_1737	NAD(P)H-quinone oxidoreductase subunit 2	ETSB_1276	PCC8801_3541	Cyan8802_2573	cce_1176
0.038	0.014	0.024	RGRSB_1738	phosphoribosylaminoimidazole-succinocarboxamide synthase	ETSB_1275	PCC8801_0356	Cyan8802_0363	cce_2380
0.0098	0.0116	-0.0018	RGRSB_1739	surface antigen D15-like protein	ETSB_1274	PCC8801_0355	Cyan8802_0362	cce_2379
0.0282	0.0166	0.0116	RGRSB_1740	UDP-3-O-[3-hydroxymyristoyl] N-acetylglucosamine deacetylase	ETSB_1272	PCC8801_0353	Cyan8802_0360	cce_2378
0.0175	0.018	-0.0005	RGRSB_1742	inositol monophophatase	ETSB_1270	PCC8801_0538	Cyan8802_0555	cce_2786
0.0205	0.0146	0.0059	RGRSB_1744	ATP phosphoribosyltransferase regulatory subunit	ETSB_1268	PCC8801_1354	Cyan8802_1384	cce_2783
0.0143	0.0164	-0.0021	RGRSB_1745	imidazole glycerol phosphate synthase subunit HisF	ETSB_1267	PCC8801_0686	Cyan8802_0714	cce_0282
0.0194	0.0121	0.0073	RGRSB_1747	CobB/CobQ-like glutamine amidotransferase	ETSB_1265	PCC8801_2123	Cyan8802_2170	cce_2026
0.0906	0.0483	0.0423	RGRSB_1748	hypothetical protein	ETSB_1264	PCC8801_2299	Cyan8802_2350	cce_3189
0.0074	0.022	-0.0146	RGRSB_1749	two component transcriptional regulator	ETSB_1263	PCC8801_3989	Cyan8802_4031	cce_3190
0.0242	0.0284	-0.0042	RGRSB_1750	hypothetical protein	ETSB_1262	PCC8801_3990	Cyan8802_4032	cce_3191
0	0.0022	-0.0022	RGRSB_1751	hypothetical protein	ETSB_1261	PCC8801_3991	Cyan8802_4033	cce_1947
0.0071	0.0246	-0.0175	RGRSB_1752	methionyl-tRNA synthetase	ETSB_1260	PCC8801_3992	Cyan8802_4034	cce_1946
0.0061	0.0135	-0.0074	RGRSB_1753	elongation factor G	ETSB_1259	PCC8801_0770	Cyan8802_0796	cce_2051
0.0149	0.0277	-0.0128	RGRSB_1754	isopropylmalate isomerase large subunit	ETSB_1258	PCC8801_0217	Cyan8802_0214	cce_3504
0.041	0.0768	-0.0358	RGRSB_1755	hypothetical protein	ETSB_1257	PCC8801_2481	Cyan8802_3627	cce_3526
0.0011	0.0202	-0.0191	RGRSB_1757	hypothetical protein	ETSB_1253	PCC8801_0610	Cyan8802_0626	cce_0609
0.0058	0.0028	0.003	RGRSB_1759	coenzyme A biosynthesis protein	ETSB_1252	PCC8801_0611	Cyan8802_0627	cce_0878
0.0098	0.0047	0.0051	RGRSB_1760	undecaprenyl-phosphate galactosephosphotransferase	ETSB_1251	PCC8801_2782	Cyan8802_3319	cce_3234
0.0021	0.0143	-0.0122	RGRSB_1761	group 1 glycosyl transferase	ETSB_1250	PCC8801_2781	Cyan8802_3320	cce_3235
0.0076	0.0141	-0.0065	RGRSB_1762	single-stranded DNA-binding protein	ETSB_1249	PCC8801_4131	Cyan8802_4171	cce_2001
0.0096	0.0055	0.0041	RGRSB_1763	rod shape-determining protein MreB	ETSB_1248	PCC8801_4130	Cyan8802_4170	cce_2000
0	0.0051	-0.0051	RGRSB_1764	rod shape-determining protein	ETSB_1247	PCC8801_4129	Cyan8802_4169	cce_1999
0	0.0153	-0.0153	RGRSB_1765	rod shape-determining protein MreD	ETSB_1246	PCC8801_4128	Cyan8802_4168	cce_1998
0.0058	0.0074	-0.0016	RGRSB_1766	glucosamine--fructose-6-phosphate aminotransferase	ETSB_1245	PCC8801_3946	Cyan8802_3995	cce_1266
0.0155	0.0164	-0.0009	RGRSB_1767	hypothetical protein	ETSB_1244	PCC8801_0497	Cyan8802_0513	cce_0088
0.0115	0.0299	-0.0184	RGRSB_1768	H+/Ca2+ exchanger	ETSB_1243	PCC8801_2549	Cyan8802_3557	cce_1760
0.0113	0.022	-0.0107	RGRSB_1770	small GTP-binding protein	ETSB_1242	PCC8801_1407	Cyan8802_1436	cce_1666
0.0156	0.0295	-0.0139	RGRSB_1771	NAD-dependent epimerase/dehydratase	ETSB_1241	PCC8801_2132	Cyan8802_2180	cce_3476
0.0121	0.0163	-0.0042	RGRSB_1772	uroporphyrinogen decarboxylase	ETSB_1240	PCC8801_2998	Cyan8802_3121	cce_2966
0.0217	0.0068	0.0149	RGRSB_1773	mechanosensitive ion channel MscS	ETSB_1239	PCC8801_2729	Cyan8802_3373	cce_2885
0.0324	0.0246	0.0078	RGRSB_1774	hypothetical protein	ETSB_1237	PCC8801_0653	Cyan8802_0673	cce_3271
0.0166	0.0235	-0.0069	RGRSB_1775	hypothetical protein	ETSB_1236	PCC8801_0654	Cyan8802_0674	cce_3269
0.0121	0.0635	-0.0514	RGRSB_1776	von Willebrand factor A	ETSB_1235	PCC8801_0655	Cyan8802_0675	cce_3268
0.0023	0.0101	-0.0078	RGRSB_1777	cell division protein	ETSB_1234	PCC8801_0614	Cyan8802_0630	cce_1270
0.0278	0.027	0.0008	RGRSB_1778	hypothetical protein	ETSB_1233	PCC8801_0615	Cyan8802_0631	cce_3939
0.0208	0.0186	0.0022	RGRSB_1780	putative NrtC-like protein	ETSB_1231	PCC8801_4373	Cyan8802_4435	cce_0359
0.0265	0.03	-0.0035	RGRSB_1782	apolipoprotein N-acyltransferase	ETSB_1229	PCC8801_1374	Cyan8802_1405	cce_3896
0.0163	0.0214	-0.0051	RGRSB_1783	zinc ABC transporter periplasmic binding protein	ETSB_1228	PCC8801_3888	Cyan8802_3938	cce_2961
0.0081	0.0169	-0.0088	RGRSB_1784	zinc ABC transporter ATP-binding protein	ETSB_1227	PCC8801_3889	Cyan8802_3939	cce_2962
0.01	0.0083	0.0017	RGRSB_1785	zinc ABC transporter permease	ETSB_1226	PCC8801_3890	Cyan8802_3940	cce_2963
0.0175	0.0278	-0.0103	RGRSB_1787	cobalamin synthesis protein P47K	ETSB_1225	PCC8801_2341	Cyan8802_2392	cce_3227
0.023	0.0229	0.0001	RGRSB_1788	lysine decarboxylase	ETSB_1224	PCC8801_2338	Cyan8802_2389	cce_4417
0.0145	0.0104	0.0041	RGRSB_1789	protease IV, 36K short form	ETSB_1223	PCC8801_0394	Cyan8802_0403	cce_3371
0.0338	0.0098	0.024	RGRSB_1790	chorismate mutase	ETSB_1222	PCC8801_0393	Cyan8802_0402	cce_3372
0.0367	0.0196	0.0171	RGRSB_1791	hypothetical protein	ETSB_1221	PCC8801_2090	Cyan8802_2134	cce_0269
0.0025	0.0113	-0.0088	RGRSB_1792	putative rod shape-determining protein	ETSB_1220	PCC8801_4069	Cyan8802_4108	cce_0922
0.018	0.0253	-0.0073	RGRSB_1793	MRP protein-like protein	ETSB_1219	PCC8801_4070	Cyan8802_4109	cce_0923
0.0205	0.0145	0.006	RGRSB_1794	fibrillin	ETSB_1218	PCC8801_1723	Cyan8802_1747	cce_3570
0.0043	0.0106	-0.0063	RGRSB_1797	phosphopyruvate hydratase	ETSB_1215	PCC8801_1687	Cyan8802_1705	cce_2156
0.0196	0.0257	-0.0061	RGRSB_1798	penicillin-binding protein 1A	ETSB_1214	PCC8801_1342	Cyan8802_1371	cce_3531
0.0094	0.0103	-0.0009	RGRSB_1801	fumarate hydratase	ETSB_1211	PCC8801_3201	Cyan8802_2918	cce_0396
0.0098	0.0207	-0.0109	RGRSB_1803	recombination protein F	ETSB_1210	PCC8801_1094	Cyan8802_1123	cce_2613
0.0431	0.0631	-0.02	RGRSB_1804	hypothetical protein	ETSB_1209	PCC8801_1093	Cyan8802_1122	cce_3747
0.0094	0.0257	-0.0163	RGRSB_1805	hypothetical protein	ETSB_1207	PCC8801_3820	Cyan8802_3870	cce_2940
0.0414	0.0519	-0.0105	RGRSB_1806	hypothetical protein	ETSB_1205	PCC8801_3822	Cyan8802_3872	cce_2942
0.0141	0.0209	-0.0068	RGRSB_1807	lysyl-tRNA synthetase	ETSB_1204	PCC8801_0856	Cyan8802_0883	cce_3462
0.0067	0.0198	-0.0131	RGRSB_1808	hypothetical protein	ETSB_1203	PCC8801_0192	Cyan8802_0187	cce_2900
0.0254	0.0399	-0.0145	RGRSB_1809	hypothetical protein	ETSB_1202	PCC8801_0740	Cyan8802_0769	cce_2901
0.0216	0.1092	-0.0876	RGRSB_1810	hypothetical protein	ETSB_1201	PCC8801_3080	Cyan8802_3040	cce_4539
0.0198	0.0419	-0.0221	RGRSB_1811	phosphoribosylglycinamide synthetase	ETSB_1200	PCC8801_3997	Cyan8802_4039	cce_1084
0.0379	0.0406	-0.0027	RGRSB_1812	hypothetical protein	ETSB_1199	PCC8801_1813	Cyan8802_1839	cce_3950
0.0133	0.0342	-0.0209	RGRSB_1819	FAD-dependent pyridine nucleotide-disulfide oxidoreductase	ETSB_1192	PCC8801_3485	Cyan8802_2631	cce_3662
0.0564	0.0183	0.0381	RGRSB_1820	hypothetical protein	ETSB_1191	PCC8801_1632	Cyan8802_1659	cce_3357
0.0163	0.0156	0.0007	RGRSB_1821	putative permease	ETSB_1190	PCC8801_2670	Cyan8802_3434	cce_1371
0.0144	0.0331	-0.0187	RGRSB_1822	solute-binding family protein 3	ETSB_1189	PCC8801_2671	Cyan8802_3433	cce_1370
0.014	0.0277	-0.0137	RGRSB_1824	DNA photolyase	ETSB_1188	PCC8801_1441	Cyan8802_1467	cce_2428
0.017	0.0315	-0.0145	RGRSB_1826	2-amino-4-hydroxy-6-hydroxymethyldihydropteridine pyrophosphokinase	ETSB_1186	PCC8801_1439	Cyan8802_1465	cce_2591
0.0264	0.0335	-0.0071	RGRSB_1827	ATP-dependent DNA helicase RecG	ETSB_1184	PCC8801_1498	Cyan8802_1525	cce_0327
0.0054	0.0165	-0.0111	RGRSB_1828	mannose-6-phosphate isomerase	ETSB_1183	PCC8801_1496	Cyan8802_1523	cce_4404
0.0109	0.0234	-0.0125	RGRSB_1831	ribosomal biogenesis GTPase	ETSB_1181	PCC8801_4089	Cyan8802_4128	cce_0485
0.0276	0.0366	-0.009	RGRSB_1832	hypothetical protein	ETSB_1180	PCC8801_4094	Cyan8802_4133	cce_3995
0.0367	0.0397	-0.003	RGRSB_1834	glutaredoxin	ETSB_1178	PCC8801_2100	Cyan8802_2144	cce_3682
0.015	0.0183	-0.0033	RGRSB_1837	squalene-hopene cyclase	ETSB_1175	PCC8801_2842	Cyan8802_3254	cce_4510
0.0325	0.0272	0.0053	RGRSB_1838	hypothetical protein	ETSB_1174	PCC8801_0107	Cyan8802_0104	cce_3575
0.0191	0.0169	0.0022	RGRSB_1839	bifunctional glycine oxidase/thiamine biosynthesis protein	ETSB_1172	PCC8801_4109	Cyan8802_4149	cce_0307
0.0202	0.019	0.0012	RGRSB_1840	O-antigen polymerase	ETSB_1171	PCC8801_4227	Cyan8802_4286	cce_1827
0.0177	0.0385	-0.0208	RGRSB_1841	peptidase M15D vanX D-ala-D-ala dipeptidase	ETSB_1170	PCC8801_1391	Cyan8802_1425	cce_2981
0.0147	0.0241	-0.0094	RGRSB_1843	excinuclease ABC subunit C	ETSB_1168	PCC8801_1091	Cyan8802_1120	cce_1434
0.0168	0.0099	0.0069	RGRSB_1844	permease of sugar ABC transporter	ETSB_1167	PCC8801_2231	Cyan8802_2285	cce_0286
0.0141	0.0098	0.0043	RGRSB_1846	hypothetical protein	ETSB_1165	PCC8801_3640	Cyan8802_2474	cce_1571
0.0088	0.0064	0.0024	RGRSB_1847	stationary phase survival protein SurE	ETSB_1164	PCC8801_3639	Cyan8802_2475	cce_1570
0.0098	0.0301	-0.0203	RGRSB_1848	phenylalanyl-tRNA synthetase subunit alpha	ETSB_1162	PCC8801_3637	Cyan8802_2477	cce_1318
0.0157	0.0145	0.0012	RGRSB_1852	FAD dependent oxidoreductase	ETSB_1160	PCC8801_3891	Cyan8802_3941	cce_2686
0.0129	0.0271	-0.0142	RGRSB_1854	glycosyl transferase	ETSB_1158	PCC8801_3896	Cyan8802_3946	cce_4136
0.0177	0.0257	-0.008	RGRSB_1855	putative glycosyl transferase, group 1	ETSB_1157	PCC8801_3894	Cyan8802_3944	cce_4137
0.0209	0.0222	-0.0013	RGRSB_1857	phosphoglucosamine mutase	ETSB_1156	PCC8801_0818	Cyan8802_0847	cce_0707
0.0328	0.0163	0.0165	RGRSB_1859	hypothetical protein	ETSB_1154	PCC8801_0823	Cyan8802_0852	cce_1914
0.0074	0.0196	-0.0122	RGRSB_1860	2-isopropylmalate synthase	ETSB_1152	PCC8801_0832	Cyan8802_0860	cce_4008
0.0107	0.0302	-0.0195	RGRSB_1861	methylthioadenosine phosphorylase	ETSB_1151	PCC8801_4009	Cyan8802_4047	cce_1181
0.0197	0.0153	0.0044	RGRSB_1862	glutathione synthetase	ETSB_1150	PCC8801_4010	Cyan8802_4048	cce_0490
0.0102	0.0368	-0.0266	RGRSB_1863	hypothetical protein	ETSB_1148	PCC8801_2182	Cyan8802_2244	cce_2821
0.0101	0.0075	0.0026	RGRSB_1864	hypothetical protein	ETSB_1147	PCC8801_2183	Cyan8802_2245	cce_2519
0.0149	0.0265	-0.0116	RGRSB_1865	hypothetical protein	ETSB_1146	PCC8801_1939	Cyan8802_1966	cce_2520
0.0302	0.0384	-0.0082	RGRSB_1866	ATP adenylyltransferase	ETSB_1145	PCC8801_4080	Cyan8802_4119	cce_4376
0.0136	0.0327	-0.0191	RGRSB_1867	hypothetical protein	ETSB_1144	PCC8801_4079	Cyan8802_4118	cce_4377
0.0387	0.0397	-0.001	RGRSB_1868	16S rRNA-processing protein RimM	ETSB_1143	PCC8801_4078	Cyan8802_4117	cce_1802
0.0299	0.0323	-0.0024	RGRSB_1869	shikimate 5-dehydrogenase	ETSB_1142	PCC8801_4417	Cyan8802_4481	cce_4473
0.0255	0.0119	0.0136	RGRSB_1870	dimethyladenosine transferase	ETSB_1141	PCC8801_4416	Cyan8802_4480	cce_2498
0.0057	0.0085	-0.0028	RGRSB_1872	[NiFe] uptake hydrogenase small subunit	ETSB_1139	PCC8801_3212	Cyan8802_2908	cce_1063
0.0093	0.0157	-0.0064	RGRSB_1873	[NiFe] uptake hydrogenase large subunit	ETSB_1138	PCC8801_3213	Cyan8802_2907	cce_1064
0.014	0.0406	-0.0266	RGRSB_1875	putative YCF41	ETSB_1135	PCC8801_3208	Cyan8802_2913	cce_2200
0.0125	0.025	-0.0125	RGRSB_1877	transaldolase AB family	ETSB_1132	PCC8801_2116	Cyan8802_2163	cce_4687
0.0096	0.0114	-0.0018	RGRSB_1878	hypothetical protein	ETSB_1131	PCC8801_4119	Cyan8802_4159	cce_3405
0.0152	0.0142	0.001	RGRSB_1882	ABC transporter permease	ETSB_1128	PCC8801_1967	Cyan8802_1994	cce_2989
0.014	0.0104	0.0036	RGRSB_1883	RND family efflux transporter MFP subunit	ETSB_1127	PCC8801_1966	Cyan8802_1993	cce_2990
0.0122	0.0219	-0.0097	RGRSB_1884	chaperonin GroEL	ETSB_1125	PCC8801_1190	Cyan8802_1217	cce_3330
0.0207	0.0092	0.0115	RGRSB_1886	Holliday junction resolvase	ETSB_1124	PCC8801_1492	Cyan8802_1520	cce_0063
0.0026	0.0088	-0.0062	RGRSB_1887	nitrilase/cyanide hydratase and apolipoprotein N-acyltransferase	ETSB_1123	PCC8801_1195	Cyan8802_1224	cce_0395
0.0266	0.0911	-0.0645	RGRSB_1888	hypothetical protein	ETSB_1122	PCC8801_3963	Cyan8802_4008	cce_0264
0.0104	0.0252	-0.0148	RGRSB_1889	recombinase A	ETSB_1121	PCC8801_0945	Cyan8802_0972	cce_4639
0.0207	0.0123	0.0084	RGRSB_1890	pentapeptide repeat-containing protein	ETSB_1119	PCC8801_0950	Cyan8802_0977	cce_3102
0	0	0	RGRSB_1891	30S ribosomal protein S21	ETSB_1118	PCC8801_0951	Cyan8802_0978	cce_3103
0.0166	0.0437	-0.0271	RGRSB_1892	shikimate kinase	ETSB_1117	PCC8801_0952	Cyan8802_0979	cce_1382
0.034	0.0373	-0.0033	RGRSB_1893	G-D-S-L family lipolytic protein	ETSB_1116	PCC8801_2281	Cyan8802_2332	cce_4083
0.0172	0.0304	-0.0132	RGRSB_1894	sugar ABC transporter ATP-binding protein	ETSB_1115	PCC8801_2280	Cyan8802_2331	cce_4082
0.0201	0.0095	0.0106	RGRSB_1895	NADH dehydrogenase subunit L	ETSB_1114	PCC8801_1488	Cyan8802_1516	cce_2128
0.0336	0.0343	-0.0007	RGRSB_1896	hypothetical protein	ETSB_1113	PCC8801_1489	Cyan8802_1517	cce_2129
0.0157	0.027	-0.0113	RGRSB_1897	tryptophan synthase subunit alpha	ETSB_1112	PCC8801_1490	Cyan8802_1518	cce_2130
0.0112	0.016	-0.0048	RGRSB_1898	hypothetical protein	ETSB_1111	PCC8801_2386	Cyan8802_2437	cce_0809
0.0101	0.017	-0.0069	RGRSB_1899	ABC transporter ATP-binding protein	ETSB_1109	PCC8801_2392	Cyan8802_2444	cce_1626
0.0221	0.0188	0.0033	RGRSB_1901	DegT/DnrJ/EryC1/StrS aminotransferase family protein	ETSB_1107	PCC8801_2863	Cyan8802_3233	cce_4586
0.0169	0.0249	-0.008	RGRSB_1902	phosphoribosylaminoimidazole carboxylase ATPase subunit	ETSB_1106	PCC8801_0574	Cyan8802_0591	cce_1273
0.0144	0.1793	-0.1649	RGRSB_1903	hypothetical protein	ETSB_1105	PCC8801_0575	Cyan8802_0592	cce_1272
0.0044	0.0084	-0.004	RGRSB_1904	hypothetical protein	ETSB_1104	PCC8801_3977	Cyan8802_4019	cce_3210
0.0048	0.0059	-0.0011	RGRSB_1905	putative cell division protein	ETSB_1103	PCC8801_2753	Cyan8802_3349	cce_4540
0.0058	0.0118	-0.006	RGRSB_1906	ribonuclease Z	ETSB_1101	PCC8801_3611	Cyan8802_2503	cce_4065
0.0089	0.0225	-0.0136	RGRSB_1907	plasmid stabilization system	ETSB_1100	PCC8801_3491	Cyan8802_2625	cce_2307
0	0.0303	-0.0303	RGRSB_1908	hypothetical protein	ETSB_1099	PCC8801_3490	Cyan8802_2626	cce_2306
0.016	0.0202	-0.0042	RGRSB_1909	indole-3-glycerol-phosphate synthase	ETSB_1098	PCC8801_3489	Cyan8802_2627	cce_2305
0.017	0.0194	-0.0024	RGRSB_1910	hydrogenase small subunit	ETSB_1097	PCC8801_3486	Cyan8802_2630	cce_2879
0.0102	0.0198	-0.0096	RGRSB_1911	dihydroorotate dehydrogenase 2	ETSB_1096	PCC8801_1870	Cyan8802_1896	cce_1125
0.0045	0.025	-0.0205	RGRSB_1913	50S ribosomal protein L9	ETSB_1095	PCC8801_2852	Cyan8802_3244	cce_4398
0.0096	0.0153	-0.0057	RGRSB_1914	metallo-beta-lactamase family protein	ETSB_1094	PCC8801_1566	Cyan8802_1589	cce_4738
0.0053	0.0102	-0.0049	RGRSB_1916	hypothetical protein	ETSB_1092	PCC8801_1568	Cyan8802_1591	cce_3430
0.0183	0.0195	-0.0012	RGRSB_1918	prolyl-tRNA synthetase	ETSB_1090	PCC8801_3553	Cyan8802_2560	cce_4460
0.0081	0.0125	-0.0044	RGRSB_1919	tryptophan synthase subunit beta	ETSB_1088	PCC8801_1749	Cyan8802_1776	cce_3134
0.0074	0.0107	-0.0033	RGRSB_1921	nicotinate-nucleotide pyrophosphorylase	ETSB_1087	PCC8801_4217	Cyan8802_4256	cce_2600
0.0035	0.0094	-0.0059	RGRSB_1922	transcriptional regulator	ETSB_1086	PCC8801_2251	Cyan8802_2303	cce_1898
0.0374	0.0286	0.0088	RGRSB_1924	coproporphyrinogen III oxidase	ETSB_1085	PCC8801_2601	Cyan8802_3505	cce_2087
0.0143	0.0195	-0.0052	RGRSB_1925	hypothetical protein	ETSB_1084	PCC8801_2602	Cyan8802_3504	cce_2085
0.0148	0.021	-0.0062	RGRSB_1927	putative HI0933-like protein	ETSB_1082	PCC8801_1574	Cyan8802_1597	cce_3836
0.0152	0.014	0.0012	RGRSB_1928	alanine racemase	ETSB_1081	PCC8801_0897	Cyan8802_0923	cce_3719
0.0089	0.0134	-0.0045	RGRSB_1931	gamma-glutamyl kinase	ETSB_1079	PCC8801_0986	Cyan8802_1015	cce_0594
0.0075	0.0291	-0.0216	RGRSB_1933	putative glutamate--cysteine ligase	ETSB_1076	PCC8801_2204	Cyan8802_2267	cce_0718
0.0135	0.0282	-0.0147	RGRSB_1934	tRNA/rRNA methyltransferase	ETSB_1075	PCC8801_2205	Cyan8802_2268	cce_0719
0.0342	0.0232	0.011	RGRSB_1935	peptidoglycan-binding M23B family peptidase	ETSB_1074	PCC8801_2207	Cyan8802_2270	cce_0720
0.0259	0.0406	-0.0147	RGRSB_1938	two-component response regulator receiver protein	ETSB_1072	PCC8801_1841	Cyan8802_1867	cce_1952
0.0103	0.0116	-0.0013	RGRSB_1939	cell division protein	ETSB_1071	PCC8801_1842	Cyan8802_1868	cce_1953
0.0022	0.0088	-0.0066	RGRSB_1940	hypothetical protein	ETSB_1069	PCC8801_1847	Cyan8802_1873	cce_3317
0.0059	0.0071	-0.0012	RGRSB_1941	nitrogen regulatory protein P-II	ETSB_1068	PCC8801_1848	Cyan8802_1874	cce_1775
0.0142	0.0448	-0.0306	RGRSB_1943	thioredoxin	ETSB_1066	PCC8801_3868	Cyan8802_3917	cce_1030
0.008	0.0184	-0.0104	RGRSB_1944	putative PspA/IM30	ETSB_1065	PCC8801_3867	Cyan8802_3916	cce_1031
0.02	0.0433	-0.0233	RGRSB_1945	putative protein PspA/IM30	ETSB_1064	PCC8801_3176	Cyan8802_2942	cce_4602
0.0149	0.0258	-0.0109	RGRSB_1947	RNA methyltransferase	ETSB_1060	PCC8801_2349	Cyan8802_2399	cce_3001
0.0246	0.03	-0.0054	RGRSB_1948	beta-lactamase	ETSB_1059	PCC8801_1608	Cyan8802_1634	cce_2988
0.0142	0.0084	0.0058	RGRSB_1949	hypothetical protein	ETSB_1058	PCC8801_4107	Cyan8802_4147	cce_1292
0.0099	0.0084	0.0015	RGRSB_1950	glycogen phosphorylase	ETSB_1057	PCC8801_3391	Cyan8802_2722	cce_1629
0.0134	0.0154	-0.002	RGRSB_1951	heat-inducible transcription repressor	ETSB_1056	PCC8801_0875	Cyan8802_0901	cce_1388
0.0123	0.0256	-0.0133	RGRSB_1952	rhodanese	ETSB_1055	PCC8801_0876	Cyan8802_0902	cce_1389
0.0139	0.0364	-0.0225	RGRSB_1953	hypothetical protein	ETSB_1054	PCC8801_0877	Cyan8802_0903	cce_4094
0.0184	0.0249	-0.0065	RGRSB_1954	phosphoribosylaminoimidazole synthetase	ETSB_1052	PCC8801_3499	Cyan8802_2617	cce_3957
0.0039	0.0087	-0.0048	RGRSB_1955	glutamyl-tRNA reductase	ETSB_1051	PCC8801_3645	Cyan8802_2469	cce_3976
0.0301	0.1496	-0.1195	RGRSB_1957	hypothetical protein	ETSB_1047	PCC8801_3695	Cyan8802_3749	cce_2717
